# Supplementary material for: Inhibition of inflammation and senescence with azole compound C7 enables expansion of hematopoietic stem and progenitor cells
Source: Stem Cells Transl Med. 2026 Jul 1;15(7):szag037. doi: 10.1093/stcltm/szag037 (PMC13323081; doi:10.1093/stcltm/szag037)
Supplement: szag037_Supplementary_Data [file szag037_supplementary_data.zip]

Archive with 3 entries (3 files):
- Supplemental Information_20260228_LM.pdf
- Table S4_DEGs.xlsx
- Table S5_GSEA.xlsx
