# Supplementary material for: Inhibition of inflammation and senescence with azole compound C7 enables expansion of hematopoietic stem and progenitor cells
Source: Stem Cells Transl Med. 2026 Jul 1;15(7):szag037. doi: 10.1093/stcltm/szag037 (PMC13323081; doi:10.1093/stcltm/szag037)
Supplement: szag037_Supplementary_Data [file szag037_supplementary_data.zip › Table S4_DEGs.xlsx]

## Sheet: Fig4f_oupDEGs
compare	day	gene	p_val	avg_log2FC	pct.1	pct.2	p_val_adj
B_A	Day3	A1BG	2.24782e-05	0.235127	0.427	0.36	0.409126
B_A	Day7	A1BG	0.0714121	0.153026	0.367	0.355	1
B_A	Day11	A1BG	2.92926e-06	0.333584	0.376	0.303	0.0533155
C_B	Day3	A1BG	0.732163	-0.0907016	0.448	0.427	1
C_B	Day7	A1BG	2.88341e-16	0.341961	0.496	0.367	5.24809e-12
C_B	Day11	A1BG	6.30501e-20	0.56321	0.516	0.376	1.14758e-15
D_C	Day3	A1BG	0.00154775	0.389012	0.454	0.448	1
D_C	Day7	A1BG	0.0691859	0.152327	0.508	0.496	1
D_C	Day11	A1BG	0.000732129	-0.158838	0.453	0.516	1
D_B	Day3	A1BG	2.72406e-05	0.298311	0.454	0.427	0.495806
D_B	Day7	A1BG	1.36827e-23	0.494288	0.508	0.367	2.49039e-19
D_B	Day11	A1BG	3.4146e-09	0.404372	0.453	0.376	6.21491e-05
D_A	Day3	A1BG	4.77003e-13	0.533437	0.454	0.36	8.68194e-09
D_A	Day7	A1BG	3.84088e-31	0.647315	0.508	0.355	6.99079e-27
D_A	Day11	A1BG	6.89944e-23	0.737956	0.453	0.303	1.25577e-18
B_A	Day3	A2M	0.92043	-0.181956	0.016	0.016	1
B_A	Day7	A2M	0.728232	0.180657	0.029	0.027	1
B_A	Day11	A2M	0.161237	0.0551378	0.081	0.068	1
C_B	Day3	A2M	0.00087455	1.28879	0.035	0.016	1
C_B	Day7	A2M	5.039e-09	1.1233	0.062	0.029	9.17149e-05
C_B	Day11	A2M	0.00837745	0.627098	0.106	0.081	1
D_C	Day3	A2M	0.121578	0.71035	0.047	0.035	1
D_C	Day7	A2M	0.041025	-0.40259	0.05	0.062	1
D_C	Day11	A2M	5.62116e-05	-0.64602	0.066	0.106	1
D_B	Day3	A2M	1.36451e-09	1.99914	0.047	0.016	2.48355e-05
D_B	Day7	A2M	3.98839e-05	0.720706	0.05	0.029	0.725926
D_A	Day3	A2M	1.09967e-05	1.81718	0.047	0.016	0.200152
D_A	Day7	A2M	2.50835e-05	0.901363	0.05	0.027	0.456545
B_A	Day3	AAAS	0.27679	-0.209881	0.285	0.312	1
B_A	Day11	AAAS	0.0991217	0.154952	0.26	0.232	1
C_B	Day3	AAAS	0.704833	-0.105995	0.286	0.285	1
C_B	Day7	AAAS	0.733674	-0.0934414	0.267	0.264	1
C_B	Day11	AAAS	1.21883e-05	-0.451697	0.196	0.26	0.22184
D_C	Day3	AAAS	8.99082e-06	-0.284412	0.196	0.286	0.163642
D_C	Day7	AAAS	0.175719	-0.117091	0.254	0.267	1
D_B	Day3	AAAS	7.49532e-10	-0.390408	0.196	0.285	1.36422e-05
D_B	Day7	AAAS	0.105429	-0.210532	0.254	0.264	1
D_B	Day11	AAAS	6.63031e-11	-0.447049	0.165	0.26	1.20678e-06
D_A	Day3	AAAS	1.82829e-10	-0.600289	0.196	0.312	3.32768e-06
D_A	Day7	AAAS	0.0205549	-0.187152	0.254	0.28	1
D_A	Day11	AAAS	1.12016e-05	-0.292097	0.165	0.232	0.203881
B_A	Day3	AACS	0.110413	0.065566	0.479	0.464	1
B_A	Day7	AACS	3.21954e-09	0.402314	0.524	0.465	5.85988e-05
B_A	Day11	AACS	1.56101e-19	0.533442	0.651	0.526	2.84119e-15
C_B	Day3	AACS	1.1471e-09	0.39727	0.603	0.479	2.08784e-05
C_B	Day7	AACS	5.74068e-23	-0.637079	0.437	0.524	1.04486e-18
C_B	Day11	AACS	1.64702e-46	-0.934255	0.432	0.651	2.99774e-42
D_C	Day3	AACS	1.58273e-10	-0.370761	0.444	0.603	2.88072e-06
D_C	Day7	AACS	8.94823e-35	0.617573	0.569	0.437	1.62867e-30
D_C	Day11	AACS	6.37076e-15	0.609144	0.524	0.432	1.15954e-10
D_B	Day11	AACS	1.36037e-10	-0.325112	0.524	0.651	2.47602e-06
D_A	Day3	AACS	0.387468	0.0920751	0.444	0.464	1
D_A	Day7	AACS	1.16245e-14	0.382807	0.569	0.465	2.11578e-10
D_A	Day11	AACS	0.00707586	0.20833	0.524	0.526	1
B_A	Day3	AADAT	0.0966837	0.320433	0.094	0.078	1
B_A	Day7	AADAT	0.123621	0.360117	0.08	0.069	1
B_A	Day11	AADAT	0.00866613	0.536872	0.065	0.044	1
C_B	Day3	AADAT	0.00249747	0.651485	0.133	0.094	1
C_B	Day7	AADAT	4.69584e-05	0.476726	0.114	0.08	0.85469
C_B	Day11	AADAT	0.00151338	0.879779	0.093	0.065	1
D_C	Day3	AADAT	0.292611	-0.0708941	0.113	0.133	1
D_C	Day7	AADAT	0.870195	-0.102754	0.113	0.114	1
D_C	Day11	AADAT	6.08498e-05	0.623241	0.135	0.093	1
D_B	Day3	AADAT	0.0151302	0.580591	0.113	0.094	1
D_B	Day7	AADAT	5.66696e-05	0.373972	0.113	0.08	1
D_B	Day11	AADAT	6.67155e-14	1.50302	0.135	0.065	1.21429e-09
D_A	Day3	AADAT	0.000526685	0.901024	0.113	0.078	1
D_A	Day7	AADAT	6.806e-08	0.734089	0.113	0.069	0.00123876
D_A	Day11	AADAT	6.65721e-19	2.03989	0.135	0.044	1.21168e-14
B_A	Day7	AAGAB	0.454648	0.137867	0.28	0.278	1
B_A	Day11	AAGAB	0.682531	-0.0703923	0.308	0.298	1
C_B	Day3	AAGAB	0.00927534	0.276673	0.383	0.326	1
C_B	Day11	AAGAB	2.94711e-05	-0.204321	0.24	0.308	0.536404
D_C	Day3	AAGAB	9.34297e-06	-0.323586	0.274	0.383	0.170051
D_C	Day7	AAGAB	0.00995356	0.191265	0.334	0.307	1
D_C	Day11	AAGAB	8.21707e-06	0.428469	0.297	0.24	0.149559
D_B	Day7	AAGAB	0.000238409	0.174424	0.334	0.28	1
D_B	Day11	AAGAB	0.557582	0.224148	0.297	0.308	1
D_A	Day7	AAGAB	1.38035e-05	0.31229	0.334	0.278	0.251237
D_A	Day11	AAGAB	0.359868	0.153756	0.297	0.298	1
B_A	Day3	AAK1	1.43148e-07	-0.702958	0.373	0.46	0.00260544
C_B	Day3	AAK1	6.51055e-19	0.763117	0.544	0.373	1.18499e-14
C_B	Day7	AAK1	2.4965e-07	0.190298	0.481	0.403	0.00454388
D_C	Day3	AAK1	0.0014808	-0.195816	0.425	0.544	1
D_C	Day7	AAK1	0.138903	-0.0672824	0.46	0.481	1
D_B	Day3	AAK1	1.01085e-10	0.567301	0.425	0.373	1.83984e-06
D_B	Day7	AAK1	9.45094e-05	0.123016	0.46	0.403	1
D_A	Day3	AAK1	0.975005	-0.135657	0.425	0.46	1
D_A	Day7	AAK1	0.00827577	0.152163	0.46	0.436	1
B_A	Day3	AAMDC	0.00123286	0.180689	0.408	0.375	1
B_A	Day7	AAMDC	5.51862e-07	-0.246807	0.359	0.439	0.0100444
B_A	Day11	AAMDC	0.0737817	0.12663	0.431	0.4	1
C_B	Day3	AAMDC	0.0023604	-0.353278	0.378	0.408	1
C_B	Day7	AAMDC	0.0081466	0.0762953	0.411	0.359	1
D_C	Day3	AAMDC	0.0407924	0.456265	0.362	0.378	1
D_C	Day7	AAMDC	0.138762	-0.0731037	0.39	0.411	1
D_B	Day3	AAMDC	0.241577	0.102987	0.362	0.408	1
D_A	Day3	AAMDC	0.0578648	0.283677	0.362	0.375	1
D_A	Day7	AAMDC	3.28308e-05	-0.243615	0.39	0.439	0.597554
D_A	Day11	AAMDC	0.302425	0.135706	0.391	0.4	1
B_A	Day3	AAMP	0.0135387	-0.408713	0.578	0.614	1
B_A	Day7	AAMP	0.435335	0.07856	0.487	0.492	1
B_A	Day11	AAMP	0.00510043	-0.247321	0.546	0.579	1
C_B	Day3	AAMP	0.673802	-0.0923683	0.615	0.578	1
C_B	Day7	AAMP	0.576847	-0.0906203	0.506	0.487	1
D_C	Day3	AAMP	1.69257e-13	-0.346476	0.423	0.615	3.08065e-09
D_B	Day3	AAMP	3.53149e-22	-0.438844	0.423	0.578	6.42766e-18
D_A	Day3	AAMP	2.34386e-24	-0.847558	0.423	0.614	4.26606e-20
D_A	Day11	AAMP	0.00127923	-0.209285	0.49	0.579	1
B_A	Day3	AAR2	0.460383	-0.165079	0.231	0.247	1
B_A	Day11	AAR2	0.0129426	0.23899	0.258	0.221	1
C_B	Day3	AAR2	1.88273e-06	0.416594	0.316	0.231	0.0342676
C_B	Day7	AAR2	0.00862725	0.174548	0.181	0.153	1
C_B	Day11	AAR2	0.106597	-0.156297	0.228	0.258	1
D_C	Day3	AAR2	6.63524e-13	-0.523067	0.182	0.316	1.20768e-08
D_C	Day11	AAR2	0.0295087	-0.0522269	0.192	0.228	1
D_B	Day3	AAR2	0.0010877	-0.106473	0.182	0.231	1
D_B	Day7	AAR2	0.012139	0.218786	0.179	0.153	1
D_B	Day11	AAR2	6.08873e-05	-0.208524	0.192	0.258	1
D_A	Day3	AAR2	0.000456765	-0.271551	0.182	0.247	1
D_A	Day7	AAR2	0.00333353	0.267821	0.179	0.148	1
B_A	Day3	AARS	0.0173663	-0.373399	0.313	0.365	1
B_A	Day7	AARS	0.127296	0.191281	0.342	0.336	1
C_B	Day3	AARS	0.000142211	0.354308	0.393	0.313	1
C_B	Day7	AARS	0.781022	-0.0949635	0.356	0.342	1
C_B	Day11	AARS	1.10932e-08	-0.417047	0.359	0.458	0.000201907
D_C	Day3	AARS	0.000100974	-0.204093	0.296	0.393	1
D_C	Day7	AARS	0.0765192	0.108297	0.374	0.356	1
D_C	Day11	AARS	0.00239638	0.277666	0.392	0.359	1
D_B	Day3	AARS	0.801962	0.150214	0.296	0.313	1
D_B	Day11	AARS	0.00857723	-0.13938	0.392	0.458	1
D_A	Day3	AARS	0.00824781	-0.223184	0.296	0.365	1
D_A	Day7	AARS	0.0025027	0.204615	0.374	0.336	1
D_A	Day11	AARS	0.0352205	-0.113622	0.392	0.45	1
B_A	Day3	AARS2	6.01831e-06	-1.10229	0.126	0.186	0.109539
C_B	Day3	AARS2	2.18141e-16	1.09385	0.246	0.126	3.97039e-12
C_B	Day7	AARS2	0.0197819	0.0968758	0.153	0.128	1
C_B	Day11	AARS2	0.0155435	-0.225711	0.193	0.23	1
D_C	Day3	AARS2	5.47018e-13	-0.732151	0.131	0.246	9.95627e-09
D_C	Day7	AARS2	0.161565	-0.109515	0.14	0.153	1
D_C	Day11	AARS2	0.910763	0.118999	0.19	0.193	1
D_B	Day3	AARS2	0.33136	0.361697	0.131	0.126	1
D_B	Day11	AARS2	0.0164472	-0.106712	0.19	0.23	1
D_A	Day3	AARS2	0.000213013	-0.740597	0.131	0.186	1
D_A	Day11	AARS2	0.00372814	-0.133145	0.19	0.241	1
B_A	Day3	AARSD1	0.704779	-0.25484	0.423	0.44	1
B_A	Day11	AARSD1	0.943871	-0.0606047	0.378	0.373	1
D_C	Day3	AARSD1	2.31411e-13	-0.443217	0.295	0.469	4.2119e-09
D_C	Day7	AARSD1	0.0448842	-0.115552	0.404	0.426	1
D_B	Day3	AARSD1	2.71176e-15	-0.46113	0.295	0.423	4.93568e-11
D_B	Day7	AARSD1	0.364479	-0.147185	0.404	0.395	1
D_A	Day3	AARSD1	1.72022e-12	-0.715969	0.295	0.44	3.13097e-08
D_A	Day7	AARSD1	0.00816025	-0.151208	0.404	0.437	1
D_A	Day11	AARSD1	0.0821863	-0.0591204	0.328	0.373	1
B_A	Day3	AASDH	0.0173925	0.115261	0.348	0.325	1
B_A	Day7	AASDH	0.944474	0.0782173	0.352	0.363	1
B_A	Day11	AASDH	0.0320825	0.150609	0.399	0.357	1
C_B	Day3	AASDH	0.0494985	0.0975994	0.4	0.348	1
C_B	Day7	AASDH	0.25794	-0.166781	0.35	0.352	1
C_B	Day11	AASDH	0.0104271	-0.20721	0.348	0.399	1
D_C	Day3	AASDH	0.000286121	-0.0899776	0.298	0.4	1
D_C	Day11	AASDH	0.432725	0.0961234	0.32	0.348	1
D_B	Day7	AASDH	0.141892	-0.172596	0.344	0.352	1
D_B	Day11	AASDH	0.00049659	-0.111086	0.32	0.399	1
D_A	Day3	AASDH	0.779514	0.122883	0.298	0.325	1
D_A	Day7	AASDH	0.127022	-0.0943788	0.344	0.363	1
B_A	Day7	AASDHPPT	3.68912e-05	0.165479	0.729	0.708	0.671457
B_A	Day11	AASDHPPT	0.255502	0.0808821	0.646	0.636	1
C_B	Day7	AASDHPPT	1.79393e-05	-0.170161	0.732	0.729	0.326512
C_B	Day11	AASDHPPT	0.0464279	-0.128774	0.613	0.646	1
D_C	Day3	AASDHPPT	0.0981141	-0.0545765	0.613	0.706	1
D_C	Day7	AASDHPPT	0.000751585	0.121415	0.748	0.732	1
D_C	Day11	AASDHPPT	7.7215e-07	0.307065	0.649	0.613	0.0140539
D_B	Day11	AASDHPPT	0.0011189	0.178291	0.649	0.646	1
D_A	Day7	AASDHPPT	0.00104066	0.116733	0.748	0.708	1
D_A	Day11	AASDHPPT	4.17873e-05	0.259173	0.649	0.636	0.760571
B_A	Day3	AASS	0.000384929	-0.822182	0.133	0.181	1
B_A	Day11	AASS	0.175396	0.0551435	0.238	0.217	1
C_B	Day3	AASS	2.44729e-07	0.693553	0.212	0.133	0.00445431
C_B	Day7	AASS	9.95709e-16	0.64219	0.236	0.148	1.81229e-11
C_B	Day11	AASS	3.51798e-09	0.655655	0.315	0.238	6.40307e-05
D_C	Day3	AASS	5.91784e-06	0.711878	0.275	0.212	0.107711
D_C	Day7	AASS	0.0546803	0.228107	0.253	0.236	1
D_C	Day11	AASS	8.98728e-07	0.565989	0.38	0.315	0.0163577
D_B	Day3	AASS	1.00634e-34	1.40543	0.275	0.133	1.83164e-30
D_B	Day7	AASS	3.89221e-23	0.870298	0.253	0.148	7.08421e-19
D_B	Day11	AASS	1.29636e-29	1.22164	0.38	0.238	2.35951e-25
D_A	Day3	AASS	2.54308e-10	0.583249	0.275	0.181	4.62866e-06
D_A	Day7	AASS	1.24466e-17	0.902854	0.253	0.16	2.2654e-13
D_A	Day11	AASS	7.82555e-30	1.27679	0.38	0.217	1.42433e-25
B_A	Day3	AATF	0.029203	-0.339353	0.545	0.589	1
B_A	Day11	AATF	0.0759838	-0.159273	0.543	0.56	1
C_B	Day3	AATF	0.00345281	0.176691	0.639	0.545	1
C_B	Day11	AATF	0.112677	0.148861	0.542	0.543	1
D_C	Day3	AATF	3.44466e-18	-0.536116	0.421	0.639	6.26963e-14
D_B	Day3	AATF	2.10345e-13	-0.359425	0.421	0.545	3.82848e-09
D_B	Day11	AATF	0.101957	0.15463	0.519	0.543	1
D_A	Day3	AATF	3.6648e-16	-0.698778	0.421	0.589	6.6703e-12
B_A	Day3	AATK	0.214632	0.696945	0.017	0.011	1
B_A	Day11	AATK	0.215393	-0.359879	0.024	0.031	1
C_B	Day3	AATK	0.546422	-0.399109	0.014	0.017	1
C_B	Day7	AATK	0.0138717	0.577395	0.014	0.007	1
C_B	Day11	AATK	0.187707	0.573124	0.031	0.024	1
D_C	Day3	AATK	0.542815	0.661771	0.017	0.014	1
D_C	Day7	AATK	0.0976469	-0.578923	0.01	0.014	1
D_B	Day3	AATK	0.998706	0.262662	0.017	0.017	1
D_B	Day11	AATK	0.171026	0.619016	0.031	0.024	1
D_A	Day3	AATK	0.215059	0.959607	0.017	0.011	1
D_A	Day11	AATK	0.963309	0.259137	0.031	0.031	1
B_A	Day3	ABAT	0.406353	-1.43096	0.013	0.016	1
B_A	Day7	ABAT	0.781058	0.542271	0.015	0.014	1
B_A	Day11	ABAT	0.457764	0.306837	0.054	0.049	1
C_B	Day3	ABAT	0.00274946	1.82574	0.028	0.013	1
C_B	Day7	ABAT	0.00124445	0.570118	0.028	0.015	1
C_B	Day11	ABAT	0.228125	-0.251776	0.045	0.054	1
D_C	Day3	ABAT	0.526366	-0.703782	0.024	0.028	1
D_C	Day7	ABAT	0.59105	0.240194	0.03	0.028	1
D_C	Day11	ABAT	0.142155	-0.228566	0.035	0.045	1
D_B	Day3	ABAT	0.00413409	1.12196	0.024	0.013	1
D_B	Day7	ABAT	0.000159852	0.810312	0.03	0.015	1
D_B	Day11	ABAT	0.0047164	-0.480342	0.035	0.054	1
D_A	Day3	ABAT	0.14801	-0.308993	0.024	0.016	1
D_A	Day7	ABAT	0.000129616	1.35258	0.03	0.014	1
D_A	Day11	ABAT	0.0551339	-0.173505	0.035	0.049	1
B_A	Day3	ABCA1	0.0203645	-0.650306	0.086	0.113	1
B_A	Day7	ABCA1	0.973483	0.469089	0.035	0.035	1
B_A	Day11	ABCA1	0.95035	0.188202	0.045	0.046	1
C_B	Day3	ABCA1	5.26847e-12	1.00452	0.174	0.086	9.58915e-08
C_B	Day7	ABCA1	1.21212e-08	0.468733	0.071	0.035	0.000220618
C_B	Day11	ABCA1	6.84335e-19	1.59394	0.128	0.045	1.24556e-14
D_C	Day3	ABCA1	0.502307	0.144211	0.157	0.174	1
D_C	Day7	ABCA1	0.0702531	-0.22249	0.06	0.071	1
D_C	Day11	ABCA1	0.0155135	-0.510513	0.102	0.128	1
D_B	Day3	ABCA1	3.90834e-14	1.14873	0.157	0.086	7.11357e-10
D_B	Day7	ABCA1	3.11459e-05	0.246243	0.06	0.035	0.566886
D_B	Day11	ABCA1	1.71529e-11	1.08343	0.102	0.045	3.122e-07
D_A	Day3	ABCA1	0.000137825	0.498426	0.157	0.113	1
D_A	Day7	ABCA1	6.91828e-05	0.715333	0.06	0.035	1
D_A	Day11	ABCA1	2.15534e-09	1.27163	0.102	0.046	3.92294e-05
B_A	Day7	ABCA10	0.0124783	-0.720516	0.012	0.021	1
B_A	Day11	ABCA10	0.44862	-0.39328	0.019	0.023	1
C_B	Day7	ABCA10	0.106541	0.28958	0.017	0.012	1
C_B	Day11	ABCA10	0.456461	-0.243176	0.016	0.019	1
D_C	Day3	ABCA10	0.370144	0.794619	0.01	0.007	1
D_C	Day11	ABCA10	0.902157	0.239642	0.015	0.016	1
D_B	Day3	ABCA10	0.0829678	1.02451	0.01	0.006	1
D_B	Day7	ABCA10	0.167102	0.26852	0.016	0.012	1
D_A	Day3	ABCA10	0.793307	0.323559	0.01	0.009	1
D_A	Day7	ABCA10	0.189875	-0.451997	0.016	0.021	1
D_A	Day11	ABCA10	0.109146	-0.396814	0.015	0.023	1
B_A	Day7	ABCA12	0.694488	0.123003	0.009	0.01	1
B_A	Day11	ABCA12	0.037877	1.00488	0.016	0.008	1
C_B	Day3	ABCA12	0.0305069	1.46075	0.013	0.005	1
C_B	Day7	ABCA12	0.0269149	0.619078	0.015	0.009	1
C_B	Day11	ABCA12	0.0514849	-0.937965	0.009	0.016	1
D_C	Day3	ABCA12	0.188126	-0.937817	0.008	0.013	1
D_C	Day7	ABCA12	0.530238	0.233002	0.017	0.015	1
D_C	Day11	ABCA12	0.411484	0.439661	0.012	0.009	1
D_B	Day7	ABCA12	0.00453738	0.85208	0.017	0.009	1
D_B	Day11	ABCA12	0.222299	-0.498305	0.012	0.016	1
D_A	Day7	ABCA12	0.0213787	0.975084	0.017	0.01	1
D_A	Day11	ABCA12	0.318623	0.50658	0.012	0.008	1
B_A	Day7	ABCA13	0.00720257	-1.15383	0.01	0.019	1
B_A	Day11	ABCA13	0.434748	-0.220774	0.029	0.034	1
C_B	Day7	ABCA13	0.0219827	0.858152	0.017	0.01	1
C_B	Day11	ABCA13	0.145861	-0.361756	0.021	0.029	1
D_C	Day7	ABCA13	0.787484	0.174851	0.018	0.017	1
D_C	Day11	ABCA13	0.516088	0.142145	0.025	0.021	1
D_B	Day7	ABCA13	0.00957259	1.033	0.018	0.01	1
D_B	Day11	ABCA13	0.396851	-0.219612	0.025	0.029	1
D_A	Day7	ABCA13	0.770411	-0.120824	0.018	0.019	1
D_A	Day11	ABCA13	0.118474	-0.440386	0.025	0.034	1
B_A	Day3	ABCA2	0.798034	0.0917929	0.185	0.189	1
B_A	Day7	ABCA2	0.000462686	-0.306461	0.105	0.141	1
B_A	Day11	ABCA2	0.311958	-0.0797226	0.25	0.264	1
C_B	Day7	ABCA2	0.104397	0.0886431	0.121	0.105	1
C_B	Day11	ABCA2	0.0234659	-0.212288	0.212	0.25	1
D_C	Day3	ABCA2	0.00246817	-0.222508	0.14	0.19	1
D_C	Day11	ABCA2	0.723892	0.099007	0.215	0.212	1
D_B	Day3	ABCA2	0.000211746	-0.230749	0.14	0.185	1
D_B	Day7	ABCA2	0.147975	0.109275	0.119	0.105	1
D_B	Day11	ABCA2	0.0495055	-0.113281	0.215	0.25	1
D_A	Day3	ABCA2	0.00380115	-0.138956	0.14	0.189	1
D_A	Day7	ABCA2	0.0201918	-0.197185	0.119	0.141	1
D_A	Day11	ABCA2	0.0050697	-0.193003	0.215	0.264	1
B_A	Day3	ABCA3	0.0758716	-0.150904	0.028	0.018	1
B_A	Day7	ABCA3	0.804945	0.192893	0.013	0.012	1
B_A	Day11	ABCA3	0.00489933	1.04902	0.038	0.021	1
C_B	Day3	ABCA3	0.952872	-0.131146	0.028	0.028	1
C_B	Day7	ABCA3	0.137099	0.318049	0.018	0.013	1
C_B	Day11	ABCA3	0.102596	-0.520223	0.028	0.038	1
D_C	Day3	ABCA3	0.134683	0.867519	0.039	0.028	1
D_C	Day7	ABCA3	0.228725	0.314651	0.023	0.018	1
D_C	Day11	ABCA3	2.57004e-08	1.4569	0.071	0.028	0.000467774
D_B	Day3	ABCA3	0.0455498	0.736373	0.039	0.028	1
D_B	Day7	ABCA3	0.00792163	0.632699	0.023	0.013	1
D_B	Day11	ABCA3	9.17208e-06	0.936674	0.071	0.038	0.166941
D_A	Day3	ABCA3	0.0014105	0.585469	0.039	0.018	1
D_A	Day7	ABCA3	0.00600433	0.825592	0.023	0.012	1
D_A	Day11	ABCA3	9.69901e-11	1.98569	0.071	0.021	1.76532e-06
B_A	Day3	ABCA5	0.584419	0.210097	0.107	0.104	1
B_A	Day11	ABCA5	0.00565266	0.413476	0.134	0.102	1
C_B	Day3	ABCA5	2.72881e-05	0.374227	0.166	0.107	0.496671
C_B	Day7	ABCA5	3.74503e-07	0.600067	0.118	0.076	0.00681632
C_B	Day11	ABCA5	0.036281	0.325161	0.156	0.134	1
D_C	Day3	ABCA5	0.623802	0.356008	0.149	0.166	1
D_C	Day7	ABCA5	0.320906	-0.144428	0.11	0.118	1
D_C	Day11	ABCA5	0.581442	0.305189	0.16	0.156	1
D_B	Day3	ABCA5	5.96853e-06	0.730234	0.149	0.107	0.108633
D_B	Day7	ABCA5	1.66916e-05	0.45564	0.11	0.076	0.303803
D_B	Day11	ABCA5	0.00583194	0.630349	0.16	0.134	1
D_A	Day3	ABCA5	4.59514e-05	0.940331	0.149	0.104	0.836361
D_A	Day7	ABCA5	0.000303175	0.464434	0.11	0.08	1
D_A	Day11	ABCA5	2.91958e-07	1.04383	0.16	0.102	0.00531393
B_A	Day3	ABCA7	0.475954	-0.130314	0.049	0.056	1
B_A	Day7	ABCA7	0.911512	0.0974482	0.055	0.054	1
B_A	Day11	ABCA7	0.325824	0.149099	0.16	0.149	1
C_B	Day3	ABCA7	0.252412	-0.0728727	0.061	0.049	1
C_B	Day7	ABCA7	0.223673	-0.109636	0.063	0.055	1
D_C	Day3	ABCA7	0.536542	0.340627	0.053	0.061	1
D_C	Day7	ABCA7	0.415927	0.348407	0.068	0.063	1
D_C	Day11	ABCA7	0.724228	0.100591	0.145	0.144	1
D_B	Day3	ABCA7	0.498854	0.267754	0.053	0.049	1
D_B	Day7	ABCA7	0.0426984	0.238771	0.068	0.055	1
D_B	Day11	ABCA7	0.362109	0.0767361	0.145	0.16	1
D_A	Day3	ABCA7	0.878256	0.13744	0.053	0.056	1
D_A	Day7	ABCA7	0.0408198	0.33622	0.068	0.054	1
D_A	Day11	ABCA7	0.912066	0.225835	0.145	0.149	1
B_A	Day11	ABCA9	0.671654	-0.282136	0.029	0.031	1
C_B	Day7	ABCA9	0.759497	-0.241371	0.013	0.012	1
C_B	Day11	ABCA9	0.42135	0.634828	0.033	0.029	1
D_C	Day7	ABCA9	0.297502	0.342283	0.016	0.013	1
D_C	Day11	ABCA9	0.0922736	-0.667009	0.024	0.033	1
D_B	Day7	ABCA9	0.187443	0.100913	0.016	0.012	1
D_A	Day7	ABCA9	0.32197	0.124029	0.016	0.013	1
D_A	Day11	ABCA9	0.194837	-0.314316	0.024	0.031	1
B_A	Day3	ABCB1	6.89796e-08	-1.12936	0.027	0.066	0.0012555
B_A	Day11	ABCB1	0.350861	0.38183	0.036	0.03	1
C_B	Day3	ABCB1	0.000565634	0.572168	0.053	0.027	1
C_B	Day11	ABCB1	0.000471629	-1.22335	0.016	0.036	1
D_C	Day3	ABCB1	0.472457	0.34877	0.045	0.053	1
D_C	Day7	ABCB1	0.486751	-0.0923682	0.01	0.012	1
D_C	Day11	ABCB1	1.3019e-20	2.42967	0.092	0.016	2.36959e-16
D_B	Day3	ABCB1	0.000850961	0.920938	0.045	0.027	1
D_B	Day11	ABCB1	1.57579e-12	1.20632	0.092	0.036	2.86809e-08
D_A	Day3	ABCB1	0.0137312	-0.208426	0.045	0.066	1
D_A	Day7	ABCB1	0.655704	0.334068	0.01	0.009	1
D_A	Day11	ABCB1	1.62899e-12	1.58815	0.092	0.03	2.96492e-08
B_A	Day3	ABCB10	0.98552	-0.135326	0.328	0.342	1
B_A	Day7	ABCB10	1.57274e-05	-0.225529	0.28	0.343	0.286255
B_A	Day11	ABCB10	0.270752	-0.309278	0.367	0.378	1
C_B	Day3	ABCB10	8.19254e-08	0.466099	0.427	0.328	0.00149112
D_C	Day3	ABCB10	8.84821e-11	-0.510886	0.286	0.427	1.61046e-06
D_C	Day7	ABCB10	0.125464	-0.0717314	0.288	0.307	1
D_A	Day3	ABCB10	0.102835	-0.180113	0.286	0.342	1
D_A	Day7	ABCB10	2.3144e-06	-0.274827	0.288	0.343	0.0421245
D_A	Day11	ABCB10	0.00433772	-0.331101	0.317	0.378	1
B_A	Day3	ABCB11	1.72799e-05	-1.24284	0.291	0.361	0.314512
B_A	Day7	ABCB11	0.933637	0.137899	0.33	0.343	1
C_B	Day3	ABCB11	0.370148	0.511723	0.315	0.291	1
C_B	Day7	ABCB11	6.38488e-07	0.203599	0.405	0.33	0.0116211
D_C	Day3	ABCB11	0.00228389	-0.240849	0.241	0.315	1
D_C	Day11	ABCB11	5.92097e-06	-0.276524	0.441	0.534	0.107768
D_B	Day3	ABCB11	0.00654418	0.270874	0.241	0.291	1
D_B	Day7	ABCB11	7.29734e-07	0.192664	0.402	0.33	0.0132819
D_B	Day11	ABCB11	3.35057e-06	-0.244464	0.441	0.537	0.0609838
D_A	Day3	ABCB11	3.00829e-11	-0.971964	0.241	0.361	5.47539e-07
D_A	Day7	ABCB11	1.91616e-06	0.330563	0.402	0.343	0.0348761
D_A	Day11	ABCB11	0.000453067	-0.241664	0.441	0.53	1
B_A	Day3	ABCB4	0.000663333	-1.75324	0.003	0.012	1
C_B	Day3	ABCB4	6.29537e-08	2.7126	0.022	0.003	0.00114582
C_B	Day7	ABCB4	4.98793e-05	2.25568	0.011	0.002	0.907853
C_B	Day11	ABCB4	0.000185032	2.08675	0.013	0.002	1
D_C	Day3	ABCB4	0.0163826	-0.777147	0.011	0.022	1
D_C	Day7	ABCB4	0.0277641	-0.940316	0.006	0.011	1
D_C	Day11	ABCB4	0.112562	0.395044	0.02	0.013	1
D_B	Day3	ABCB4	0.000834174	1.93546	0.011	0.003	1
D_B	Day11	ABCB4	1.67409e-07	2.48179	0.02	0.002	0.00304701
D_A	Day3	ABCB4	0.715643	0.182216	0.011	0.012	1
D_A	Day11	ABCB4	0.000810694	1.55191	0.02	0.006	1
B_A	Day7	ABCB5	0.924985	0.419921	0.012	0.012	1
B_A	Day11	ABCB5	0.252663	0.19619	0.036	0.028	1
C_B	Day7	ABCB5	0.189869	0.131398	0.016	0.012	1
C_B	Day11	ABCB5	0.310047	-0.224092	0.029	0.036	1
D_C	Day11	ABCB5	0.193246	0.0906254	0.022	0.029	1
D_B	Day7	ABCB5	0.0476693	0.120568	0.018	0.012	1
D_B	Day11	ABCB5	0.0151196	-0.133466	0.022	0.036	1
D_A	Day7	ABCB5	0.0749806	0.54049	0.018	0.012	1
D_A	Day11	ABCB5	0.265819	0.0627237	0.022	0.028	1
B_A	Day3	ABCB6	0.760629	-0.2212	0.023	0.025	1
B_A	Day7	ABCB6	0.242493	0.385276	0.014	0.011	1
B_A	Day11	ABCB6	0.0425796	0.492335	0.021	0.012	1
C_B	Day3	ABCB6	0.945487	0.083665	0.023	0.023	1
C_B	Day7	ABCB6	0.99269	-0.22021	0.014	0.014	1
C_B	Day11	ABCB6	0.00396963	-1.02328	0.009	0.021	1
D_C	Day7	ABCB6	0.76203	0.189752	0.015	0.014	1
D_C	Day11	ABCB6	2.94524e-07	2.05083	0.036	0.009	0.00536063
D_B	Day3	ABCB6	0.892607	0.0944842	0.022	0.023	1
D_B	Day11	ABCB6	0.00613838	1.02755	0.036	0.021	1
D_A	Day3	ABCB6	0.676928	-0.126716	0.022	0.025	1
D_A	Day7	ABCB6	0.135505	0.354818	0.015	0.011	1
D_A	Day11	ABCB6	1.84914e-05	1.51988	0.036	0.012	0.336563
B_A	Day3	ABCB7	0.117347	-0.0723084	0.499	0.48	1
B_A	Day7	ABCB7	0.120658	0.159053	0.509	0.517	1
B_A	Day11	ABCB7	0.00171503	0.211473	0.63	0.589	1
C_B	Day3	ABCB7	0.289586	0.0531506	0.554	0.499	1
C_B	Day7	ABCB7	0.956339	-0.0663423	0.541	0.509	1
C_B	Day11	ABCB7	6.21085e-05	-0.197892	0.555	0.63	1
D_C	Day11	ABCB7	0.199588	-0.0543001	0.525	0.555	1
D_B	Day3	ABCB7	0.0792047	0.0667621	0.439	0.499	1
D_B	Day11	ABCB7	3.15468e-08	-0.252192	0.525	0.63	0.000574183
D_A	Day7	ABCB7	0.0312017	0.121138	0.542	0.517	1
B_A	Day3	ABCB8	0.665325	-0.0529957	0.169	0.169	1
B_A	Day7	ABCB8	0.887595	0.152262	0.155	0.158	1
B_A	Day11	ABCB8	0.125737	-0.160352	0.141	0.162	1
C_B	Day3	ABCB8	0.278086	0.163399	0.19	0.169	1
C_B	Day7	ABCB8	0.422455	-0.205151	0.151	0.155	1
D_C	Day3	ABCB8	1.25263e-07	-0.519983	0.112	0.19	0.00227991
D_C	Day7	ABCB8	0.101904	0.183041	0.165	0.151	1
D_B	Day3	ABCB8	1.59043e-07	-0.356584	0.112	0.169	0.00289473
D_A	Day3	ABCB8	5.26578e-05	-0.40958	0.112	0.169	0.958424
D_A	Day7	ABCB8	0.38293	0.130152	0.165	0.158	1
D_A	Day11	ABCB8	0.0211839	-0.159823	0.127	0.162	1
B_A	Day7	ABCB9	0.79567	0.144828	0.194	0.193	1
B_A	Day11	ABCB9	0.16832	0.184342	0.259	0.24	1
C_B	Day3	ABCB9	0.713858	-0.149764	0.216	0.204	1
C_B	Day11	ABCB9	8.49062e-05	-0.293536	0.197	0.259	1
D_C	Day3	ABCB9	0.0129146	0.246964	0.166	0.216	1
D_C	Day7	ABCB9	0.245997	0.154962	0.218	0.208	1
D_C	Day11	ABCB9	0.225638	0.0716033	0.213	0.197	1
D_B	Day3	ABCB9	0.00657839	0.0971993	0.166	0.204	1
D_B	Day7	ABCB9	0.0231307	0.142143	0.218	0.194	1
D_B	Day11	ABCB9	0.00475633	-0.221932	0.213	0.259	1
D_A	Day3	ABCB9	0.639155	0.124766	0.166	0.179	1
D_A	Day7	ABCB9	0.0136984	0.28697	0.218	0.193	1
B_A	Day3	ABCC1	0.000464776	-0.284375	0.293	0.374	1
B_A	Day11	ABCC1	0.0256456	0.0751097	0.483	0.441	1
C_B	Day3	ABCC1	8.70466e-10	0.417722	0.427	0.293	1.58433e-05
C_B	Day7	ABCC1	1.39819e-05	0.316093	0.258	0.205	0.254484
C_B	Day11	ABCC1	0.000486596	-0.23299	0.403	0.483	1
D_C	Day3	ABCC1	0.585985	0.289779	0.386	0.427	1
D_C	Day7	ABCC1	0.187978	0.101835	0.273	0.258	1
D_C	Day11	ABCC1	0.0347425	0.172577	0.429	0.403	1
D_B	Day3	ABCC1	8.92495e-16	0.7075	0.386	0.293	1.62443e-11
D_B	Day7	ABCC1	8.90759e-09	0.417928	0.273	0.205	0.000162127
D_B	Day11	ABCC1	0.186142	-0.0604131	0.429	0.483	1
D_A	Day3	ABCC1	0.00101018	0.423126	0.386	0.374	1
D_A	Day7	ABCC1	5.21227e-05	0.37627	0.273	0.224	0.948686
B_A	Day3	ABCC10	0.088327	-0.367741	0.029	0.041	1
B_A	Day7	ABCC10	0.300866	-0.303262	0.024	0.029	1
B_A	Day11	ABCC10	0.479832	-0.342671	0.055	0.061	1
C_B	Day3	ABCC10	0.00309856	0.552596	0.051	0.029	1
C_B	Day7	ABCC10	0.148128	0.105614	0.03	0.024	1
C_B	Day11	ABCC10	0.296657	-0.117035	0.047	0.055	1
D_C	Day3	ABCC10	0.0253028	-0.11096	0.033	0.051	1
D_C	Day7	ABCC10	0.5247	0.158367	0.033	0.03	1
D_C	Day11	ABCC10	0.319573	0.379172	0.054	0.047	1
D_B	Day3	ABCC10	0.380114	0.441636	0.033	0.029	1
D_B	Day7	ABCC10	0.0366168	0.263981	0.033	0.024	1
D_B	Day11	ABCC10	0.978709	0.262137	0.054	0.055	1
D_A	Day3	ABCC10	0.329258	0.0738945	0.033	0.041	1
D_A	Day11	ABCC10	0.481319	-0.0805339	0.054	0.061	1
B_A	Day11	ABCC2	0.261082	-0.458661	0.008	0.012	1
C_B	Day11	ABCC2	0.290011	0.692619	0.012	0.008	1
D_C	Day11	ABCC2	0.0414482	-0.959259	0.005	0.012	1
D_A	Day11	ABCC2	0.0362028	-0.725301	0.005	0.012	1
B_A	Day3	ABCC4	0.00015137	-0.375535	0.172	0.231	1
B_A	Day7	ABCC4	0.000386663	-0.279846	0.162	0.205	1
B_A	Day11	ABCC4	0.587773	-0.165415	0.232	0.239	1
C_B	Day3	ABCC4	1.63019e-19	0.826485	0.322	0.172	2.96712e-15
C_B	Day7	ABCC4	2.45055e-15	0.646962	0.253	0.162	4.46025e-11
C_B	Day11	ABCC4	7.105e-07	0.551991	0.297	0.232	0.0129318
D_C	Day3	ABCC4	2.13368e-07	-0.290249	0.213	0.322	0.0038835
D_C	Day11	ABCC4	0.49397	0.13203	0.3	0.297	1
D_B	Day3	ABCC4	1.29986e-05	0.536235	0.213	0.172	0.236588
D_B	Day7	ABCC4	7.28559e-12	0.604353	0.238	0.162	1.32605e-07
D_B	Day11	ABCC4	5.00823e-09	0.684021	0.3	0.232	9.11548e-05
D_A	Day3	ABCC4	0.873606	0.160701	0.213	0.231	1
D_A	Day7	ABCC4	0.0037206	0.324506	0.238	0.205	1
D_A	Day11	ABCC4	1.79724e-06	0.518605	0.3	0.239	0.0327115
B_A	Day3	ABCC5	0.0259218	-0.446932	0.159	0.194	1
B_A	Day11	ABCC5	0.33274	-0.100087	0.228	0.245	1
C_B	Day3	ABCC5	0.000113482	0.379597	0.219	0.159	1
C_B	Day7	ABCC5	3.41368e-12	0.651357	0.192	0.122	6.21324e-08
C_B	Day11	ABCC5	0.0248447	0.283993	0.253	0.228	1
D_C	Day11	ABCC5	0.00127558	0.309897	0.301	0.253	1
D_B	Day3	ABCC5	0.0257944	0.387175	0.179	0.159	1
D_B	Day7	ABCC5	1.15978e-13	0.68278	0.195	0.122	2.11091e-09
D_B	Day11	ABCC5	3.74794e-09	0.59389	0.301	0.228	6.82163e-05
D_A	Day3	ABCC5	0.709802	-0.0597565	0.179	0.194	1
D_A	Day7	ABCC5	5.06463e-12	0.700473	0.195	0.124	9.21813e-08
D_A	Day11	ABCC5	6.0429e-06	0.493803	0.301	0.245	0.109987
B_A	Day3	ABCC6	0.747242	0.073056	0.047	0.05	1
B_A	Day11	ABCC6	0.00748004	0.440706	0.099	0.072	1
C_B	Day3	ABCC6	0.400933	0.178251	0.055	0.047	1
C_B	Day7	ABCC6	7.78582e-05	0.797022	0.049	0.028	1
C_B	Day11	ABCC6	0.00435615	-0.415236	0.071	0.099	1
D_C	Day3	ABCC6	0.0440364	0.705031	0.073	0.055	1
D_B	Day3	ABCC6	0.000122959	0.883282	0.073	0.047	1
D_B	Day7	ABCC6	1.41571e-05	0.785663	0.051	0.028	0.257673
D_B	Day11	ABCC6	0.00155986	-0.453409	0.069	0.099	1
D_A	Day3	ABCC6	0.00701911	0.956338	0.073	0.05	1
D_A	Day7	ABCC6	0.000132829	0.825427	0.051	0.03	1
B_A	Day3	ABCC9	0.000420625	0.116234	0.937	0.877	1
B_A	Day7	ABCC9	0.00335678	0.206932	0.634	0.626	1
B_A	Day11	ABCC9	0.00013003	0.128731	0.849	0.82	1
C_B	Day3	ABCC9	0.0958307	0.0764271	0.946	0.937	1
C_B	Day7	ABCC9	8.16696e-15	0.239286	0.737	0.634	1.48647e-10
D_C	Day3	ABCC9	3.08045e-12	0.241206	0.94	0.946	5.60673e-08
D_C	Day7	ABCC9	0.638124	0.0689373	0.719	0.737	1
D_B	Day3	ABCC9	1.63981e-28	0.317634	0.94	0.937	2.98462e-24
D_B	Day7	ABCC9	3.4806e-16	0.308224	0.719	0.634	6.33504e-12
D_A	Day3	ABCC9	2.9344e-32	0.433867	0.94	0.877	5.34091e-28
D_A	Day7	ABCC9	1.26183e-28	0.515156	0.719	0.626	2.29665e-24
D_A	Day11	ABCC9	0.0423836	0.0821336	0.798	0.82	1
B_A	Day3	ABCD1	0.0103017	-0.668796	0.038	0.058	1
B_A	Day7	ABCD1	0.015764	-0.364621	0.027	0.04	1
C_B	Day3	ABCD1	0.144619	0.897182	0.05	0.038	1
C_B	Day7	ABCD1	0.886614	-0.315891	0.026	0.027	1
C_B	Day11	ABCD1	0.0596928	-0.538522	0.063	0.08	1
D_C	Day3	ABCD1	0.0157122	-0.877622	0.031	0.05	1
D_C	Day7	ABCD1	0.453599	0.334969	0.029	0.026	1
D_C	Day11	ABCD1	0.0155094	-0.313541	0.043	0.063	1
D_B	Day11	ABCD1	6.89446e-06	-0.852063	0.043	0.08	0.125486
D_A	Day3	ABCD1	0.000326565	-0.649236	0.031	0.058	1
D_A	Day7	ABCD1	0.0441741	-0.345543	0.029	0.04	1
D_A	Day11	ABCD1	3.18622e-07	-0.876256	0.043	0.089	0.00579923
B_A	Day3	ABCD3	0.996978	-0.149062	0.442	0.449	1
B_A	Day7	ABCD3	0.22931	0.122465	0.436	0.441	1
B_A	Day11	ABCD3	0.284079	-0.158644	0.357	0.368	1
C_B	Day3	ABCD3	0.00260856	0.225367	0.515	0.442	1
C_B	Day11	ABCD3	0.123995	0.121029	0.369	0.357	1
D_C	Day3	ABCD3	6.36636e-06	-0.207619	0.381	0.515	0.115874
D_C	Day7	ABCD3	0.081373	0.117146	0.494	0.476	1
D_C	Day11	ABCD3	8.38655e-05	0.400028	0.419	0.369	1
D_B	Day7	ABCD3	0.00111164	0.137556	0.494	0.436	1
D_B	Day11	ABCD3	4.68114e-09	0.521058	0.419	0.357	8.52015e-05
D_A	Day3	ABCD3	0.0622886	-0.131315	0.381	0.449	1
D_A	Day7	ABCD3	7.53797e-06	0.260021	0.494	0.441	0.137199
D_A	Day11	ABCD3	1.82138e-05	0.362414	0.419	0.368	0.331509
B_A	Day3	ABCD4	0.569877	-0.0708697	0.278	0.275	1
B_A	Day7	ABCD4	0.284435	0.140734	0.303	0.297	1
B_A	Day11	ABCD4	3.16531e-05	0.217514	0.451	0.383	0.576118
C_B	Day7	ABCD4	0.745697	-0.0892303	0.311	0.303	1
C_B	Day11	ABCD4	7.95645e-05	-0.187506	0.378	0.451	1
D_C	Day11	ABCD4	0.336968	0.125908	0.38	0.378	1
D_B	Day11	ABCD4	0.00280166	-0.0615976	0.38	0.451	1
D_A	Day3	ABCD4	0.118311	-0.0652101	0.232	0.275	1
D_A	Day7	ABCD4	0.210792	0.0928719	0.314	0.297	1
D_A	Day11	ABCD4	0.2424	0.155916	0.38	0.383	1
B_A	Day3	ABCE1	8.94718e-07	-0.235799	0.861	0.836	0.0162848
B_A	Day7	ABCE1	0.0454383	0.0708349	0.865	0.871	1
B_A	Day11	ABCE1	1.01905e-07	-0.224366	0.802	0.827	0.00185477
C_B	Day3	ABCE1	8.42046e-21	0.346338	0.94	0.861	1.53261e-16
C_B	Day11	ABCE1	6.10603e-08	0.216599	0.825	0.802	0.00111136
D_C	Day3	ABCE1	7.31094e-27	-0.415386	0.795	0.94	1.33066e-22
D_C	Day11	ABCE1	0.0394531	0.10337	0.819	0.825	1
D_B	Day3	ABCE1	0.0253506	-0.0690479	0.795	0.861	1
D_B	Day11	ABCE1	1.01206e-14	0.31997	0.819	0.802	1.84206e-10
D_A	Day3	ABCE1	7.16892e-11	-0.304847	0.795	0.836	1.30482e-06
D_A	Day7	ABCE1	0.0881623	0.070259	0.875	0.871	1
D_A	Day11	ABCE1	0.0581273	0.0956036	0.819	0.827	1
B_A	Day3	ABCF1	1.7574e-06	-0.360291	0.703	0.742	0.0319864
B_A	Day7	ABCF1	0.0705406	0.101445	0.701	0.723	1
B_A	Day11	ABCF1	0.221798	-0.0675872	0.742	0.738	1
C_B	Day3	ABCF1	2.25003e-08	0.316862	0.805	0.703	0.000409528
D_C	Day3	ABCF1	7.07151e-05	-0.216818	0.67	0.805	1
D_C	Day11	ABCF1	6.69767e-09	0.308042	0.742	0.701	0.000121904
D_B	Day3	ABCF1	0.0884959	0.100043	0.67	0.703	1
D_B	Day7	ABCF1	0.0348386	0.0688638	0.757	0.701	1
D_B	Day11	ABCF1	3.43952e-09	0.31094	0.742	0.742	6.26027e-05
D_A	Day3	ABCF1	0.000689273	-0.260248	0.67	0.742	1
D_A	Day7	ABCF1	6.16996e-05	0.170309	0.757	0.723	1
D_A	Day11	ABCF1	2.22208e-05	0.243353	0.742	0.738	0.404441
B_A	Day3	ABCF2	1.15237e-07	-0.551608	0.435	0.528	0.00209742
B_A	Day7	ABCF2	0.0956094	-0.0533409	0.452	0.489	1
B_A	Day11	ABCF2	0.144988	-0.114472	0.445	0.462	1
C_B	Day3	ABCF2	6.10987e-11	0.435722	0.578	0.435	1.11206e-06
C_B	Day7	ABCF2	0.0114783	0.0913122	0.506	0.452	1
C_B	Day11	ABCF2	0.0515385	0.248268	0.451	0.445	1
D_C	Day3	ABCF2	7.65771e-17	-0.46164	0.379	0.578	1.39378e-12
D_C	Day11	ABCF2	0.0628665	0.161661	0.461	0.451	1
D_B	Day7	ABCF2	0.00977136	0.080866	0.502	0.452	1
D_B	Day11	ABCF2	5.80177e-05	0.409929	0.461	0.445	1
D_A	Day3	ABCF2	3.30047e-13	-0.577526	0.379	0.528	6.00718e-09
D_A	Day11	ABCF2	0.0207615	0.295456	0.461	0.462	1
B_A	Day7	ABCF3	0.35314	-0.060168	0.145	0.156	1
B_A	Day11	ABCF3	0.388738	-0.0915915	0.176	0.189	1
C_B	Day7	ABCF3	0.931554	-0.0970644	0.149	0.145	1
C_B	Day11	ABCF3	0.0817543	0.0637855	0.15	0.176	1
D_C	Day3	ABCF3	0.00691135	-0.33798	0.104	0.142	1
D_B	Day3	ABCF3	0.00176907	-0.339949	0.104	0.137	1
D_B	Day7	ABCF3	0.804312	-0.123502	0.145	0.145	1
D_B	Day11	ABCF3	0.0565772	0.0546157	0.147	0.176	1
D_A	Day3	ABCF3	0.00186114	-0.334284	0.104	0.147	1
D_A	Day7	ABCF3	0.219694	-0.18367	0.145	0.156	1
B_A	Day3	ABCG1	0.453008	0.237472	0.125	0.12	1
B_A	Day7	ABCG1	0.00523295	0.465891	0.113	0.089	1
B_A	Day11	ABCG1	0.0616355	0.159429	0.15	0.126	1
C_B	Day3	ABCG1	0.76222	-0.133579	0.124	0.125	1
C_B	Day11	ABCG1	0.439546	0.211533	0.156	0.15	1
D_C	Day3	ABCG1	0.000477409	0.795121	0.167	0.124	1
D_C	Day7	ABCG1	0.00263304	0.347	0.161	0.135	1
D_C	Day11	ABCG1	2.49686e-14	0.891781	0.262	0.156	4.54453e-10
D_B	Day3	ABCG1	1.29728e-05	0.661542	0.167	0.125	0.236118
D_B	Day7	ABCG1	6.87118e-07	0.346149	0.161	0.113	0.0125062
D_B	Day11	ABCG1	8.79079e-20	1.10331	0.262	0.15	1.60001e-15
D_A	Day3	ABCG1	3.46488e-05	0.899014	0.167	0.12	0.630642
D_A	Day7	ABCG1	3.89838e-14	0.81204	0.161	0.089	7.09545e-10
D_A	Day11	ABCG1	1.20297e-22	1.26274	0.262	0.126	2.18953e-18
B_A	Day3	ABCG2	1.36882e-06	-1.89645	0.004	0.023	0.0249139
C_B	Day3	ABCG2	5.91747e-12	2.51946	0.036	0.004	1.07704e-07
D_C	Day3	ABCG2	1.10996e-05	-1.13335	0.012	0.036	0.202023
D_B	Day3	ABCG2	0.00449265	1.38611	0.012	0.004	1
D_A	Day3	ABCG2	0.0224512	-0.510338	0.012	0.023	1
B_A	Day3	ABCG8	0.186231	-0.18825	0.041	0.051	1
B_A	Day7	ABCG8	0.343262	0.439591	0.012	0.009	1
B_A	Day11	ABCG8	0.777052	0.0570877	0.016	0.015	1
C_B	Day3	ABCG8	0.0363085	0.502947	0.058	0.041	1
C_B	Day7	ABCG8	0.514888	0.0833231	0.014	0.012	1
C_B	Day11	ABCG8	0.924697	0.0904279	0.015	0.016	1
D_C	Day3	ABCG8	0.000185031	-0.738031	0.03	0.058	1
D_C	Day7	ABCG8	0.213773	0.450984	0.018	0.014	1
D_B	Day3	ABCG8	0.0451989	-0.235084	0.03	0.041	1
D_B	Day7	ABCG8	0.062787	0.534307	0.018	0.012	1
D_B	Day11	ABCG8	0.351536	0.0550279	0.012	0.016	1
D_A	Day3	ABCG8	0.00242184	-0.423334	0.03	0.051	1
D_A	Day7	ABCG8	0.00725651	0.973898	0.018	0.009	1
D_A	Day11	ABCG8	0.557667	0.112116	0.012	0.015	1
C_B	Day7	ABHD10	0.778864	-0.0717585	0.456	0.436	1
C_B	Day11	ABHD10	0.0422181	-0.148652	0.338	0.382	1
D_C	Day3	ABHD10	0.00171181	-0.134722	0.356	0.452	1
D_C	Day7	ABHD10	0.0535877	-0.0817589	0.432	0.456	1
D_B	Day3	ABHD10	0.00432881	-0.0890359	0.356	0.419	1
D_B	Day7	ABHD10	0.0439474	-0.153517	0.432	0.436	1
D_B	Day11	ABHD10	0.0373564	-0.110643	0.329	0.382	1
D_A	Day3	ABHD10	0.0532764	-0.138936	0.356	0.422	1
D_A	Day7	ABHD10	0.0146545	-0.134621	0.432	0.466	1
D_A	Day11	ABHD10	0.0620791	-0.151248	0.329	0.378	1
B_A	Day3	ABHD11	0.119724	-0.236606	0.161	0.188	1
B_A	Day7	ABHD11	0.174442	-0.0570225	0.144	0.161	1
B_A	Day11	ABHD11	0.0502436	0.244549	0.18	0.153	1
C_B	Day3	ABHD11	0.0523403	0.0713341	0.196	0.161	1
C_B	Day7	ABHD11	0.285036	0.0551513	0.157	0.144	1
C_B	Day11	ABHD11	0.123176	-0.132667	0.159	0.18	1
D_C	Day3	ABHD11	1.59746e-08	-0.470242	0.11	0.196	0.000290754
D_C	Day7	ABHD11	0.0765114	-0.237375	0.142	0.157	1
D_C	Day11	ABHD11	0.290765	-0.104457	0.142	0.159	1
D_B	Day3	ABHD11	3.97884e-06	-0.398907	0.11	0.161	0.0724189
D_B	Day7	ABHD11	0.55951	-0.182223	0.142	0.144	1
D_B	Day11	ABHD11	0.00628351	-0.237124	0.142	0.18	1
D_A	Day3	ABHD11	2.57112e-08	-0.635514	0.11	0.188	0.00046797
D_A	Day7	ABHD11	0.0433513	-0.239246	0.142	0.161	1
B_A	Day3	ABHD12	0.000584984	-0.398644	0.291	0.363	1
B_A	Day7	ABHD12	0.0133728	-0.13552	0.216	0.253	1
B_A	Day11	ABHD12	0.0705718	-0.279388	0.271	0.297	1
C_B	Day3	ABHD12	9.68562e-05	0.366698	0.373	0.291	1
C_B	Day7	ABHD12	0.00104618	0.138309	0.265	0.216	1
D_C	Day3	ABHD12	4.70196e-09	-0.392813	0.243	0.373	8.55804e-05
D_C	Day7	ABHD12	0.297263	0.0899952	0.273	0.265	1
D_C	Day11	ABHD12	0.00171076	0.394257	0.294	0.258	1
D_B	Day7	ABHD12	1.48621e-05	0.228304	0.273	0.216	0.270506
D_B	Day11	ABHD12	0.00232444	0.379838	0.294	0.271	1
D_A	Day3	ABHD12	1.22264e-08	-0.424759	0.243	0.363	0.000222533
D_A	Day7	ABHD12	0.119603	0.0927844	0.273	0.253	1
D_A	Day11	ABHD12	0.30505	0.10045	0.294	0.297	1
B_A	Day3	ABHD12B	0.198985	-0.723621	0.006	0.01	1
C_B	Day3	ABHD12B	0.00166752	1.45432	0.019	0.006	1
D_C	Day3	ABHD12B	0.503332	-0.0875475	0.015	0.019	1
D_C	Day7	ABHD12B	0.028214	0.655967	0.01	0.005	1
D_B	Day3	ABHD12B	0.00353123	1.36677	0.015	0.006	1
D_B	Day7	ABHD12B	0.00793638	0.974017	0.01	0.004	1
D_A	Day3	ABHD12B	0.267064	0.643151	0.015	0.01	1
D_A	Day7	ABHD12B	0.00954674	1.20804	0.01	0.004	1
B_A	Day3	ABHD13	0.0563768	-0.227349	0.237	0.28	1
B_A	Day7	ABHD13	0.841209	0.113802	0.236	0.246	1
B_A	Day11	ABHD13	0.0287728	0.192631	0.336	0.298	1
C_B	Day3	ABHD13	0.00397469	0.139068	0.299	0.237	1
C_B	Day7	ABHD13	0.540634	-0.161183	0.237	0.236	1
C_B	Day11	ABHD13	2.00077e-06	-0.364891	0.253	0.336	0.036416
D_C	Day3	ABHD13	0.0125623	0.0741949	0.231	0.299	1
D_C	Day11	ABHD13	0.415275	0.10481	0.259	0.253	1
D_B	Day3	ABHD13	0.721897	0.213263	0.231	0.237	1
D_B	Day7	ABHD13	0.474768	-0.160176	0.235	0.236	1
D_B	Day11	ABHD13	5.97857e-05	-0.260081	0.259	0.336	1
D_A	Day11	ABHD13	0.106445	-0.0674507	0.259	0.298	1
B_A	Day3	ABHD14A	2.85834e-05	0.190566	0.463	0.407	0.520247
B_A	Day7	ABHD14A	0.0329422	-0.0766748	0.434	0.476	1
C_B	Day3	ABHD14A	1.60513e-09	-0.683353	0.38	0.463	2.92149e-05
C_B	Day7	ABHD14A	0.452841	-0.0992507	0.438	0.434	1
C_B	Day11	ABHD14A	0.00523123	-0.203376	0.471	0.523	1
D_C	Day3	ABHD14A	0.259397	0.33056	0.355	0.38	1
D_C	Day7	ABHD14A	0.215623	-0.0537344	0.428	0.438	1
D_C	Day11	ABHD14A	0.00107866	-0.128659	0.402	0.471	1
D_B	Day3	ABHD14A	3.66573e-10	-0.352792	0.355	0.463	6.67199e-06
D_B	Day7	ABHD14A	0.0537282	-0.152985	0.428	0.434	1
D_B	Day11	ABHD14A	1.71684e-10	-0.332035	0.402	0.523	3.12481e-06
D_A	Day3	ABHD14A	0.267592	-0.162226	0.355	0.407	1
D_A	Day7	ABHD14A	2.4563e-05	-0.22966	0.428	0.476	0.447071
D_A	Day11	ABHD14A	6.5707e-10	-0.326464	0.402	0.531	1.19593e-05
B_A	Day3	ABHD14A-ACY1	0.590627	-0.266735	0.18	0.191	1
B_A	Day7	ABHD14A-ACY1	0.000857812	-0.30203	0.157	0.195	1
B_A	Day11	ABHD14A-ACY1	0.345347	0.107349	0.184	0.173	1
C_B	Day3	ABHD14A-ACY1	0.644581	0.16236	0.176	0.18	1
C_B	Day7	ABHD14A-ACY1	0.976179	-0.0639477	0.16	0.157	1
C_B	Day11	ABHD14A-ACY1	0.000217243	-0.433408	0.134	0.184	1
D_C	Day3	ABHD14A-ACY1	1.78592e-08	-0.832779	0.098	0.176	0.000325055
D_C	Day7	ABHD14A-ACY1	0.000252171	-0.290988	0.127	0.16	1
D_C	Day11	ABHD14A-ACY1	0.0126806	-0.278738	0.104	0.134	1
D_B	Day3	ABHD14A-ACY1	1.71041e-14	-0.670419	0.098	0.18	3.11313e-10
D_B	Day7	ABHD14A-ACY1	0.00048015	-0.354936	0.127	0.157	1
D_B	Day11	ABHD14A-ACY1	7.37691e-11	-0.712146	0.104	0.184	1.34267e-06
D_A	Day3	ABHD14A-ACY1	1.30892e-12	-0.937154	0.098	0.191	2.38236e-08
D_A	Day7	ABHD14A-ACY1	3.86047e-12	-0.656966	0.127	0.195	7.02644e-08
D_A	Day11	ABHD14A-ACY1	1.97864e-07	-0.604797	0.104	0.173	0.00360133
B_A	Day3	ABHD14B	9.79395e-06	0.154689	0.548	0.485	0.17826
B_A	Day7	ABHD14B	0.533053	0.0836095	0.479	0.498	1
B_A	Day11	ABHD14B	8.49528e-06	0.230956	0.587	0.513	0.154623
C_B	Day3	ABHD14B	9.857e-07	-0.448045	0.49	0.548	0.0179407
C_B	Day7	ABHD14B	0.00958808	-0.191748	0.47	0.479	1
C_B	Day11	ABHD14B	0.000150705	-0.23589	0.521	0.587	1
D_C	Day3	ABHD14B	0.94384	0.202814	0.427	0.49	1
D_C	Day7	ABHD14B	0.500319	0.0705854	0.475	0.47	1
D_C	Day11	ABHD14B	0.000542095	-0.121765	0.444	0.521	1
D_B	Day3	ABHD14B	4.44228e-09	-0.245232	0.427	0.548	8.08538e-05
D_B	Day7	ABHD14B	0.0425536	-0.121163	0.475	0.479	1
D_B	Day11	ABHD14B	4.65568e-14	-0.357655	0.444	0.587	8.47379e-10
D_A	Day3	ABHD14B	0.43392	-0.0905426	0.427	0.485	1
D_A	Day11	ABHD14B	0.00701434	-0.126698	0.444	0.513	1
B_A	Day3	ABHD15	1.34982e-07	-0.750539	0.11	0.179	0.00245681
B_A	Day7	ABHD15	5.80284e-08	-0.530284	0.105	0.159	0.00105617
B_A	Day11	ABHD15	0.997694	0.104577	0.255	0.256	1
C_B	Day3	ABHD15	3.01867e-15	1.09621	0.218	0.11	5.49429e-11
C_B	Day7	ABHD15	4.66481e-08	0.447262	0.158	0.105	0.000849042
C_B	Day11	ABHD15	0.442156	-0.126387	0.239	0.255	1
D_C	Day3	ABHD15	8.7191e-20	-1.02394	0.094	0.218	1.58696e-15
D_C	Day7	ABHD15	0.000464872	-0.284481	0.126	0.158	1
D_C	Day11	ABHD15	8.34506e-06	-0.391443	0.175	0.239	0.151889
D_B	Day3	ABHD15	0.119184	0.0722701	0.094	0.11	1
D_B	Day7	ABHD15	0.0203753	0.162781	0.126	0.105	1
D_B	Day11	ABHD15	2.83079e-08	-0.517829	0.175	0.255	0.000515233
D_A	Day3	ABHD15	3.42632e-11	-0.678269	0.094	0.179	6.23625e-07
D_A	Day7	ABHD15	0.000382655	-0.367503	0.126	0.159	1
D_A	Day11	ABHD15	2.17403e-07	-0.413253	0.175	0.256	0.00395695
B_A	Day3	ABHD16A	0.878236	-0.188772	0.351	0.363	1
B_A	Day7	ABHD16A	0.00792944	-0.10779	0.303	0.348	1
B_A	Day11	ABHD16A	0.20317	0.14101	0.431	0.415	1
C_B	Day3	ABHD16A	0.376628	0.0797527	0.382	0.351	1
C_B	Day7	ABHD16A	0.536543	-0.0586004	0.325	0.303	1
C_B	Day11	ABHD16A	4.4248e-06	-0.363159	0.355	0.431	0.0805357
D_C	Day3	ABHD16A	1.86721e-10	-0.45297	0.243	0.382	3.39851e-06
D_C	Day11	ABHD16A	0.00090382	-0.200064	0.288	0.355	1
D_B	Day3	ABHD16A	3.41581e-12	-0.373217	0.243	0.351	6.21712e-08
D_B	Day7	ABHD16A	0.849558	-0.0970742	0.321	0.303	1
D_B	Day11	ABHD16A	2.14282e-16	-0.563223	0.288	0.431	3.90014e-12
D_A	Day3	ABHD16A	1.47112e-09	-0.561989	0.243	0.363	2.67758e-05
D_A	Day7	ABHD16A	0.00653707	-0.204865	0.321	0.348	1
D_A	Day11	ABHD16A	1.35766e-10	-0.422214	0.288	0.415	2.47108e-06
B_A	Day7	ABHD17A	0.00160987	0.127355	0.742	0.742	1
B_A	Day11	ABHD17A	0.0924072	-0.0934775	0.779	0.791	1
C_B	Day3	ABHD17A	0.237747	0.0597697	0.8	0.732	1
C_B	Day7	ABHD17A	0.000406667	-0.148616	0.756	0.742	1
C_B	Day11	ABHD17A	0.00103175	-0.161041	0.727	0.779	1
D_C	Day3	ABHD17A	0.000643596	-0.117438	0.655	0.8	1
D_C	Day7	ABHD17A	4.41945e-05	0.142423	0.771	0.756	0.804384
D_B	Day3	ABHD17A	0.00338159	-0.057668	0.655	0.732	1
D_B	Day11	ABHD17A	4.54581e-06	-0.165778	0.697	0.779	0.0827384
D_A	Day7	ABHD17A	0.000261649	0.121162	0.771	0.742	1
D_A	Day11	ABHD17A	5.91713e-09	-0.259255	0.697	0.791	0.000107698
B_A	Day7	ABHD17B	0.657089	0.119398	0.282	0.298	1
B_A	Day11	ABHD17B	0.569452	0.0627783	0.477	0.475	1
C_B	Day3	ABHD17B	0.533974	-0.0891087	0.349	0.323	1
C_B	Day7	ABHD17B	0.181989	-0.191903	0.275	0.282	1
C_B	Day11	ABHD17B	2.04676e-10	-0.468219	0.37	0.477	3.72531e-06
D_C	Day3	ABHD17B	0.250109	0.135311	0.295	0.349	1
D_C	Day11	ABHD17B	0.00015686	0.379354	0.411	0.37	1
D_B	Day7	ABHD17B	0.683772	-0.145303	0.286	0.282	1
D_B	Day11	ABHD17B	0.015913	-0.0888654	0.411	0.477	1
B_A	Day3	ABHD17C	0.000114722	-0.405111	0.206	0.273	1
B_A	Day7	ABHD17C	0.0969154	-0.0672812	0.138	0.159	1
B_A	Day11	ABHD17C	1.20091e-06	-0.783596	0.101	0.158	0.0218578
C_B	Day3	ABHD17C	2.46642e-36	1.26841	0.421	0.206	4.48913e-32
C_B	Day7	ABHD17C	3.73418e-05	0.341747	0.182	0.138	0.679658
C_B	Day11	ABHD17C	0.011302	0.4175	0.128	0.101	1
D_C	Day3	ABHD17C	1.02957e-37	-1.16058	0.192	0.421	1.87392e-33
D_C	Day11	ABHD17C	5.22743e-05	-0.543314	0.084	0.128	0.951445
D_B	Day3	ABHD17C	0.555583	0.107829	0.192	0.206	1
D_B	Day7	ABHD17C	5.58804e-06	0.371394	0.185	0.138	0.101708
D_B	Day11	ABHD17C	0.0984207	-0.125814	0.084	0.101	1
D_A	Day3	ABHD17C	1.26944e-05	-0.297281	0.192	0.273	0.23105
D_A	Day7	ABHD17C	0.0078382	0.304113	0.185	0.159	1
D_A	Day11	ABHD17C	3.11998e-10	-0.90941	0.084	0.158	5.67867e-06
B_A	Day3	ABHD18	0.236102	-0.272543	0.171	0.193	1
B_A	Day7	ABHD18	0.785903	0.102199	0.21	0.22	1
B_A	Day11	ABHD18	0.00127043	0.215685	0.386	0.336	1
C_B	Day3	ABHD18	0.00249079	0.329574	0.221	0.171	1
C_B	Day7	ABHD18	0.588245	-0.114903	0.225	0.21	1
C_B	Day11	ABHD18	2.92456e-11	-0.450251	0.271	0.386	5.32299e-07
D_C	Day11	ABHD18	0.135049	-0.116575	0.243	0.271	1
D_B	Day3	ABHD18	0.3136	0.291114	0.176	0.171	1
D_B	Day7	ABHD18	0.916965	-0.0970169	0.218	0.21	1
D_B	Day11	ABHD18	2.03487e-17	-0.566826	0.243	0.386	3.70366e-13
D_A	Day11	ABHD18	1.2598e-06	-0.351141	0.243	0.336	0.0229297
B_A	Day3	ABHD2	0.856301	-0.126305	0.362	0.372	1
B_A	Day7	ABHD2	0.16718	-0.0918318	0.27	0.291	1
B_A	Day11	ABHD2	3.97855e-06	0.273092	0.561	0.499	0.0724135
C_B	Day3	ABHD2	1.7625e-08	0.494285	0.489	0.362	0.000320793
C_B	Day7	ABHD2	0.752152	-0.0712243	0.284	0.27	1
C_B	Day11	ABHD2	4.12292e-24	-0.613148	0.392	0.561	7.50412e-20
D_C	Day3	ABHD2	1.85585e-09	-0.403464	0.328	0.489	3.37783e-05
D_C	Day7	ABHD2	0.470646	0.114958	0.287	0.284	1
D_B	Day3	ABHD2	0.429806	0.0908213	0.328	0.362	1
D_B	Day11	ABHD2	2.28506e-22	-0.58223	0.388	0.561	4.15905e-18
D_A	Day11	ABHD2	3.24988e-06	-0.309138	0.388	0.499	0.059151
B_A	Day3	ABHD3	0.00450735	-0.308228	0.214	0.27	1
B_A	Day7	ABHD3	0.245027	0.204936	0.203	0.195	1
B_A	Day11	ABHD3	0.306829	-0.0557138	0.268	0.286	1
C_B	Day3	ABHD3	7.47105e-09	0.521922	0.32	0.214	0.000135981
C_B	Day7	ABHD3	0.0192559	0.0819341	0.236	0.203	1
C_B	Day11	ABHD3	0.0502558	-0.149833	0.236	0.268	1
D_C	Day7	ABHD3	0.085816	0.158493	0.253	0.236	1
D_C	Day11	ABHD3	0.00538917	0.320798	0.268	0.236	1
D_B	Day3	ABHD3	0.000186638	0.503191	0.25	0.214	1
D_B	Day7	ABHD3	5.66347e-05	0.240427	0.253	0.203	1
D_B	Day11	ABHD3	0.332401	0.170965	0.268	0.268	1
D_A	Day3	ABHD3	0.787456	0.194962	0.25	0.27	1
D_A	Day7	ABHD3	3.36507e-07	0.445363	0.253	0.195	0.00612477
D_A	Day11	ABHD3	0.94547	0.115251	0.268	0.286	1
B_A	Day3	ABHD4	0.594639	-0.173143	0.039	0.044	1
B_A	Day7	ABHD4	0.00169763	0.624989	0.049	0.031	1
B_A	Day11	ABHD4	6.47206e-05	0.71665	0.12	0.078	1
C_B	Day3	ABHD4	0.65298	-0.363545	0.036	0.039	1
C_B	Day7	ABHD4	0.00603145	-0.745762	0.035	0.049	1
C_B	Day11	ABHD4	4.04359e-11	-1.14472	0.054	0.12	7.35974e-07
D_C	Day3	ABHD4	0.0463915	1.04334	0.052	0.036	1
D_C	Day7	ABHD4	1.54039e-05	0.807844	0.058	0.035	0.280367
D_C	Day11	ABHD4	0.160744	0.50479	0.065	0.054	1
D_B	Day3	ABHD4	0.0311015	0.679796	0.052	0.039	1
D_B	Day7	ABHD4	0.161077	0.0620812	0.058	0.049	1
D_B	Day11	ABHD4	2.19951e-08	-0.639929	0.065	0.12	0.000400333
D_A	Day3	ABHD4	0.238643	0.506653	0.052	0.044	1
D_A	Day7	ABHD4	5.62959e-06	0.68707	0.058	0.031	0.102464
D_A	Day11	ABHD4	0.217107	0.0767216	0.065	0.078	1
B_A	Day3	ABHD5	0.0536978	-0.210722	0.27	0.309	1
B_A	Day11	ABHD5	0.0002765	-0.337926	0.301	0.354	1
C_B	Day3	ABHD5	1.36045e-09	0.526683	0.383	0.27	2.47616e-05
C_B	Day7	ABHD5	0.655664	-0.0958215	0.289	0.273	1
C_B	Day11	ABHD5	0.138222	-0.0979315	0.269	0.301	1
D_C	Day3	ABHD5	5.4846e-07	-0.340712	0.269	0.383	0.00998253
D_C	Day7	ABHD5	0.777189	0.0622308	0.289	0.289	1
D_C	Day11	ABHD5	0.037723	0.294546	0.294	0.269	1
D_B	Day3	ABHD5	0.300745	0.185971	0.269	0.27	1
D_B	Day11	ABHD5	0.437144	0.196614	0.294	0.301	1
D_A	Day7	ABHD5	0.805693	-0.0689417	0.289	0.292	1
D_A	Day11	ABHD5	0.00508215	-0.141312	0.294	0.354	1
B_A	Day3	ABHD6	0.916769	0.0762994	0.057	0.057	1
B_A	Day7	ABHD6	0.382608	0.437036	0.036	0.032	1
B_A	Day11	ABHD6	0.0039448	0.555455	0.088	0.062	1
C_B	Day3	ABHD6	0.00566217	0.394864	0.085	0.057	1
C_B	Day7	ABHD6	6.38144e-11	0.994796	0.078	0.036	1.16149e-06
C_B	Day11	ABHD6	0.0898035	0.462858	0.104	0.088	1
D_C	Day3	ABHD6	0.0337018	0.721192	0.107	0.085	1
D_C	Day7	ABHD6	0.0373267	0.230167	0.093	0.078	1
D_C	Day11	ABHD6	2.74108e-05	0.682609	0.151	0.104	0.498905
D_B	Day3	ABHD6	2.92312e-10	1.11606	0.107	0.057	5.32037e-06
D_B	Day7	ABHD6	1.54189e-17	1.22496	0.093	0.036	2.8064e-13
D_B	Day11	ABHD6	2.78585e-10	1.14547	0.151	0.088	5.07053e-06
D_A	Day3	ABHD6	8.95033e-07	1.19236	0.107	0.057	0.0162905
D_A	Day7	ABHD6	1.41159e-18	1.662	0.093	0.032	2.56924e-14
D_A	Day11	ABHD6	1.66556e-16	1.70092	0.151	0.062	3.03148e-12
B_A	Day3	ABHD8	0.00614303	-0.42386	0.103	0.137	1
B_A	Day7	ABHD8	0.392629	0.377004	0.098	0.094	1
B_A	Day11	ABHD8	0.261563	-0.189088	0.172	0.186	1
C_B	Day3	ABHD8	0.245868	0.198403	0.119	0.103	1
C_B	Day7	ABHD8	0.347055	-0.11839	0.109	0.098	1
C_B	Day11	ABHD8	0.0776175	-0.140913	0.148	0.172	1
D_C	Day3	ABHD8	0.369404	0.0979177	0.103	0.119	1
D_C	Day7	ABHD8	0.0739187	0.330639	0.122	0.109	1
D_C	Day11	ABHD8	0.00876444	0.400543	0.179	0.148	1
D_B	Day3	ABHD8	0.719317	0.29632	0.103	0.103	1
D_B	Day7	ABHD8	0.00747496	0.212248	0.122	0.098	1
D_B	Day11	ABHD8	0.289766	0.25963	0.179	0.172	1
D_A	Day3	ABHD8	0.0145514	-0.12754	0.103	0.137	1
D_A	Day7	ABHD8	0.000523771	0.589252	0.122	0.094	1
D_A	Day11	ABHD8	0.908436	0.0705421	0.179	0.186	1
B_A	Day7	ABI1	0.965395	0.0690907	0.532	0.56	1
B_A	Day11	ABI1	6.34324e-05	0.176287	0.714	0.666	1
C_B	Day3	ABI1	0.000621366	0.173929	0.652	0.561	1
C_B	Day7	ABI1	0.687864	-0.147476	0.566	0.532	1
C_B	Day11	ABI1	1.83388e-09	-0.262887	0.612	0.714	3.33784e-05
D_C	Day7	ABI1	0.0152337	0.147178	0.581	0.566	1
D_B	Day3	ABI1	0.00773617	0.176658	0.56	0.561	1
D_B	Day11	ABI1	1.962e-09	-0.266359	0.597	0.714	3.57104e-05
D_A	Day3	ABI1	0.0020277	0.182338	0.56	0.556	1
D_A	Day7	ABI1	0.0745268	0.0687928	0.581	0.56	1
D_A	Day11	ABI1	0.088949	-0.0900715	0.597	0.666	1
B_A	Day3	ABI2	4.9192e-14	0.459889	0.584	0.47	8.95344e-10
B_A	Day7	ABI2	2.66013e-19	0.531187	0.558	0.461	4.84171e-15
B_A	Day11	ABI2	8.88744e-18	0.421837	0.67	0.536	1.6176e-13
C_B	Day3	ABI2	0.0100471	0.241066	0.641	0.584	1
C_B	Day7	ABI2	0.00935821	0.0622012	0.614	0.558	1
C_B	Day11	ABI2	0.774193	0.0557308	0.663	0.67	1
D_C	Day3	ABI2	1.24862e-07	0.347672	0.652	0.641	0.00227262
D_C	Day7	ABI2	3.63838e-20	0.399393	0.689	0.614	6.62222e-16
D_C	Day11	ABI2	3.0623e-09	0.303899	0.706	0.663	5.57369e-05
D_B	Day3	ABI2	4.33374e-24	0.588738	0.652	0.584	7.88784e-20
D_B	Day7	ABI2	1.09708e-29	0.461595	0.689	0.558	1.99679e-25
D_B	Day11	ABI2	3.65082e-11	0.359629	0.706	0.67	6.64485e-07
D_A	Day3	ABI2	1.28213e-47	1.04863	0.652	0.47	2.3336e-43
D_A	Day7	ABI2	3.02575e-89	0.992782	0.689	0.461	5.50717e-85
D_A	Day11	ABI2	1.86702e-43	0.781467	0.706	0.536	3.39817e-39
B_A	Day3	ABI3	3.50267e-35	-2.26178	0.08	0.232	6.37521e-31
B_A	Day7	ABI3	8.44584e-26	-1.22544	0.086	0.19	1.53723e-21
B_A	Day11	ABI3	3.96253e-11	-1.31438	0.049	0.11	7.2122e-07
C_B	Day3	ABI3	3.12237e-48	2.02985	0.279	0.08	5.68303e-44
C_B	Day7	ABI3	4.90384e-64	1.59954	0.264	0.086	8.92547e-60
C_B	Day11	ABI3	1.38245e-36	2.08102	0.183	0.049	2.51619e-32
D_C	Day3	ABI3	4.77255e-36	-1.67501	0.1	0.279	8.68651e-32
D_C	Day7	ABI3	2.99329e-36	-1.04093	0.139	0.264	5.44809e-32
D_C	Day11	ABI3	1.7839e-05	-0.518959	0.127	0.183	0.324687
D_B	Day3	ABI3	0.0137495	0.354832	0.1	0.08	1
D_B	Day7	ABI3	1.37079e-09	0.558614	0.139	0.086	2.49497e-05
D_B	Day11	ABI3	6.09201e-18	1.56206	0.127	0.049	1.10881e-13
D_A	Day3	ABI3	4.91834e-25	-1.90695	0.1	0.232	8.95187e-21
D_A	Day7	ABI3	6.1279e-08	-0.666822	0.139	0.19	0.00111534
D_A	Day11	ABI3	0.0931366	0.247678	0.127	0.11	1
B_A	Day3	ABI3BP	0.202277	0.635521	0.013	0.008	1
B_A	Day11	ABI3BP	0.0216453	1.07556	0.014	0.006	1
C_B	Day3	ABI3BP	0.837176	-0.130427	0.012	0.013	1
C_B	Day7	ABI3BP	0.709764	0.142928	0.01	0.009	1
C_B	Day11	ABI3BP	0.469546	-0.261453	0.011	0.014	1
D_C	Day3	ABI3BP	0.901348	0.504088	0.012	0.012	1
D_C	Day7	ABI3BP	0.177942	0.475102	0.013	0.01	1
D_B	Day3	ABI3BP	0.916784	0.373661	0.012	0.013	1
D_B	Day7	ABI3BP	0.0937107	0.618029	0.013	0.009	1
D_B	Day11	ABI3BP	0.235319	-0.252947	0.01	0.014	1
D_A	Day3	ABI3BP	0.229822	1.00918	0.012	0.008	1
D_A	Day7	ABI3BP	0.0925779	0.695664	0.013	0.008	1
D_A	Day11	ABI3BP	0.203848	0.822609	0.01	0.006	1
B_A	Day3	ABITRAM	0.0108525	-0.426259	0.133	0.17	1
B_A	Day7	ABITRAM	0.0410537	-0.0621039	0.098	0.119	1
B_A	Day11	ABITRAM	0.13839	0.217841	0.16	0.142	1
C_B	Day3	ABITRAM	8.97685e-08	0.539212	0.215	0.133	0.00163388
C_B	Day7	ABITRAM	0.58055	-0.186993	0.095	0.098	1
C_B	Day11	ABITRAM	0.000149008	-0.452708	0.113	0.16	1
D_C	Day3	ABITRAM	1.37781e-09	-0.475776	0.12	0.215	2.50774e-05
D_C	Day7	ABITRAM	0.763174	0.0619322	0.098	0.095	1
D_C	Day11	ABITRAM	0.152934	-0.0897798	0.096	0.113	1
D_B	Day3	ABITRAM	0.323823	0.0634365	0.12	0.133	1
D_B	Day7	ABITRAM	0.797816	-0.125061	0.098	0.098	1
D_B	Day11	ABITRAM	4.28852e-08	-0.542488	0.096	0.16	0.000780553
D_A	Day3	ABITRAM	0.000714779	-0.362822	0.12	0.17	1
D_A	Day7	ABITRAM	0.0139813	-0.187165	0.098	0.119	1
D_A	Day11	ABITRAM	0.000235102	-0.324647	0.096	0.142	1
B_A	Day3	ABL1	0.00707276	-0.464708	0.146	0.186	1
B_A	Day7	ABL1	0.0798079	-0.171358	0.123	0.14	1
B_A	Day11	ABL1	0.348856	0.136884	0.241	0.225	1
C_B	Day3	ABL1	2.79398e-12	0.74458	0.256	0.146	5.08533e-08
C_B	Day7	ABL1	0.0157372	0.140089	0.147	0.123	1
C_B	Day11	ABL1	0.116159	-0.243413	0.216	0.241	1
D_C	Day3	ABL1	2.39557e-16	-0.715653	0.126	0.256	4.36017e-12
D_C	Day7	ABL1	0.0920907	-0.141626	0.132	0.147	1
D_B	Day11	ABL1	0.00321893	-0.259915	0.193	0.241	1
D_A	Day3	ABL1	4.43273e-05	-0.435781	0.126	0.186	0.806801
D_A	Day7	ABL1	0.315252	-0.172895	0.132	0.14	1
D_A	Day11	ABL1	0.0708633	-0.123031	0.193	0.225	1
B_A	Day3	ABL2	0.140402	-0.216335	0.298	0.335	1
B_A	Day7	ABL2	0.225588	0.203221	0.252	0.244	1
C_B	Day3	ABL2	1.93111e-13	0.601595	0.443	0.298	3.51481e-09
C_B	Day7	ABL2	0.000827129	0.148806	0.3	0.252	1
C_B	Day11	ABL2	0.00782245	0.260701	0.451	0.429	1
D_C	Day3	ABL2	0.000586865	-0.0818545	0.338	0.443	1
D_C	Day7	ABL2	0.324098	0.107445	0.308	0.3	1
D_C	Day11	ABL2	0.411355	-0.0688661	0.429	0.451	1
D_B	Day3	ABL2	7.57229e-06	0.51974	0.338	0.298	0.137823
D_B	Day7	ABL2	1.25763e-05	0.256251	0.308	0.252	0.228901
D_B	Day11	ABL2	0.0627197	0.191835	0.429	0.429	1
D_A	Day3	ABL2	0.0319249	0.303405	0.338	0.335	1
D_A	Day7	ABL2	3.62939e-08	0.459473	0.308	0.244	0.000660585
D_A	Day11	ABL2	0.14257	0.178382	0.429	0.429	1
B_A	Day3	ABLIM1	0.00374454	0.276291	0.327	0.292	1
B_A	Day7	ABLIM1	0.557862	0.126606	0.18	0.176	1
B_A	Day11	ABLIM1	5.32824e-05	0.3425	0.268	0.203	0.969794
C_B	Day3	ABLIM1	1.81929e-10	0.67039	0.456	0.327	3.3113e-06
C_B	Day7	ABLIM1	2.37559e-34	0.866545	0.329	0.18	4.3238e-30
C_B	Day11	ABLIM1	3.71872e-10	0.554816	0.361	0.268	6.76844e-06
D_C	Day3	ABLIM1	0.0003918	0.272633	0.468	0.456	1
D_C	Day7	ABLIM1	0.0029845	-0.165673	0.294	0.329	1
D_C	Day11	ABLIM1	1.55908e-10	0.512094	0.456	0.361	2.83768e-06
D_B	Day3	ABLIM1	5.80165e-35	0.943023	0.468	0.327	1.05596e-30
D_B	Day7	ABLIM1	1.12664e-22	0.700872	0.294	0.18	2.05059e-18
D_B	Day11	ABLIM1	4.80279e-40	1.06691	0.456	0.268	8.74156e-36
D_A	Day3	ABLIM1	1.20372e-34	1.21931	0.468	0.292	2.19089e-30
D_A	Day7	ABLIM1	3.03387e-23	0.827478	0.294	0.176	5.52194e-19
D_A	Day11	ABLIM1	4.63443e-53	1.40941	0.456	0.203	8.43513e-49
B_A	Day3	ABR	2.77727e-15	-1.24661	0.112	0.217	5.05491e-11
B_A	Day7	ABR	2.54977e-06	-0.47277	0.108	0.156	0.0464083
B_A	Day11	ABR	0.0500484	-0.146744	0.281	0.317	1
C_B	Day3	ABR	2.79663e-29	1.33488	0.275	0.112	5.09015e-25
C_B	Day7	ABR	9.27798e-05	0.250127	0.146	0.108	1
C_B	Day11	ABR	0.722924	0.175738	0.281	0.281	1
D_C	Day3	ABR	6.58602e-25	-0.998948	0.118	0.275	1.19872e-20
D_C	Day11	ABR	0.058539	-0.158154	0.247	0.281	1
D_B	Day3	ABR	0.352066	0.335929	0.118	0.112	1
D_B	Day7	ABR	0.0280535	0.225143	0.128	0.108	1
D_A	Day3	ABR	1.54794e-12	-0.910683	0.118	0.217	2.8174e-08
D_A	Day7	ABR	0.00378271	-0.247628	0.128	0.156	1
D_A	Day11	ABR	0.000602756	-0.12916	0.247	0.317	1
B_A	Day7	ABRA	0.485873	0.542442	0.01	0.008	1
D_C	Day7	ABRA	0.657517	-0.0518122	0.01	0.012	1
D_A	Day7	ABRA	0.329189	0.496714	0.01	0.008	1
B_A	Day3	ABRACL	2.3926e-17	0.204608	0.979	0.932	4.35477e-13
B_A	Day7	ABRACL	4.99524e-09	0.11539	0.986	0.988	9.09184e-05
B_A	Day11	ABRACL	9.01518e-05	-0.0972285	0.957	0.953	1
C_B	Day3	ABRACL	1.191e-13	-0.195603	0.968	0.979	2.16774e-09
C_B	Day7	ABRACL	0.00052495	-0.0656696	0.989	0.986	1
C_B	Day11	ABRACL	0.0387103	0.0690728	0.959	0.957	1
D_C	Day3	ABRACL	5.6495e-08	0.163357	0.98	0.968	0.00102826
D_C	Day7	ABRACL	6.64076e-32	0.188541	0.989	0.989	1.20869e-27
D_C	Day11	ABRACL	8.48491e-88	0.543513	0.967	0.959	1.54434e-83
D_B	Day7	ABRACL	1.65919e-14	0.122871	0.989	0.986	3.01989e-10
D_B	Day11	ABRACL	2.16632e-117	0.612586	0.967	0.957	3.94291e-113
D_A	Day3	ABRACL	9.10047e-11	0.172362	0.98	0.932	1.65638e-06
D_A	Day7	ABRACL	2.67891e-42	0.238261	0.989	0.988	4.87588e-38
D_A	Day11	ABRACL	1.39611e-72	0.515357	0.967	0.953	2.54107e-68
B_A	Day3	ABRAXAS1	1.27315e-07	0.328975	0.49	0.406	0.00231726
B_A	Day7	ABRAXAS1	0.029939	0.195149	0.475	0.458	1
B_A	Day11	ABRAXAS1	0.00011279	0.259183	0.613	0.558	1
C_B	Day3	ABRAXAS1	3.09475e-05	-0.401848	0.443	0.49	0.563275
C_B	Day7	ABRAXAS1	0.0048888	0.116594	0.514	0.475	1
C_B	Day11	ABRAXAS1	0.000836498	-0.217256	0.566	0.613	1
D_C	Day3	ABRAXAS1	8.62534e-10	0.620234	0.501	0.443	1.5699e-05
D_C	Day7	ABRAXAS1	0.0698135	0.0728527	0.539	0.514	1
D_C	Day11	ABRAXAS1	8.33619e-06	0.31235	0.602	0.566	0.151727
D_B	Day3	ABRAXAS1	0.00378646	0.218386	0.501	0.49	1
D_B	Day7	ABRAXAS1	2.93553e-06	0.189447	0.539	0.475	0.0534296
D_B	Day11	ABRAXAS1	0.173966	0.0950938	0.602	0.613	1
D_A	Day3	ABRAXAS1	6.70075e-13	0.547361	0.501	0.406	1.2196e-08
D_A	Day7	ABRAXAS1	7.31613e-12	0.384595	0.539	0.458	1.33161e-07
D_A	Day11	ABRAXAS1	7.79829e-07	0.354277	0.602	0.558	0.0141937
B_A	Day3	ABRAXAS2	0.333382	-0.278633	0.345	0.374	1
B_A	Day11	ABRAXAS2	0.465816	0.094913	0.407	0.395	1
C_B	Day3	ABRAXAS2	2.01321e-05	0.259343	0.443	0.345	0.366423
C_B	Day11	ABRAXAS2	0.00643827	-0.225919	0.354	0.407	1
D_C	Day3	ABRAXAS2	4.87557e-12	-0.284235	0.281	0.443	8.87403e-08
D_C	Day11	ABRAXAS2	0.351839	0.155201	0.355	0.354	1
D_B	Day11	ABRAXAS2	0.0761396	-0.0707183	0.355	0.407	1
D_A	Day3	ABRAXAS2	5.70481e-05	-0.303525	0.281	0.374	1
D_A	Day7	ABRAXAS2	0.056667	-0.0563175	0.408	0.437	1
B_A	Day3	ABT1	0.580468	-0.113594	0.578	0.589	1
B_A	Day7	ABT1	0.130527	-0.056423	0.492	0.53	1
B_A	Day11	ABT1	0.0154131	-0.153669	0.576	0.612	1
D_C	Day3	ABT1	7.8031e-06	-0.205371	0.464	0.608	0.142024
D_C	Day7	ABT1	4.57373e-05	0.199905	0.566	0.529	0.832465
D_C	Day11	ABT1	6.20915e-06	0.306749	0.59	0.558	0.113013
D_B	Day3	ABT1	6.46051e-07	-0.181534	0.464	0.578	0.0117588
D_B	Day7	ABT1	4.81255e-06	0.187749	0.566	0.492	0.0875932
D_B	Day11	ABT1	2.59349e-05	0.262422	0.59	0.576	0.47204
D_A	Day3	ABT1	2.67638e-06	-0.295128	0.464	0.589	0.0487128
D_A	Day7	ABT1	0.00503745	0.131326	0.566	0.53	1
D_A	Day11	ABT1	0.102939	0.108754	0.59	0.612	1
B_A	Day3	ABTB1	0.369183	0.234673	0.093	0.085	1
B_A	Day7	ABTB1	0.407271	0.170505	0.078	0.086	1
B_A	Day11	ABTB1	0.27371	0.14438	0.178	0.163	1
C_B	Day3	ABTB1	0.0842379	-0.679527	0.076	0.093	1
C_B	Day7	ABTB1	0.00136802	0.052971	0.106	0.078	1
C_B	Day11	ABTB1	0.667955	0.117812	0.179	0.178	1
D_C	Day3	ABTB1	0.00438147	1.04137	0.106	0.076	1
D_C	Day7	ABTB1	0.618697	0.256583	0.108	0.106	1
D_C	Day11	ABTB1	0.050116	-0.0780902	0.15	0.179	1
D_B	Day3	ABTB1	0.112646	0.361842	0.106	0.093	1
D_B	Day7	ABTB1	0.000199701	0.309554	0.108	0.078	1
D_A	Day3	ABTB1	0.0338541	0.596515	0.106	0.085	1
D_A	Day7	ABTB1	0.0062434	0.480059	0.108	0.086	1
D_A	Day11	ABTB1	0.623859	0.184101	0.15	0.163	1
B_A	Day7	ABTB2	0.293444	-0.0751218	0.02	0.024	1
B_A	Day11	ABTB2	0.836119	0.1657	0.039	0.041	1
C_B	Day3	ABTB2	0.105594	0.294172	0.049	0.036	1
C_B	Day7	ABTB2	0.014388	0.581124	0.03	0.02	1
C_B	Day11	ABTB2	0.037108	0.0844268	0.054	0.039	1
D_C	Day3	ABTB2	0.10871	-0.183036	0.036	0.049	1
D_C	Day7	ABTB2	0.542153	0.0577786	0.033	0.03	1
D_C	Day11	ABTB2	0.0372776	0.408807	0.072	0.054	1
D_B	Day3	ABTB2	0.990179	0.111136	0.036	0.036	1
D_B	Day7	ABTB2	0.00203695	0.638902	0.033	0.02	1
D_B	Day11	ABTB2	1.0178e-05	0.493233	0.072	0.039	0.185249
D_A	Day3	ABTB2	0.851189	0.0617218	0.036	0.035	1
D_A	Day7	ABTB2	0.0610625	0.563781	0.033	0.024	1
D_A	Day11	ABTB2	0.000166129	0.658934	0.072	0.041	1
B_A	Day3	AC000093.1	0.000145504	0.381227	0.154	0.106	1
B_A	Day7	AC000093.1	0.000786663	0.466611	0.245	0.208	1
B_A	Day11	AC000093.1	0.000934396	0.439383	0.222	0.177	1
C_B	Day3	AC000093.1	7.06266e-08	-0.612101	0.084	0.154	0.00128548
C_B	Day7	AC000093.1	0.052321	-0.370049	0.229	0.245	1
C_B	Day11	AC000093.1	2.41794e-06	-1.03125	0.164	0.222	0.0440089
D_C	Day3	AC000093.1	0.00110294	0.401194	0.121	0.084	1
D_C	Day7	AC000093.1	1.78827e-18	0.75997	0.326	0.229	3.25484e-14
D_C	Day11	AC000093.1	6.30836e-07	0.707495	0.228	0.164	0.0114818
D_B	Day3	AC000093.1	0.00225657	-0.210906	0.121	0.154	1
D_B	Day7	AC000093.1	1.52988e-10	0.38992	0.326	0.245	2.78453e-06
D_B	Day11	AC000093.1	0.804456	-0.323755	0.228	0.222	1
D_A	Day3	AC000093.1	0.161972	0.17032	0.121	0.106	1
D_A	Day7	AC000093.1	7.44651e-22	0.856532	0.326	0.208	1.35534e-17
D_A	Day11	AC000093.1	0.000406167	0.115628	0.228	0.177	1
B_A	Day3	AC000120.3	0.144902	0.216781	0.137	0.121	1
B_A	Day7	AC000120.3	0.937269	0.163885	0.194	0.201	1
B_A	Day11	AC000120.3	0.110316	0.0740929	0.147	0.126	1
C_B	Day3	AC000120.3	0.803609	-0.207278	0.137	0.137	1
C_B	Day7	AC000120.3	0.163355	-0.298765	0.185	0.194	1
D_C	Day3	AC000120.3	0.0988289	0.114396	0.11	0.137	1
D_C	Day11	AC000120.3	0.463916	0.357169	0.144	0.138	1
D_B	Day3	AC000120.3	0.0124093	-0.0928823	0.11	0.137	1
D_B	Day7	AC000120.3	0.289382	-0.258372	0.188	0.194	1
D_B	Day11	AC000120.3	0.811187	0.381217	0.144	0.147	1
D_A	Day3	AC000120.3	0.557019	0.123899	0.11	0.121	1
D_A	Day7	AC000120.3	0.269934	-0.094487	0.188	0.201	1
D_A	Day11	AC000120.3	0.0818389	0.45531	0.144	0.126	1
B_A	Day7	AC001226.2	0.435325	0.192816	0.097	0.091	1
B_A	Day11	AC001226.2	0.516195	0.0924642	0.127	0.121	1
C_B	Day3	AC001226.2	0.315748	0.392814	0.093	0.082	1
C_B	Day7	AC001226.2	0.788322	-0.126759	0.096	0.097	1
C_B	Day11	AC001226.2	0.037043	-0.330268	0.105	0.127	1
D_C	Day3	AC001226.2	0.0493263	-0.16371	0.071	0.093	1
D_C	Day7	AC001226.2	0.310971	0.228729	0.103	0.096	1
D_C	Day11	AC001226.2	0.280101	0.424877	0.115	0.105	1
D_B	Day3	AC001226.2	0.209948	0.229104	0.071	0.082	1
D_B	Day7	AC001226.2	0.482049	0.101971	0.103	0.097	1
D_B	Day11	AC001226.2	0.30118	0.0946089	0.115	0.127	1
D_A	Day3	AC001226.2	0.583495	0.208816	0.071	0.078	1
D_A	Day7	AC001226.2	0.136147	0.294787	0.103	0.091	1
D_A	Day11	AC001226.2	0.751049	0.187073	0.115	0.121	1
B_A	Day7	AC002310.4	0.287997	-0.334802	0.012	0.016	1
B_A	Day11	AC002310.4	0.657918	-0.383072	0.014	0.016	1
C_B	Day7	AC002310.4	0.66435	0.0644417	0.013	0.012	1
D_C	Day7	AC002310.4	0.070276	0.537494	0.019	0.013	1
D_C	Day11	AC002310.4	0.241252	0.495313	0.019	0.014	1
D_B	Day7	AC002310.4	0.0288994	0.601936	0.019	0.012	1
D_B	Day11	AC002310.4	0.226069	0.486845	0.019	0.014	1
D_A	Day7	AC002310.4	0.319143	0.267133	0.019	0.016	1
D_A	Day11	AC002310.4	0.505699	0.103772	0.019	0.016	1
B_A	Day3	AC003002.2	0.00103618	0.208636	0.287	0.244	1
B_A	Day7	AC003002.2	0.0490859	0.458385	0.063	0.05	1
B_A	Day11	AC003002.2	0.468435	0.10234	0.25	0.237	1
C_B	Day3	AC003002.2	0.00162339	-0.504057	0.247	0.287	1
C_B	Day7	AC003002.2	0.0649195	0.221698	0.076	0.063	1
C_B	Day11	AC003002.2	0.653383	0.0579417	0.246	0.25	1
D_C	Day3	AC003002.2	0.947024	0.340647	0.225	0.247	1
D_C	Day11	AC003002.2	0.846385	0.294113	0.24	0.246	1
D_B	Day3	AC003002.2	8.85923e-05	-0.16341	0.225	0.287	1
D_B	Day7	AC003002.2	0.0175253	0.228257	0.08	0.063	1
D_B	Day11	AC003002.2	0.535203	0.352054	0.24	0.25	1
D_A	Day7	AC003002.2	1.80527e-05	0.686641	0.08	0.05	0.328578
D_A	Day11	AC003002.2	0.215648	0.454395	0.24	0.237	1
B_A	Day7	AC003006.1	0.120299	-0.367444	0.016	0.022	1
B_A	Day11	AC003006.1	0.0146542	0.787942	0.039	0.024	1
C_B	Day3	AC003006.1	0.0808291	0.838173	0.02	0.012	1
C_B	Day7	AC003006.1	0.0913809	0.300078	0.022	0.016	1
C_B	Day11	AC003006.1	0.771375	-0.105325	0.037	0.039	1
D_C	Day3	AC003006.1	0.0520801	-0.721637	0.011	0.02	1
D_C	Day7	AC003006.1	0.551702	0.0561119	0.024	0.022	1
D_C	Day11	AC003006.1	0.193294	-0.240493	0.029	0.037	1
D_B	Day3	AC003006.1	0.814594	0.116535	0.011	0.012	1
D_B	Day7	AC003006.1	0.0213821	0.35619	0.024	0.016	1
D_B	Day11	AC003006.1	0.0935944	-0.345818	0.029	0.039	1
D_A	Day3	AC003006.1	0.90262	0.154812	0.011	0.01	1
D_A	Day11	AC003006.1	0.356414	0.442124	0.029	0.024	1
B_A	Day7	AC003665.1	0.130605	-0.187819	0.059	0.07	1
B_A	Day11	AC003665.1	0.271846	0.112349	0.139	0.126	1
C_B	Day11	AC003665.1	0.175122	-0.0724151	0.121	0.139	1
D_C	Day3	AC003665.1	0.186006	0.0511349	0.06	0.075	1
D_C	Day7	AC003665.1	0.0183812	0.381953	0.077	0.062	1
D_C	Day11	AC003665.1	0.126782	-0.208052	0.104	0.121	1
D_B	Day3	AC003665.1	0.220245	0.0817555	0.06	0.07	1
D_B	Day7	AC003665.1	0.006708	0.374045	0.077	0.059	1
D_B	Day11	AC003665.1	0.00256535	-0.280467	0.104	0.139	1
D_A	Day3	AC003665.1	0.145158	0.0583296	0.06	0.075	1
D_A	Day7	AC003665.1	0.306525	0.186227	0.077	0.07	1
D_A	Day11	AC003665.1	0.0877109	-0.168118	0.104	0.126	1
B_A	Day3	AC004080.3	0.291071	0.550458	0.064	0.056	1
B_A	Day11	AC004080.3	0.217383	0.348748	0.049	0.04	1
C_B	Day3	AC004080.3	0.682141	-0.479841	0.062	0.064	1
C_B	Day7	AC004080.3	0.240968	-0.223935	0.086	0.094	1
C_B	Day11	AC004080.3	0.915603	-0.392866	0.05	0.049	1
D_C	Day3	AC004080.3	0.226552	0.34913	0.049	0.062	1
D_C	Day7	AC004080.3	0.53614	-0.0599234	0.081	0.086	1
D_C	Day11	AC004080.3	0.463747	0.86306	0.055	0.05	1
D_B	Day3	AC004080.3	0.0348998	-0.130711	0.049	0.064	1
D_B	Day7	AC004080.3	0.0737055	-0.283859	0.081	0.094	1
D_B	Day11	AC004080.3	0.370752	0.470195	0.055	0.049	1
D_A	Day3	AC004080.3	0.50695	0.419746	0.049	0.056	1
D_A	Day7	AC004080.3	0.0134411	-0.239379	0.081	0.101	1
D_A	Day11	AC004080.3	0.0447159	0.818943	0.055	0.04	1
B_A	Day3	AC004086.1	9.05777e-38	0.148088	1	0.999	1.6486e-33
B_A	Day11	AC004086.1	1.11788e-14	-0.0895911	0.999	0.997	2.03465e-10
C_B	Day3	AC004086.1	1.87909e-138	-0.29233	1	1	3.42014e-134
C_B	Day7	AC004086.1	9.84988e-27	-0.0984038	1	1	1.79278e-22
D_C	Day3	AC004086.1	6.18218e-45	0.153147	1	1	1.12522e-40
D_C	Day7	AC004086.1	1.28502e-12	-0.0537318	1	1	2.33886e-08
D_C	Day11	AC004086.1	2.06849e-42	-0.141768	0.998	0.999	3.76486e-38
D_B	Day3	AC004086.1	2.55619e-66	-0.139184	1	1	4.65252e-62
D_B	Day7	AC004086.1	1.65277e-72	-0.152136	1	1	3.0082e-68
D_B	Day11	AC004086.1	6.89201e-62	-0.164237	0.998	0.999	1.25441e-57
D_A	Day7	AC004086.1	9.42955e-80	-0.166677	1	1	1.71627e-75
D_A	Day11	AC004086.1	1.35695e-99	-0.253828	0.998	0.997	2.46978e-95
B_A	Day3	AC004151.1	3.70262e-22	-1.00489	0.296	0.466	6.73914e-18
B_A	Day7	AC004151.1	0.00941877	-0.118216	0.269	0.311	1
C_B	Day3	AC004151.1	2.06325e-39	1.0334	0.548	0.296	3.75532e-35
C_B	Day7	AC004151.1	0.000624128	0.108528	0.322	0.269	1
C_B	Day11	AC004151.1	0.000891591	-0.150775	0.554	0.621	1
D_C	Day3	AC004151.1	6.80274e-32	-0.81674	0.301	0.548	1.23817e-27
D_C	Day7	AC004151.1	0.538008	0.0528063	0.328	0.322	1
D_C	Day11	AC004151.1	1.62126e-07	-0.320352	0.462	0.554	0.00295085
D_B	Day3	AC004151.1	0.204091	0.216658	0.301	0.296	1
D_B	Day7	AC004151.1	4.61105e-05	0.161335	0.328	0.269	0.839257
D_B	Day11	AC004151.1	4.86452e-20	-0.471127	0.462	0.621	8.85391e-16
D_A	Day3	AC004151.1	2.35459e-17	-0.788233	0.301	0.466	4.28559e-13
D_A	Day11	AC004151.1	1.58965e-17	-0.468547	0.462	0.613	2.89333e-13
B_A	Day3	AC004156.1	0.0517454	-0.210395	0.642	0.668	1
B_A	Day7	AC004156.1	0.325646	0.0876231	0.5	0.515	1
B_A	Day11	AC004156.1	0.366825	-0.0577962	0.558	0.569	1
C_B	Day3	AC004156.1	0.0304511	0.14962	0.713	0.642	1
C_B	Day11	AC004156.1	0.159072	-0.0751236	0.523	0.558	1
D_C	Day3	AC004156.1	2.21188e-13	-0.470871	0.533	0.713	4.02584e-09
D_C	Day11	AC004156.1	0.016879	0.188798	0.533	0.523	1
D_B	Day3	AC004156.1	1.47313e-11	-0.321251	0.533	0.642	2.68124e-07
D_B	Day11	AC004156.1	0.267225	0.113674	0.533	0.558	1
D_A	Day3	AC004156.1	2.60906e-13	-0.531646	0.533	0.668	4.74876e-09
D_A	Day11	AC004156.1	0.870725	0.0558779	0.533	0.569	1
B_A	Day3	AC004223.3	0.696585	0.326575	0.01	0.011	1
B_A	Day7	AC004223.3	0.399742	0.595928	0.012	0.009	1
C_B	Day3	AC004223.3	0.655547	-0.486337	0.008	0.01	1
C_B	Day7	AC004223.3	0.231085	-0.590996	0.008	0.012	1
C_B	Day11	AC004223.3	0.303163	-0.469135	0.011	0.007	1
D_C	Day11	AC004223.3	0.5888	-0.0815764	0.009	0.011	1
D_B	Day3	AC004223.3	0.461618	-0.489079	0.008	0.01	1
D_B	Day7	AC004223.3	0.0228744	-0.913971	0.006	0.012	1
D_A	Day3	AC004223.3	0.312986	-0.162504	0.008	0.011	1
B_A	Day11	AC004475.1	0.703311	-0.0918411	0.234	0.237	1
C_B	Day3	AC004475.1	0.0525889	0.103971	0.223	0.186	1
C_B	Day7	AC004475.1	0.378816	-0.0539788	0.18	0.165	1
C_B	Day11	AC004475.1	0.0760988	-0.0877622	0.205	0.234	1
D_C	Day3	AC004475.1	0.000356179	-0.117722	0.156	0.223	1
D_C	Day11	AC004475.1	0.179873	0.215799	0.216	0.205	1
D_B	Day11	AC004475.1	0.754525	0.128037	0.216	0.234	1
B_A	Day7	AC004551.1	0.104333	-0.0674861	0.098	0.114	1
C_B	Day3	AC004551.1	0.686841	-0.269563	0.109	0.11	1
C_B	Day7	AC004551.1	4.36999e-12	0.698935	0.163	0.098	7.95382e-08
C_B	Day11	AC004551.1	4.65937e-11	0.813841	0.268	0.182	8.48053e-07
D_C	Day3	AC004551.1	0.0796246	0.624753	0.125	0.109	1
D_C	Day7	AC004551.1	0.168654	0.109257	0.176	0.163	1
D_C	Day11	AC004551.1	7.0662e-12	0.732952	0.362	0.268	1.28612e-07
D_B	Day3	AC004551.1	0.069061	0.35519	0.125	0.11	1
D_B	Day7	AC004551.1	8.06963e-17	0.808192	0.176	0.098	1.46875e-12
D_B	Day11	AC004551.1	6.11671e-44	1.54679	0.362	0.182	1.1133e-39
D_A	Day3	AC004551.1	0.0285554	0.336379	0.125	0.103	1
D_A	Day7	AC004551.1	2.17036e-10	0.740706	0.176	0.114	3.95027e-06
D_A	Day11	AC004551.1	1.04995e-40	1.53701	0.362	0.166	1.91101e-36
B_A	Day3	AC004593.3	0.566604	0.103318	0.06	0.055	1
B_A	Day11	AC004593.3	0.696278	0.130655	0.07	0.067	1
C_B	Day3	AC004593.3	0.138501	0.197682	0.075	0.06	1
C_B	Day7	AC004593.3	1.14838e-06	0.619021	0.08	0.047	0.0209017
C_B	Day11	AC004593.3	0.00144918	0.677027	0.099	0.07	1
D_C	Day3	AC004593.3	0.344271	0.654199	0.083	0.075	1
D_C	Day11	AC004593.3	0.0895548	-0.14647	0.082	0.099	1
D_B	Day3	AC004593.3	0.0015437	0.851881	0.083	0.06	1
D_B	Day7	AC004593.3	4.92782e-05	0.619621	0.073	0.047	0.896912
D_B	Day11	AC004593.3	0.13259	0.530557	0.082	0.07	1
D_A	Day3	AC004593.3	0.00282221	0.9552	0.083	0.055	1
D_A	Day7	AC004593.3	0.0266502	0.615242	0.073	0.058	1
D_A	Day11	AC004593.3	0.0820698	0.661213	0.082	0.067	1
C_B	Day3	AC004687.2	0.29663	0.0790052	0.793	0.751	1
C_B	Day7	AC004687.2	0.00675394	-0.126373	0.745	0.733	1
D_C	Day3	AC004687.2	0.0705871	-0.0903536	0.723	0.793	1
D_C	Day7	AC004687.2	0.00053781	0.143814	0.769	0.745	1
D_C	Day11	AC004687.2	4.02225e-06	0.256294	0.774	0.749	0.0732089
D_B	Day11	AC004687.2	9.20211e-05	0.217576	0.774	0.777	1
D_A	Day11	AC004687.2	9.87961e-06	0.244647	0.774	0.746	0.179819
B_A	Day3	AC004706.3	0.55167	0.322646	0.011	0.009	1
B_A	Day11	AC004706.3	0.113166	0.589642	0.026	0.017	1
C_B	Day3	AC004706.3	0.952794	0.183873	0.011	0.011	1
C_B	Day7	AC004706.3	0.813838	-0.170874	0.02	0.019	1
C_B	Day11	AC004706.3	0.00421832	-0.945534	0.012	0.026	1
D_C	Day3	AC004706.3	0.254089	-0.612358	0.007	0.011	1
D_C	Day7	AC004706.3	0.640675	0.075783	0.019	0.02	1
D_C	Day11	AC004706.3	0.186948	0.495636	0.018	0.012	1
D_B	Day3	AC004706.3	0.124974	-0.428485	0.007	0.011	1
D_B	Day7	AC004706.3	0.8369	-0.0950905	0.019	0.019	1
D_B	Day11	AC004706.3	0.0905195	-0.449897	0.018	0.026	1
D_A	Day7	AC004706.3	0.523344	-0.140094	0.019	0.021	1
D_A	Day11	AC004706.3	0.973072	0.139744	0.018	0.017	1
B_A	Day11	AC004832.3	0.045077	-0.153635	0.357	0.386	1
C_B	Day3	AC004832.3	1.53506e-06	0.412866	0.421	0.323	0.0279396
C_B	Day7	AC004832.3	0.00100779	0.17854	0.441	0.396	1
C_B	Day11	AC004832.3	1.27359e-05	0.359813	0.414	0.357	0.231807
D_C	Day3	AC004832.3	0.00547103	-0.107252	0.336	0.421	1
D_C	Day11	AC004832.3	1.18364e-06	0.439727	0.464	0.414	0.0215435
D_B	Day3	AC004832.3	0.0184622	0.305614	0.336	0.323	1
D_B	Day7	AC004832.3	5.34013e-05	0.220226	0.45	0.396	0.971958
D_B	Day11	AC004832.3	1.74313e-21	0.79954	0.464	0.357	3.17266e-17
D_A	Day3	AC004832.3	0.000858238	0.31416	0.336	0.292	1
D_A	Day7	AC004832.3	9.93531e-05	0.234605	0.45	0.404	1
D_A	Day11	AC004832.3	4.48657e-12	0.645905	0.464	0.386	8.16601e-08
B_A	Day3	AC004922.1	0.0221987	0.785587	0.05	0.032	1
B_A	Day7	AC004922.1	0.0100054	0.347498	0.174	0.147	1
C_B	Day3	AC004922.1	0.0112285	-1.50658	0.029	0.05	1
C_B	Day7	AC004922.1	0.0687756	-0.251606	0.157	0.174	1
C_B	Day11	AC004922.1	0.102567	0.0721078	0.152	0.131	1
D_C	Day3	AC004922.1	3.62905e-08	1.99991	0.085	0.029	0.000660523
D_C	Day11	AC004922.1	0.0428209	0.561239	0.172	0.152	1
D_B	Day3	AC004922.1	3.01458e-06	0.493331	0.085	0.05	0.0548684
D_B	Day7	AC004922.1	0.0285046	-0.202066	0.153	0.174	1
D_B	Day11	AC004922.1	0.00015463	0.633347	0.172	0.131	1
D_A	Day3	AC004922.1	2.10609e-08	1.27892	0.085	0.032	0.00038333
D_A	Day7	AC004922.1	0.533585	0.145432	0.153	0.147	1
D_A	Day11	AC004922.1	9.23367e-05	0.607546	0.172	0.124	1
B_A	Day3	AC004997.1	0.621563	0.143866	0.013	0.011	1
B_A	Day7	AC004997.1	0.20626	0.388578	0.021	0.016	1
B_A	Day11	AC004997.1	0.0025193	1.10215	0.04	0.021	1
C_B	Day3	AC004997.1	0.412795	0.154467	0.018	0.013	1
C_B	Day7	AC004997.1	0.0248453	0.416367	0.03	0.021	1
C_B	Day11	AC004997.1	0.0554041	0.39493	0.053	0.04	1
D_C	Day3	AC004997.1	0.0793374	0.963855	0.028	0.018	1
D_C	Day11	AC004997.1	0.0183028	0.557488	0.073	0.053	1
D_B	Day3	AC004997.1	0.000482781	1.11832	0.028	0.013	1
D_B	Day7	AC004997.1	0.00273642	0.413004	0.034	0.021	1
D_B	Day11	AC004997.1	6.51708e-06	0.952418	0.073	0.04	0.118617
D_A	Day3	AC004997.1	0.00236504	1.26219	0.028	0.011	1
D_A	Day7	AC004997.1	5.3197e-05	0.801582	0.034	0.016	0.968238
D_A	Day11	AC004997.1	2.09532e-11	2.05457	0.073	0.021	3.8137e-07
B_A	Day3	AC005041.1	5.28055e-09	-5.18321	0	0.015	9.61114e-05
B_A	Day7	AC005041.1	0.145786	0.382942	0.035	0.028	1
B_A	Day11	AC005041.1	0.575233	-0.0799559	0.049	0.054	1
C_B	Day7	AC005041.1	0.396595	-0.258071	0.031	0.035	1
C_B	Day11	AC005041.1	0.750763	0.613643	0.051	0.049	1
D_C	Day7	AC005041.1	0.88421	0.0703185	0.032	0.031	1
D_C	Day11	AC005041.1	0.837086	-0.0707916	0.053	0.051	1
D_B	Day7	AC005041.1	0.461555	-0.187752	0.032	0.035	1
D_B	Day11	AC005041.1	0.583596	0.542851	0.053	0.049	1
D_A	Day3	AC005041.1	0.000422793	-0.907205	0.004	0.015	1
D_A	Day7	AC005041.1	0.399258	0.19519	0.032	0.028	1
D_A	Day11	AC005041.1	0.963857	0.462895	0.053	0.054	1
B_A	Day7	AC005154.5	0.13646	-0.149689	0.023	0.03	1
B_A	Day11	AC005154.5	0.191519	-0.579508	0.013	0.018	1
C_B	Day11	AC005154.5	0.491605	0.371957	0.015	0.013	1
D_C	Day3	AC005154.5	0.192449	0.733997	0.011	0.006	1
D_C	Day7	AC005154.5	0.628485	-0.281598	0.022	0.024	1
D_C	Day11	AC005154.5	0.283041	0.734163	0.02	0.015	1
D_B	Day3	AC005154.5	0.512794	0.367537	0.011	0.009	1
D_B	Day7	AC005154.5	0.684815	-0.231758	0.022	0.023	1
D_B	Day11	AC005154.5	0.0618721	1.10612	0.02	0.013	1
D_A	Day3	AC005154.5	0.369263	0.513027	0.011	0.008	1
D_A	Day7	AC005154.5	0.0478099	-0.381447	0.022	0.03	1
D_A	Day11	AC005154.5	0.658413	0.526612	0.02	0.018	1
B_A	Day3	AC005255.1	4.12322e-09	-4.06476	0.004	0.028	7.50467e-05
B_A	Day7	AC005255.1	0.399135	0.340265	0.051	0.046	1
B_A	Day11	AC005255.1	0.746895	-0.227089	0.085	0.088	1
C_B	Day3	AC005255.1	0.000295531	2.83374	0.018	0.004	1
C_B	Day7	AC005255.1	0.383653	0.074048	0.056	0.051	1
C_B	Day11	AC005255.1	0.284657	-0.129531	0.075	0.085	1
D_C	Day3	AC005255.1	0.0252892	-0.955097	0.008	0.018	1
D_C	Day11	AC005255.1	0.245234	0.0964664	0.064	0.075	1
D_B	Day7	AC005255.1	0.389567	0.0682288	0.056	0.051	1
D_A	Day3	AC005255.1	5.30746e-06	-2.18612	0.008	0.028	0.0966011
D_A	Day7	AC005255.1	0.0905882	0.408494	0.056	0.046	1
D_A	Day11	AC005255.1	0.0125201	-0.260153	0.064	0.088	1
B_A	Day7	AC005261.1	0.340452	0.0621053	0.025	0.03	1
B_A	Day11	AC005261.1	0.734804	-0.093732	0.062	0.065	1
C_B	Day3	AC005261.1	0.330756	0.195044	0.039	0.031	1
C_B	Day7	AC005261.1	0.485258	-0.20467	0.029	0.025	1
C_B	Day11	AC005261.1	0.0159986	-0.33255	0.043	0.062	1
D_C	Day3	AC005261.1	0.0387451	-0.208548	0.024	0.039	1
D_C	Day7	AC005261.1	0.872485	0.125106	0.029	0.029	1
D_C	Day11	AC005261.1	0.843778	0.239617	0.044	0.043	1
D_B	Day7	AC005261.1	0.382673	-0.0795641	0.029	0.025	1
D_B	Day11	AC005261.1	0.019646	-0.0929329	0.044	0.062	1
D_A	Day11	AC005261.1	0.0120441	-0.186665	0.044	0.065	1
B_A	Day3	AC005324.3	0.0907787	-0.47737	0.021	0.03	1
B_A	Day7	AC005324.3	0.380383	0.556808	0.021	0.018	1
B_A	Day11	AC005324.3	0.869388	-1.14793	0.028	0.029	1
C_B	Day3	AC005324.3	0.000178671	0.992116	0.046	0.021	1
C_B	Day11	AC005324.3	0.270227	0.136496	0.022	0.028	1
D_C	Day3	AC005324.3	0.000581136	-0.695576	0.022	0.046	1
D_C	Day7	AC005324.3	0.304795	-0.333105	0.022	0.026	1
D_B	Day3	AC005324.3	0.701851	0.29654	0.022	0.021	1
D_B	Day7	AC005324.3	0.825831	-0.302558	0.022	0.021	1
D_B	Day11	AC005324.3	0.277953	0.121029	0.022	0.028	1
D_A	Day3	AC005324.3	0.168368	-0.18083	0.022	0.03	1
D_A	Day7	AC005324.3	0.257437	0.25425	0.022	0.018	1
D_A	Day11	AC005324.3	0.246214	-1.0269	0.022	0.029	1
B_A	Day3	AC005324.4	0.122609	0.652403	0.042	0.031	1
B_A	Day7	AC005324.4	0.966135	0.187671	0.057	0.058	1
C_B	Day3	AC005324.4	0.00879252	0.159018	0.065	0.042	1
C_B	Day7	AC005324.4	0.0160421	0.242282	0.074	0.057	1
C_B	Day11	AC005324.4	0.405032	0.446455	0.038	0.044	1
D_C	Day3	AC005324.4	0.00145917	-0.282907	0.038	0.065	1
D_C	Day7	AC005324.4	0.881584	-0.116513	0.073	0.074	1
D_C	Day11	AC005324.4	0.000358722	0.483862	0.066	0.038	1
D_B	Day3	AC005324.4	0.486133	-0.123888	0.038	0.042	1
D_B	Day7	AC005324.4	0.0198787	0.125769	0.073	0.057	1
D_B	Day11	AC005324.4	0.00252544	0.930317	0.066	0.044	1
D_A	Day3	AC005324.4	0.314047	0.528514	0.038	0.031	1
D_A	Day7	AC005324.4	0.0288963	0.31344	0.073	0.058	1
D_A	Day11	AC005324.4	0.000305209	0.905625	0.066	0.037	1
B_A	Day3	AC005520.1	0.851792	-0.198487	0.234	0.244	1
B_A	Day11	AC005520.1	0.536509	0.0893894	0.27	0.264	1
C_B	Day3	AC005520.1	2.39581e-07	0.509668	0.327	0.234	0.00436061
C_B	Day7	AC005520.1	0.107596	-0.0839316	0.231	0.205	1
C_B	Day11	AC005520.1	0.00562448	-0.400306	0.228	0.27	1
D_C	Day3	AC005520.1	2.15155e-11	-0.4691	0.199	0.327	3.91604e-07
D_C	Day11	AC005520.1	0.396727	0.324758	0.233	0.228	1
D_B	Day7	AC005520.1	0.750343	-0.113351	0.214	0.205	1
D_B	Day11	AC005520.1	0.051942	-0.0755488	0.233	0.27	1
D_A	Day3	AC005520.1	0.0459434	-0.157919	0.199	0.244	1
D_A	Day7	AC005520.1	0.0655045	-0.151593	0.214	0.234	1
B_A	Day3	AC005670.2	0.77922	-0.204013	0.01	0.011	1
B_A	Day11	AC005670.2	0.481091	-0.157085	0.016	0.019	1
C_B	Day3	AC005670.2	0.0635801	0.72376	0.019	0.01	1
C_B	Day7	AC005670.2	0.406702	-0.278567	0.019	0.022	1
C_B	Day11	AC005670.2	0.821972	0.126947	0.017	0.016	1
D_C	Day3	AC005670.2	0.0870557	-0.648254	0.011	0.019	1
D_C	Day7	AC005670.2	0.415409	0.230783	0.016	0.019	1
D_C	Day11	AC005670.2	0.437252	0.200649	0.02	0.017	1
D_B	Day3	AC005670.2	0.851819	0.0755065	0.011	0.01	1
D_B	Day11	AC005670.2	0.283689	0.327596	0.02	0.016	1
D_A	Day3	AC005670.2	0.895605	-0.128507	0.011	0.011	1
D_A	Day11	AC005670.2	0.770077	0.170512	0.02	0.019	1
B_A	Day3	AC005702.1	0.0074708	-1.45643	0.006	0.015	1
D_A	Day3	AC005702.1	0.0017671	-1.76029	0.005	0.015	1
B_A	Day3	AC005726.1	0.0290077	-0.560279	0.42	0.46	1
C_B	Day3	AC005726.1	5.28832e-19	0.814744	0.586	0.42	9.62528e-15
C_B	Day7	AC005726.1	0.0130167	0.0969467	0.293	0.26	1
D_C	Day3	AC005726.1	1.74816e-06	-0.337458	0.444	0.586	0.0318182
D_C	Day7	AC005726.1	0.077899	0.134768	0.314	0.293	1
D_C	Day11	AC005726.1	0.0340041	-0.0617724	0.413	0.465	1
D_B	Day3	AC005726.1	2.93799e-06	0.477286	0.444	0.42	0.0534744
D_B	Day7	AC005726.1	2.13155e-05	0.231715	0.314	0.26	0.387964
D_B	Day11	AC005726.1	0.00179084	-0.0703148	0.413	0.489	1
D_A	Day3	AC005726.1	0.209863	-0.0829928	0.444	0.46	1
D_A	Day7	AC005726.1	0.0336313	0.193695	0.314	0.289	1
D_A	Day11	AC005726.1	0.00793711	-0.0886919	0.413	0.487	1
B_A	Day3	AC005747.1	0.511675	-0.504603	0.184	0.198	1
C_B	Day3	AC005747.1	0.00991305	0.779909	0.226	0.184	1
C_B	Day7	AC005747.1	7.11583e-16	0.516268	0.294	0.196	1.29515e-11
C_B	Day11	AC005747.1	0.00223472	0.241115	0.501	0.466	1
D_C	Day3	AC005747.1	0.555503	-0.24381	0.205	0.226	1
D_C	Day7	AC005747.1	0.566497	0.0548164	0.299	0.294	1
D_C	Day11	AC005747.1	0.013105	0.309869	0.514	0.501	1
D_B	Day3	AC005747.1	0.0115821	0.5361	0.205	0.184	1
D_B	Day7	AC005747.1	1.34946e-18	0.571084	0.299	0.196	2.45616e-14
D_B	Day11	AC005747.1	1.26979e-08	0.550984	0.514	0.466	0.000231115
D_A	Day7	AC005747.1	2.0198e-10	0.548752	0.299	0.224	3.67624e-06
D_A	Day11	AC005747.1	2.85629e-08	0.577233	0.514	0.462	0.000519873
B_A	Day3	AC005759.1	2.37434e-11	-4.16451	0.001	0.025	4.32153e-07
B_A	Day7	AC005759.1	0.83824	-0.106836	0.047	0.049	1
B_A	Day11	AC005759.1	0.647384	-0.0726557	0.099	0.105	1
C_B	Day7	AC005759.1	0.000262697	0.548024	0.071	0.047	1
C_B	Day11	AC005759.1	0.668008	0.186967	0.103	0.099	1
D_C	Day7	AC005759.1	0.156749	-0.254941	0.062	0.071	1
D_B	Day7	AC005759.1	0.0157769	0.293083	0.062	0.047	1
D_B	Day11	AC005759.1	0.559648	0.142195	0.092	0.099	1
D_A	Day3	AC005759.1	1.11321e-07	-1.30972	0.004	0.025	0.00202615
D_A	Day7	AC005759.1	0.0370229	0.186247	0.062	0.049	1
D_A	Day11	AC005759.1	0.330817	0.0695398	0.092	0.105	1
B_A	Day7	AC005837.2	0.398192	0.158202	0.007	0.01	1
B_A	Day11	AC005837.2	0.682129	-0.170197	0.009	0.011	1
C_B	Day7	AC005837.2	0.400669	-0.0973986	0.01	0.007	1
D_C	Day7	AC005837.2	0.549911	0.347504	0.011	0.01	1
D_B	Day7	AC005837.2	0.152613	0.250106	0.011	0.007	1
D_A	Day7	AC005837.2	0.617878	0.408308	0.011	0.01	1
D_A	Day11	AC005837.2	0.0312172	-0.845248	0.004	0.011	1
B_A	Day3	AC005840.1	0.0120936	-0.23863	0.326	0.386	1
B_A	Day7	AC005840.1	0.0503964	-0.124084	0.289	0.323	1
C_B	Day3	AC005840.1	6.22653e-07	0.231407	0.438	0.326	0.0113329
C_B	Day7	AC005840.1	0.0524715	-0.204345	0.282	0.289	1
C_B	Day11	AC005840.1	9.56543e-11	-0.430664	0.349	0.47	1.741e-06
D_C	Day3	AC005840.1	3.6471e-15	-0.532044	0.272	0.438	6.63809e-11
D_C	Day7	AC005840.1	0.569822	0.0822038	0.284	0.282	1
D_C	Day11	AC005840.1	0.919172	0.0962166	0.338	0.349	1
D_B	Day3	AC005840.1	0.000242112	-0.300637	0.272	0.326	1
D_B	Day7	AC005840.1	0.17145	-0.122141	0.284	0.289	1
D_B	Day11	AC005840.1	1.23168e-11	-0.334447	0.338	0.47	2.24178e-07
D_A	Day3	AC005840.1	2.24982e-08	-0.539267	0.272	0.386	0.00040949
D_A	Day7	AC005840.1	0.000538716	-0.246225	0.284	0.323	1
D_A	Day11	AC005840.1	8.3821e-07	-0.315788	0.338	0.442	0.0152563
B_A	Day3	AC005943.1	0.246495	1.38176	0.014	0.009	1
B_A	Day7	AC005943.1	0.736808	0.108979	0.036	0.038	1
B_A	Day11	AC005943.1	0.916135	-0.223738	0.066	0.065	1
C_B	Day3	AC005943.1	0.559823	-1.22521	0.012	0.014	1
C_B	Day7	AC005943.1	0.106099	-0.552775	0.029	0.036	1
C_B	Day11	AC005943.1	0.56615	0.3488	0.061	0.066	1
D_C	Day3	AC005943.1	0.0072612	1.40371	0.028	0.012	1
D_C	Day7	AC005943.1	0.529436	0.300281	0.031	0.029	1
D_C	Day11	AC005943.1	0.682342	0.162201	0.064	0.061	1
D_B	Day3	AC005943.1	0.00164914	0.178501	0.028	0.014	1
D_B	Day7	AC005943.1	0.291142	-0.252494	0.031	0.036	1
D_B	Day11	AC005943.1	0.875934	0.511001	0.064	0.066	1
D_A	Day3	AC005943.1	0.000768266	1.56026	0.028	0.009	1
D_A	Day7	AC005943.1	0.167059	-0.143515	0.031	0.038	1
D_A	Day11	AC005943.1	0.967989	0.287263	0.064	0.065	1
B_A	Day3	AC005954.1	0.0879361	-0.239799	0.053	0.069	1
B_A	Day7	AC005954.1	0.67035	0.0982208	0.053	0.057	1
C_B	Day3	AC005954.1	0.0117237	0.260753	0.078	0.053	1
C_B	Day7	AC005954.1	0.372567	-0.0586366	0.06	0.053	1
D_C	Day3	AC005954.1	0.000964632	-0.360152	0.046	0.078	1
D_C	Day7	AC005954.1	0.742127	0.059659	0.062	0.06	1
D_C	Day11	AC005954.1	0.0314436	-0.421701	0.058	0.077	1
D_B	Day3	AC005954.1	0.323907	-0.099399	0.046	0.053	1
D_B	Day11	AC005954.1	0.0008882	-0.44509	0.058	0.087	1
D_A	Day3	AC005954.1	0.0106192	-0.339198	0.046	0.069	1
D_A	Day7	AC005954.1	0.458301	0.0992431	0.062	0.057	1
D_A	Day11	AC005954.1	0.00100749	-0.41071	0.058	0.09	1
B_A	Day3	AC006030.1	0.148949	-0.512039	0.006	0.01	1
B_A	Day7	AC006030.1	0.820264	0.0591593	0.011	0.011	1
B_A	Day11	AC006030.1	0.439078	-0.234788	0.017	0.021	1
C_B	Day7	AC006030.1	0.359622	-0.370435	0.009	0.011	1
C_B	Day11	AC006030.1	0.993817	0.0650129	0.017	0.017	1
D_C	Day7	AC006030.1	0.127243	0.600661	0.013	0.009	1
D_B	Day7	AC006030.1	0.580462	0.230225	0.013	0.011	1
D_A	Day3	AC006030.1	0.728678	0.419962	0.009	0.01	1
D_A	Day7	AC006030.1	0.447783	0.289385	0.013	0.011	1
D_A	Day11	AC006030.1	0.483407	-0.200707	0.018	0.021	1
B_A	Day3	AC006059.2	0.571143	0.210965	0.015	0.012	1
B_A	Day7	AC006059.2	0.944634	-0.0532346	0.026	0.025	1
B_A	Day11	AC006059.2	0.46275	-0.100847	0.036	0.031	1
C_B	Day3	AC006059.2	0.754795	0.370004	0.016	0.015	1
C_B	Day7	AC006059.2	0.998934	-0.0668181	0.026	0.026	1
C_B	Day11	AC006059.2	0.096314	-0.187606	0.026	0.036	1
D_C	Day3	AC006059.2	0.755646	0.249355	0.018	0.016	1
D_C	Day7	AC006059.2	0.685785	0.143174	0.027	0.026	1
D_C	Day11	AC006059.2	0.0525468	0.554751	0.038	0.026	1
D_B	Day3	AC006059.2	0.40318	0.619359	0.018	0.015	1
D_B	Day7	AC006059.2	0.693282	0.0763563	0.027	0.026	1
D_B	Day11	AC006059.2	0.740571	0.367145	0.038	0.036	1
D_A	Day3	AC006059.2	0.230546	0.830324	0.018	0.012	1
D_A	Day11	AC006059.2	0.308837	0.266298	0.038	0.031	1
B_A	Day3	AC006064.6	0.01521	-0.495681	0.342	0.371	1
B_A	Day11	AC006064.6	0.174764	-0.117085	0.345	0.364	1
C_B	Day3	AC006064.6	0.17799	0.140366	0.354	0.342	1
C_B	Day7	AC006064.6	0.993359	-0.0527893	0.525	0.512	1
C_B	Day11	AC006064.6	0.109744	0.104961	0.371	0.345	1
D_C	Day3	AC006064.6	0.00250764	-0.184529	0.296	0.354	1
D_C	Day7	AC006064.6	0.000816646	-0.108055	0.473	0.525	1
D_C	Day11	AC006064.6	0.25593	0.203135	0.378	0.371	1
D_B	Day7	AC006064.6	0.00137132	-0.160844	0.473	0.512	1
D_B	Day11	AC006064.6	0.00447185	0.308096	0.378	0.345	1
D_A	Day3	AC006064.6	1.69373e-05	-0.539844	0.296	0.371	0.308275
D_A	Day7	AC006064.6	0.000719435	-0.124326	0.473	0.532	1
D_A	Day11	AC006064.6	0.204615	0.191011	0.378	0.364	1
B_A	Day3	AC006254.1	0.136273	-1.46368	0.007	0.012	1
B_A	Day11	AC006254.1	0.0406827	0.559	0.029	0.018	1
C_B	Day3	AC006254.1	0.0396664	0.825398	0.015	0.007	1
C_B	Day11	AC006254.1	0.00740969	-0.56663	0.015	0.029	1
D_C	Day3	AC006254.1	0.147075	-0.326742	0.009	0.015	1
D_B	Day11	AC006254.1	0.00288661	-0.541073	0.015	0.029	1
D_A	Day3	AC006254.1	0.385653	-0.965022	0.009	0.012	1
B_A	Day3	AC006518.7	0.132212	0.830036	0.031	0.022	1
B_A	Day11	AC006518.7	0.262542	-0.268098	0.018	0.024	1
C_B	Day3	AC006518.7	0.591701	-0.201952	0.035	0.031	1
C_B	Day7	AC006518.7	0.598516	-0.0539498	0.011	0.013	1
C_B	Day11	AC006518.7	0.947839	0.108623	0.018	0.018	1
D_C	Day11	AC006518.7	0.62645	0.0720865	0.02	0.018	1
D_B	Day3	AC006518.7	0.479639	-0.178184	0.027	0.031	1
D_B	Day11	AC006518.7	0.650337	0.180709	0.02	0.018	1
D_A	Day3	AC006518.7	0.328878	0.651852	0.027	0.022	1
D_A	Day7	AC006518.7	0.961168	-0.07233	0.014	0.013	1
D_A	Day11	AC006518.7	0.4939	-0.0873888	0.02	0.024	1
B_A	Day3	AC006538.1	2.42254e-05	-0.410311	0.434	0.512	0.440927
B_A	Day7	AC006538.1	0.153955	-0.0749393	0.35	0.376	1
B_A	Day11	AC006538.1	0.0047606	-0.272917	0.422	0.466	1
C_B	Day3	AC006538.1	1.08124e-10	0.48205	0.559	0.434	1.96796e-06
C_B	Day7	AC006538.1	0.679094	-0.0820589	0.359	0.35	1
C_B	Day11	AC006538.1	0.88009	0.0525175	0.413	0.422	1
D_C	Day3	AC006538.1	3.40322e-23	-0.653168	0.338	0.559	6.19419e-19
D_C	Day7	AC006538.1	0.341965	-0.0551328	0.344	0.359	1
D_C	Day11	AC006538.1	0.0718626	-0.0860586	0.372	0.413	1
D_B	Day3	AC006538.1	1.08491e-06	-0.171118	0.338	0.434	0.0197465
D_B	Day7	AC006538.1	0.188919	-0.137192	0.344	0.35	1
D_A	Day3	AC006538.1	4.10071e-16	-0.581429	0.338	0.512	7.4637e-12
D_A	Day7	AC006538.1	0.00519636	-0.212131	0.344	0.376	1
D_A	Day11	AC006538.1	1.50473e-05	-0.306458	0.372	0.466	0.273876
B_A	Day11	AC006978.2	0.755886	-0.0703649	0.01	0.012	1
C_B	Day11	AC006978.2	0.591639	0.141562	0.009	0.01	1
D_C	Day11	AC006978.2	0.601952	0.251411	0.01	0.009	1
D_B	Day11	AC006978.2	0.995392	0.392973	0.01	0.01	1
D_A	Day11	AC006978.2	0.755412	0.322608	0.01	0.012	1
B_A	Day11	AC007040.2	0.723995	-0.257202	0.01	0.009	1
C_B	Day3	AC007040.2	0.0143504	1.39102	0.014	0.005	1
C_B	Day7	AC007040.2	0.00397353	1.37959	0.017	0.008	1
C_B	Day11	AC007040.2	0.55016	-0.132298	0.008	0.01	1
D_C	Day3	AC007040.2	0.614394	0.264718	0.017	0.014	1
D_C	Day7	AC007040.2	0.228534	-0.520088	0.013	0.017	1
D_C	Day11	AC007040.2	0.0213927	1.18195	0.017	0.008	1
D_B	Day3	AC007040.2	0.000324562	1.65574	0.017	0.005	1
D_B	Day7	AC007040.2	0.0661478	0.8595	0.013	0.008	1
D_B	Day11	AC007040.2	0.05932	1.04965	0.017	0.01	1
D_A	Day3	AC007040.2	0.0106209	1.25925	0.017	0.006	1
D_A	Day7	AC007040.2	0.231252	0.84322	0.013	0.01	1
D_A	Day11	AC007040.2	0.0439765	0.792449	0.017	0.009	1
B_A	Day3	AC007192.1	1.67234e-15	-1.0642	0.406	0.526	3.04382e-11
B_A	Day7	AC007192.1	0.00013286	-0.389775	0.375	0.432	1
B_A	Day11	AC007192.1	0.0259785	-0.280652	0.566	0.582	1
C_B	Day3	AC007192.1	4.84377e-49	1.13736	0.679	0.406	8.81614e-45
C_B	Day7	AC007192.1	7.57768e-60	0.807471	0.597	0.375	1.37921e-55
C_B	Day11	AC007192.1	0.00209352	0.191902	0.594	0.566	1
D_C	Day3	AC007192.1	7.7322e-31	-0.913104	0.437	0.679	1.40734e-26
D_C	Day7	AC007192.1	1.22345e-08	-0.316848	0.536	0.597	0.000222681
D_C	Day11	AC007192.1	2.71452e-09	-0.367638	0.498	0.594	4.94069e-05
D_B	Day3	AC007192.1	9.49577e-05	0.224256	0.437	0.406	1
D_B	Day7	AC007192.1	1.39699e-31	0.490623	0.536	0.375	2.54265e-27
D_B	Day11	AC007192.1	0.00152517	-0.175737	0.498	0.566	1
D_A	Day3	AC007192.1	4.27485e-07	-0.839949	0.437	0.526	0.00778065
D_A	Day7	AC007192.1	8.18397e-13	0.100849	0.536	0.432	1.48956e-08
D_A	Day11	AC007192.1	5.36008e-07	-0.456388	0.498	0.582	0.00975589
B_A	Day11	AC007244.1	0.729115	-0.673646	0.021	0.023	1
C_B	Day11	AC007244.1	0.246631	-0.228533	0.016	0.021	1
D_C	Day11	AC007244.1	0.787782	0.123167	0.015	0.016	1
D_B	Day11	AC007244.1	0.132058	-0.105366	0.015	0.021	1
D_A	Day11	AC007244.1	0.0800076	-0.779012	0.015	0.023	1
B_A	Day3	AC007326.4	0.904227	-0.190028	0.244	0.255	1
C_B	Day3	AC007326.4	1.62765e-06	0.423624	0.336	0.244	0.0296249
C_B	Day7	AC007326.4	0.000722154	0.249667	0.179	0.142	1
C_B	Day11	AC007326.4	0.00243385	-0.0681619	0.294	0.351	1
D_C	Day7	AC007326.4	0.12229	0.158496	0.193	0.179	1
D_C	Day11	AC007326.4	0.289021	-0.075614	0.27	0.294	1
D_B	Day3	AC007326.4	0.000603723	0.427703	0.273	0.244	1
D_B	Day7	AC007326.4	7.33426e-07	0.408163	0.193	0.142	0.0133491
D_B	Day11	AC007326.4	1.96724e-05	-0.143776	0.27	0.351	0.358057
D_A	Day3	AC007326.4	0.012679	0.237674	0.273	0.255	1
D_A	Day7	AC007326.4	9.58441e-06	0.448601	0.193	0.147	0.174446
D_A	Day11	AC007326.4	0.0232207	-0.0956961	0.27	0.32	1
B_A	Day3	AC008012.1	1.03765e-15	-1.0267	0.131	0.242	1.88863e-11
B_A	Day7	AC008012.1	0.0432886	0.0602697	0.172	0.203	1
C_B	Day3	AC008012.1	3.61396e-13	0.927497	0.239	0.131	6.57777e-09
C_B	Day7	AC008012.1	8.28274e-11	0.331838	0.252	0.172	1.50754e-06
C_B	Day11	AC008012.1	0.000260843	0.609551	0.154	0.113	1
D_C	Day3	AC008012.1	1.61348e-06	-0.306645	0.155	0.239	0.029367
D_C	Day7	AC008012.1	0.282328	-0.0725159	0.239	0.252	1
D_C	Day11	AC008012.1	0.000231162	0.569103	0.199	0.154	1
D_B	Day3	AC008012.1	0.00418941	0.620851	0.155	0.131	1
D_B	Day7	AC008012.1	1.34859e-08	0.259322	0.239	0.172	0.000245458
D_B	Day11	AC008012.1	1.53664e-14	1.17865	0.199	0.113	2.79683e-10
D_A	Day3	AC008012.1	5.28481e-08	-0.405851	0.155	0.242	0.000961889
D_A	Day7	AC008012.1	0.00056289	0.319591	0.239	0.203	1
D_A	Day11	AC008012.1	7.72273e-14	1.19006	0.199	0.105	1.40561e-09
B_A	Day7	AC008073.3	0.857391	0.23759	0.019	0.018	1
B_A	Day11	AC008073.3	0.0276896	0.480815	0.034	0.021	1
D_C	Day3	AC008073.3	0.0714958	0.898391	0.01	0.004	1
D_C	Day7	AC008073.3	0.190473	-0.27886	0.017	0.021	1
D_C	Day11	AC008073.3	0.318517	-0.394379	0.022	0.028	1
D_B	Day3	AC008073.3	0.713067	0.384872	0.01	0.009	1
D_B	Day7	AC008073.3	0.475226	-0.231167	0.017	0.019	1
D_B	Day11	AC008073.3	0.0367213	-0.422378	0.022	0.034	1
D_A	Day3	AC008073.3	0.210891	0.387955	0.01	0.006	1
D_A	Day11	AC008073.3	0.768725	0.0584372	0.022	0.021	1
B_A	Day3	AC008397.2	8.09785e-12	-4.19926	0.001	0.026	1.47389e-07
B_A	Day7	AC008397.2	0.83824	-0.106836	0.047	0.049	1
B_A	Day11	AC008397.2	0.647384	-0.0726557	0.099	0.105	1
C_B	Day7	AC008397.2	0.000262697	0.548024	0.071	0.047	1
C_B	Day11	AC008397.2	0.618196	0.221397	0.104	0.099	1
D_C	Day7	AC008397.2	0.172452	-0.245262	0.063	0.071	1
D_B	Day7	AC008397.2	0.0137993	0.302762	0.063	0.047	1
D_B	Day11	AC008397.2	0.646059	0.174836	0.093	0.099	1
D_A	Day3	AC008397.2	4.24944e-08	-1.34447	0.004	0.026	0.000773441
D_A	Day7	AC008397.2	0.0330547	0.195926	0.063	0.049	1
D_A	Day11	AC008397.2	0.391323	0.102181	0.093	0.105	1
B_A	Day3	AC008554.1	0.0316747	-0.408926	0.159	0.195	1
B_A	Day7	AC008554.1	0.642797	0.134314	0.216	0.229	1
B_A	Day11	AC008554.1	1.50737e-05	0.426635	0.346	0.28	0.274356
C_B	Day3	AC008554.1	0.031241	0.259407	0.195	0.159	1
C_B	Day11	AC008554.1	0.000196466	-0.287148	0.281	0.346	1
D_C	Day3	AC008554.1	0.210035	0.0953976	0.166	0.195	1
D_C	Day11	AC008554.1	0.10365	-0.0534263	0.25	0.281	1
D_B	Day3	AC008554.1	0.253372	0.354805	0.166	0.159	1
D_B	Day11	AC008554.1	2.58079e-08	-0.340574	0.25	0.346	0.00046973
D_A	Day3	AC008554.1	0.205218	-0.0541211	0.166	0.195	1
D_A	Day7	AC008554.1	0.429397	0.128518	0.238	0.229	1
D_A	Day11	AC008554.1	0.319089	0.0860606	0.25	0.28	1
B_A	Day3	AC008575.1	1.86774e-06	1.36399	0.06	0.022	0.0339947
B_A	Day7	AC008575.1	0.120823	-0.159089	0.086	0.1	1
B_A	Day11	AC008575.1	0.107229	0.468241	0.066	0.052	1
C_B	Day3	AC008575.1	0.00637942	-1.29046	0.036	0.06	1
C_B	Day11	AC008575.1	0.364633	-0.056465	0.058	0.066	1
D_C	Day3	AC008575.1	0.0599406	0.86888	0.051	0.036	1
D_C	Day7	AC008575.1	0.228001	-0.132128	0.074	0.082	1
D_B	Day3	AC008575.1	0.207576	-0.421579	0.051	0.06	1
D_B	Day7	AC008575.1	0.0814706	-0.156663	0.074	0.086	1
D_B	Day11	AC008575.1	0.422278	-0.0649968	0.059	0.066	1
D_A	Day3	AC008575.1	8.65982e-05	0.942415	0.051	0.022	1
D_A	Day7	AC008575.1	0.000863311	-0.315752	0.074	0.1	1
D_A	Day11	AC008575.1	0.387796	0.403244	0.059	0.052	1
B_A	Day11	AC008581.2	0.166547	0.0596057	0.315	0.289	1
C_B	Day3	AC008581.2	0.76982	-0.12631	0.306	0.284	1
C_B	Day7	AC008581.2	0.212893	-0.188101	0.364	0.361	1
D_C	Day3	AC008581.2	0.689446	0.202915	0.268	0.306	1
D_C	Day7	AC008581.2	0.294903	0.10129	0.372	0.364	1
D_C	Day11	AC008581.2	0.0404838	0.256067	0.324	0.309	1
D_B	Day3	AC008581.2	0.840021	0.0766045	0.268	0.284	1
D_B	Day7	AC008581.2	0.767245	-0.0868108	0.372	0.361	1
D_B	Day11	AC008581.2	0.0497957	0.285168	0.324	0.315	1
D_A	Day3	AC008581.2	0.0642355	0.111072	0.268	0.253	1
D_A	Day7	AC008581.2	0.146526	-0.0650643	0.372	0.391	1
D_A	Day11	AC008581.2	0.00273044	0.344773	0.324	0.289	1
B_A	Day3	AC008676.3	0.45347	-0.0806213	0.018	0.022	1
B_A	Day7	AC008676.3	0.104306	0.483076	0.014	0.009	1
B_A	Day11	AC008676.3	3.61403e-06	0.775569	0.035	0.009	0.065779
C_B	Day3	AC008676.3	0.00472956	0.608598	0.035	0.018	1
C_B	Day7	AC008676.3	0.313936	-0.137458	0.011	0.014	1
C_B	Day11	AC008676.3	0.00130409	-0.765845	0.017	0.035	1
D_C	Day7	AC008676.3	0.0443905	0.551502	0.017	0.011	1
D_C	Day11	AC008676.3	0.193729	0.249372	0.023	0.017	1
D_B	Day3	AC008676.3	0.154902	0.591404	0.024	0.018	1
D_B	Day7	AC008676.3	0.346949	0.414045	0.017	0.014	1
D_B	Day11	AC008676.3	0.0361457	-0.516473	0.023	0.035	1
D_A	Day3	AC008676.3	0.688731	0.510783	0.024	0.022	1
D_A	Day7	AC008676.3	0.0115311	0.897121	0.017	0.009	1
D_A	Day11	AC008676.3	0.00344106	0.259096	0.023	0.009	1
B_A	Day3	AC008695.1	0.0318074	0.126021	0.372	0.34	1
B_A	Day7	AC008695.1	0.765584	0.0827585	0.331	0.349	1
B_A	Day11	AC008695.1	0.0455466	0.0839262	0.362	0.328	1
C_B	Day3	AC008695.1	0.450577	-0.173878	0.372	0.372	1
C_B	Day7	AC008695.1	0.958693	-0.118705	0.348	0.331	1
C_B	Day11	AC008695.1	0.98907	0.086072	0.355	0.362	1
D_C	Day3	AC008695.1	0.424881	0.36022	0.346	0.372	1
D_C	Day7	AC008695.1	0.00494747	0.217038	0.374	0.348	1
D_C	Day11	AC008695.1	0.00286432	0.336296	0.388	0.355	1
D_B	Day3	AC008695.1	0.9538	0.186341	0.346	0.372	1
D_B	Day7	AC008695.1	0.00812485	0.098333	0.374	0.331	1
D_B	Day11	AC008695.1	0.00119891	0.422368	0.388	0.362	1
D_A	Day3	AC008695.1	0.0444906	0.312362	0.346	0.34	1
D_A	Day7	AC008695.1	0.0233336	0.181092	0.374	0.349	1
D_A	Day11	AC008695.1	1.40912e-06	0.506294	0.388	0.328	0.0256473
B_A	Day7	AC008736.1	0.191889	-0.202263	0.011	0.015	1
C_B	Day7	AC008736.1	0.251653	0.122007	0.014	0.011	1
D_C	Day7	AC008736.1	0.28253	-0.625219	0.011	0.014	1
D_C	Day11	AC008736.1	0.232245	-0.430098	0.02	0.026	1
D_B	Day7	AC008736.1	0.880454	-0.503212	0.011	0.011	1
D_B	Day11	AC008736.1	0.0731521	-0.454267	0.02	0.029	1
D_A	Day7	AC008736.1	0.213563	-0.705475	0.011	0.015	1
D_A	Day11	AC008736.1	0.180581	-0.437725	0.02	0.027	1
B_A	Day3	AC008755.1	0.0956517	-0.320239	0.438	0.479	1
B_A	Day11	AC008755.1	0.243639	-0.0545719	0.402	0.421	1
C_B	Day3	AC008755.1	1.60579e-17	0.629654	0.604	0.438	2.92269e-13
C_B	Day11	AC008755.1	0.346658	-0.170228	0.376	0.402	1
D_C	Day3	AC008755.1	2.47734e-17	-0.505506	0.407	0.604	4.50901e-13
D_C	Day7	AC008755.1	0.0904058	-0.0525086	0.373	0.397	1
D_C	Day11	AC008755.1	0.0045175	0.431605	0.403	0.376	1
D_B	Day3	AC008755.1	0.715423	0.124149	0.407	0.438	1
D_B	Day7	AC008755.1	0.671654	-0.0685452	0.373	0.368	1
D_B	Day11	AC008755.1	0.0362008	0.261377	0.403	0.402	1
D_A	Day3	AC008755.1	0.0408151	-0.196091	0.407	0.479	1
D_A	Day11	AC008755.1	0.447358	0.206805	0.403	0.421	1
B_A	Day3	AC008758.1	0.000118459	0.699219	0.215	0.165	1
B_A	Day7	AC008758.1	0.540102	0.177099	0.124	0.12	1
B_A	Day11	AC008758.1	6.15337e-06	0.371826	0.212	0.149	0.111997
C_B	Day3	AC008758.1	3.34213e-08	-1.03817	0.133	0.215	0.000608302
C_B	Day7	AC008758.1	0.666429	-0.279455	0.123	0.124	1
C_B	Day11	AC008758.1	0.000327274	-0.445601	0.162	0.212	1
D_C	Day3	AC008758.1	0.000162931	0.889849	0.18	0.133	1
D_C	Day11	AC008758.1	0.00623147	-0.162235	0.125	0.162	1
D_B	Day3	AC008758.1	0.0183035	-0.148317	0.18	0.215	1
D_B	Day7	AC008758.1	0.308907	-0.254325	0.117	0.124	1
D_B	Day11	AC008758.1	4.00733e-11	-0.607836	0.125	0.212	7.29375e-07
D_A	Day3	AC008758.1	0.0630403	0.550901	0.18	0.165	1
D_A	Day7	AC008758.1	0.744527	-0.0772256	0.117	0.12	1
D_A	Day11	AC008758.1	0.0970077	-0.23601	0.125	0.149	1
C_B	Day7	AC008758.5	0.416582	0.225752	0.01	0.008	1
D_C	Day7	AC008758.5	0.434342	-0.371394	0.008	0.01	1
B_A	Day3	AC008763.2	0.861979	-1.44031	0.01	0.01	1
B_A	Day7	AC008763.2	0.203082	0.206281	0.091	0.081	1
B_A	Day11	AC008763.2	0.966545	0.134323	0.076	0.076	1
C_B	Day3	AC008763.2	0.0465572	0.734136	0.019	0.01	1
C_B	Day7	AC008763.2	0.34709	-0.201986	0.085	0.091	1
C_B	Day11	AC008763.2	0.0893183	0.330246	0.091	0.076	1
D_C	Day3	AC008763.2	0.959448	0.168153	0.018	0.019	1
D_C	Day7	AC008763.2	0.0594222	-0.225841	0.071	0.085	1
D_C	Day11	AC008763.2	0.497516	0.127062	0.097	0.091	1
D_B	Day3	AC008763.2	0.0158461	0.902289	0.018	0.01	1
D_B	Day7	AC008763.2	0.00516026	-0.427826	0.071	0.091	1
D_B	Day11	AC008763.2	0.0126902	0.457308	0.097	0.076	1
D_A	Day3	AC008763.2	0.0967489	-0.538024	0.018	0.01	1
D_A	Day7	AC008763.2	0.188002	-0.221546	0.071	0.081	1
D_A	Day11	AC008763.2	0.0262402	0.59163	0.097	0.076	1
B_A	Day3	AC008763.3	0.518972	-0.0726473	0.883	0.802	1
B_A	Day7	AC008763.3	1.60744e-05	-0.132584	0.843	0.849	0.292569
B_A	Day11	AC008763.3	5.86278e-13	-0.304806	0.779	0.798	1.06709e-08
C_B	Day7	AC008763.3	0.00877919	-0.076763	0.835	0.843	1
C_B	Day11	AC008763.3	0.0768035	0.0750925	0.786	0.779	1
D_C	Day3	AC008763.3	0.000899517	-0.0985933	0.863	0.909	1
D_C	Day11	AC008763.3	0.283862	0.0633712	0.779	0.786	1
D_B	Day3	AC008763.3	3.63392e-06	-0.11422	0.863	0.883	0.0661411
D_B	Day7	AC008763.3	0.000152258	-0.116914	0.823	0.843	1
D_B	Day11	AC008763.3	0.00298098	0.138464	0.779	0.779	1
D_A	Day3	AC008763.3	0.000134357	-0.186867	0.863	0.802	1
D_A	Day7	AC008763.3	7.15358e-16	-0.249498	0.823	0.849	1.30202e-11
D_A	Day11	AC008763.3	1.53742e-05	-0.166343	0.779	0.798	0.279827
B_A	Day3	AC008764.1	0.883905	-0.589907	0.01	0.01	1
B_A	Day7	AC008764.1	0.605223	0.300903	0.021	0.019	1
B_A	Day11	AC008764.1	0.793033	-0.180514	0.012	0.013	1
C_B	Day3	AC008764.1	0.87477	0.246345	0.011	0.01	1
C_B	Day7	AC008764.1	0.852547	-0.0748076	0.022	0.021	1
D_C	Day3	AC008764.1	0.392724	-0.470143	0.007	0.011	1
D_C	Day7	AC008764.1	0.929827	0.206568	0.022	0.022	1
D_C	Day11	AC008764.1	0.370462	-0.230968	0.008	0.011	1
D_B	Day3	AC008764.1	0.370831	-0.223797	0.007	0.01	1
D_B	Day7	AC008764.1	0.914738	0.131761	0.022	0.021	1
D_B	Day11	AC008764.1	0.1824	-0.185842	0.008	0.012	1
D_A	Day3	AC008764.1	0.373973	-0.813705	0.007	0.01	1
D_A	Day7	AC008764.1	0.520994	0.432664	0.022	0.019	1
D_A	Day11	AC008764.1	0.131745	-0.366356	0.008	0.013	1
B_A	Day7	AC008764.4	0.614051	0.252277	0.026	0.023	1
B_A	Day11	AC008764.4	0.832057	0.370055	0.02	0.019	1
C_B	Day7	AC008764.4	0.114866	-0.495059	0.019	0.026	1
C_B	Day11	AC008764.4	0.988985	-0.27242	0.02	0.02	1
D_C	Day7	AC008764.4	0.17088	0.307214	0.025	0.019	1
D_C	Day11	AC008764.4	0.527464	-0.219899	0.017	0.02	1
D_B	Day7	AC008764.4	0.773447	-0.187845	0.025	0.026	1
D_B	Day11	AC008764.4	0.511915	-0.492319	0.017	0.02	1
D_A	Day7	AC008764.4	0.797039	0.0644326	0.025	0.023	1
D_A	Day11	AC008764.4	0.695846	-0.122263	0.017	0.019	1
B_A	Day3	AC008770.2	0.170793	-0.29124	0.021	0.028	1
B_A	Day11	AC008770.2	0.0777059	-0.523388	0.062	0.078	1
C_B	Day3	AC008770.2	0.0229504	0.509052	0.035	0.021	1
C_B	Day7	AC008770.2	0.898598	-0.187923	0.039	0.038	1
C_B	Day11	AC008770.2	0.787668	0.150629	0.059	0.062	1
D_C	Day3	AC008770.2	0.057347	-0.232644	0.023	0.035	1
D_C	Day7	AC008770.2	0.59173	-0.0984158	0.037	0.039	1
D_C	Day11	AC008770.2	0.312888	-0.0678415	0.051	0.059	1
D_B	Day3	AC008770.2	0.636146	0.276408	0.023	0.021	1
D_B	Day7	AC008770.2	0.700006	-0.286339	0.037	0.038	1
D_B	Day11	AC008770.2	0.172518	0.0827876	0.051	0.062	1
D_A	Day7	AC008770.2	0.597865	-0.292613	0.037	0.039	1
D_A	Day11	AC008770.2	0.00271845	-0.440601	0.051	0.078	1
B_A	Day3	AC008770.4	0.0749381	-1.01781	0.034	0.047	1
B_A	Day7	AC008770.4	0.0589616	-0.201606	0.042	0.054	1
B_A	Day11	AC008770.4	0.39051	0.263109	0.078	0.07	1
C_B	Day3	AC008770.4	0.400809	1.1811	0.041	0.034	1
C_B	Day7	AC008770.4	0.0569695	-0.0635696	0.054	0.042	1
C_B	Day11	AC008770.4	0.974102	-0.144237	0.079	0.078	1
D_C	Day3	AC008770.4	0.498925	-1.13599	0.036	0.041	1
D_C	Day7	AC008770.4	0.0257454	-0.362517	0.041	0.054	1
D_C	Day11	AC008770.4	1.4593e-05	-0.413721	0.042	0.079	0.265608
D_B	Day7	AC008770.4	0.862004	-0.426087	0.041	0.042	1
D_B	Day11	AC008770.4	6.93692e-06	-0.557957	0.042	0.078	0.126259
D_A	Day3	AC008770.4	0.108682	-0.972707	0.036	0.047	1
D_A	Day7	AC008770.4	0.029194	-0.627693	0.041	0.054	1
D_A	Day11	AC008770.4	0.00072307	-0.294848	0.042	0.07	1
B_A	Day3	AC008878.2	0.695562	-0.132689	0.011	0.012	1
B_A	Day7	AC008878.2	0.826783	0.121831	0.039	0.038	1
B_A	Day11	AC008878.2	0.0841828	0.340828	0.046	0.033	1
C_B	Day3	AC008878.2	0.206214	-0.166069	0.006	0.011	1
C_B	Day7	AC008878.2	0.763853	-0.285511	0.038	0.039	1
C_B	Day11	AC008878.2	0.134752	-0.209016	0.035	0.046	1
D_C	Day7	AC008878.2	0.606478	-0.101707	0.036	0.038	1
D_C	Day11	AC008878.2	0.406633	0.183187	0.041	0.035	1
D_B	Day3	AC008878.2	0.587517	0.0759187	0.009	0.011	1
D_B	Day7	AC008878.2	0.418706	-0.387218	0.036	0.039	1
D_A	Day3	AC008878.2	0.396413	-0.0567707	0.009	0.012	1
D_A	Day7	AC008878.2	0.591409	-0.265387	0.036	0.038	1
D_A	Day11	AC008878.2	0.275011	0.314998	0.041	0.033	1
B_A	Day3	AC008878.3	0.469195	-0.826704	0.032	0.037	1
B_A	Day7	AC008878.3	0.88141	0.176288	0.076	0.076	1
B_A	Day11	AC008878.3	0.432253	-0.265583	0.057	0.063	1
C_B	Day3	AC008878.3	0.104659	0.397136	0.044	0.032	1
C_B	Day7	AC008878.3	0.18897	-0.380649	0.068	0.076	1
D_C	Day3	AC008878.3	8.94088e-05	-0.870457	0.019	0.044	1
D_C	Day7	AC008878.3	0.693192	0.114593	0.07	0.068	1
D_C	Day11	AC008878.3	0.166066	-0.12624	0.044	0.055	1
D_B	Day3	AC008878.3	0.00577016	-0.473321	0.019	0.032	1
D_B	Day7	AC008878.3	0.331055	-0.266056	0.07	0.076	1
D_B	Day11	AC008878.3	0.102588	-0.123167	0.044	0.057	1
D_A	Day3	AC008878.3	0.00205301	-1.30002	0.019	0.037	1
D_A	Day7	AC008878.3	0.43993	-0.0897681	0.07	0.076	1
D_A	Day11	AC008878.3	0.0216089	-0.38875	0.044	0.063	1
B_A	Day3	AC008982.1	0.185096	0.322325	0.063	0.051	1
B_A	Day7	AC008982.1	0.663917	0.254224	0.057	0.055	1
C_B	Day3	AC008982.1	0.252888	0.522398	0.075	0.063	1
C_B	Day11	AC008982.1	0.977448	0.116934	0.1	0.101	1
D_C	Day3	AC008982.1	0.868153	-0.180659	0.071	0.075	1
D_C	Day7	AC008982.1	0.885252	0.114932	0.065	0.066	1
D_C	Day11	AC008982.1	0.224912	0.406767	0.111	0.1	1
D_B	Day3	AC008982.1	0.19814	0.341739	0.071	0.063	1
D_B	Day7	AC008982.1	0.251799	0.128485	0.065	0.057	1
D_B	Day11	AC008982.1	0.189043	0.523701	0.111	0.101	1
D_A	Day3	AC008982.1	0.0222745	0.664064	0.071	0.051	1
D_A	Day7	AC008982.1	0.122718	0.382709	0.065	0.055	1
D_A	Day11	AC008982.1	0.241969	0.522858	0.111	0.101	1
B_A	Day3	AC009133.6	9.21181e-05	-0.478903	0.472	0.525	1
B_A	Day11	AC009133.6	0.000688565	-0.226985	0.521	0.572	1
C_B	Day3	AC009133.6	5.67397e-11	0.492604	0.585	0.472	1.03272e-06
C_B	Day11	AC009133.6	0.0134685	0.238062	0.538	0.521	1
D_C	Day3	AC009133.6	6.29483e-10	-0.418758	0.454	0.585	1.14572e-05
D_C	Day7	AC009133.6	0.0574608	0.134639	0.579	0.569	1
D_C	Day11	AC009133.6	5.51445e-10	0.423669	0.596	0.538	1.00369e-05
D_B	Day3	AC009133.6	0.78504	0.073846	0.454	0.472	1
D_B	Day7	AC009133.6	0.000247276	0.163967	0.579	0.533	1
D_B	Day11	AC009133.6	5.5172e-20	0.661731	0.596	0.521	1.00418e-15
D_A	Day3	AC009133.6	0.000231162	-0.405057	0.454	0.525	1
D_A	Day7	AC009133.6	0.00220442	0.171814	0.579	0.547	1
D_A	Day11	AC009133.6	8.89016e-08	0.434747	0.596	0.572	0.0016181
B_A	Day7	AC009163.4	0.328114	0.411889	0.04	0.035	1
B_A	Day11	AC009163.4	0.0182954	-0.690662	0.015	0.027	1
C_B	Day3	AC009163.4	0.359453	-0.376601	0.011	0.007	1
C_B	Day7	AC009163.4	0.122551	-0.55514	0.032	0.04	1
C_B	Day11	AC009163.4	0.282087	0.551163	0.02	0.015	1
D_C	Day3	AC009163.4	0.0723555	-0.903093	0.005	0.011	1
D_C	Day7	AC009163.4	0.991484	0.122768	0.032	0.032	1
D_C	Day11	AC009163.4	0.022143	0.634465	0.033	0.02	1
D_B	Day7	AC009163.4	0.108299	-0.432372	0.032	0.04	1
D_B	Day11	AC009163.4	0.000356549	1.18563	0.033	0.015	1
D_A	Day11	AC009163.4	0.311476	0.494966	0.033	0.027	1
B_A	Day3	AC009412.1	0.800167	0.149115	0.115	0.115	1
B_A	Day7	AC009412.1	0.0341277	0.277271	0.129	0.11	1
B_A	Day11	AC009412.1	0.000656982	0.404198	0.178	0.135	1
C_B	Day3	AC009412.1	3.96552e-07	0.56153	0.188	0.115	0.00721765
C_B	Day7	AC009412.1	0.351395	0.0665434	0.138	0.129	1
C_B	Day11	AC009412.1	0.012276	-0.288365	0.145	0.178	1
D_C	Day3	AC009412.1	0.00342861	-0.111081	0.137	0.188	1
D_C	Day7	AC009412.1	0.155726	0.0986934	0.153	0.138	1
D_C	Day11	AC009412.1	0.419113	0.113811	0.133	0.145	1
D_B	Day3	AC009412.1	0.0110032	0.45045	0.137	0.115	1
D_B	Day7	AC009412.1	0.0191534	0.165237	0.153	0.129	1
D_B	Day11	AC009412.1	0.000490385	-0.174554	0.133	0.178	1
D_A	Day3	AC009412.1	0.023801	0.599565	0.137	0.115	1
D_A	Day7	AC009412.1	8.39664e-06	0.442508	0.153	0.11	0.152827
D_A	Day11	AC009412.1	0.903739	0.229644	0.133	0.135	1
B_A	Day3	AC009690.1	0.0444495	0.830093	0.02	0.01	1
B_A	Day7	AC009690.1	0.109216	0.248104	0.027	0.02	1
B_A	Day11	AC009690.1	1.80915e-05	0.792776	0.072	0.037	0.329283
C_B	Day3	AC009690.1	0.357535	-0.482392	0.015	0.02	1
C_B	Day7	AC009690.1	0.0910943	-0.732216	0.02	0.027	1
C_B	Day11	AC009690.1	0.000245994	-0.504784	0.043	0.072	1
D_C	Day3	AC009690.1	0.595538	0.569046	0.018	0.015	1
D_C	Day7	AC009690.1	0.572821	0.363483	0.022	0.02	1
D_C	Day11	AC009690.1	0.0373101	-0.800882	0.029	0.043	1
D_B	Day3	AC009690.1	0.575319	0.0866546	0.018	0.02	1
D_B	Day7	AC009690.1	0.232189	-0.368732	0.022	0.027	1
D_B	Day11	AC009690.1	2.55706e-09	-1.30567	0.029	0.072	4.65411e-05
D_A	Day3	AC009690.1	0.106606	0.916747	0.018	0.01	1
D_A	Day7	AC009690.1	0.568851	-0.120629	0.022	0.02	1
D_A	Day11	AC009690.1	0.213025	-0.512889	0.029	0.037	1
B_A	Day11	AC009690.3	0.12947	0.789323	0.014	0.008	1
C_B	Day11	AC009690.3	0.175132	-0.574084	0.009	0.014	1
D_B	Day11	AC009690.3	0.0787367	-0.252644	0.008	0.014	1
B_A	Day7	AC009779.3	0.548775	0.0843841	0.083	0.089	1
C_B	Day3	AC009779.3	0.000268872	0.371029	0.124	0.08	1
C_B	Day7	AC009779.3	0.478912	-0.131797	0.089	0.083	1
D_C	Day7	AC009779.3	0.723075	0.137997	0.092	0.089	1
D_C	Day11	AC009779.3	0.105377	-0.239689	0.135	0.157	1
D_B	Day3	AC009779.3	0.174363	0.357704	0.09	0.08	1
D_B	Day11	AC009779.3	0.021349	-0.283476	0.135	0.164	1
D_A	Day3	AC009779.3	0.826683	0.364945	0.09	0.09	1
D_A	Day7	AC009779.3	0.693217	0.0905844	0.092	0.089	1
D_A	Day11	AC009779.3	0.0045604	-0.251743	0.135	0.175	1
B_A	Day11	AC009879.3	0.00706027	0.834168	0.018	0.007	1
C_B	Day11	AC009879.3	0.00572542	-0.961242	0.007	0.018	1
D_B	Day11	AC009879.3	0.000154227	-1.33341	0.005	0.018	1
B_A	Day3	AC010132.3	0.113997	0.35644	0.123	0.105	1
B_A	Day7	AC010132.3	0.0135344	0.304628	0.298	0.272	1
C_B	Day3	AC010132.3	0.0709917	-0.545336	0.1	0.123	1
C_B	Day7	AC010132.3	9.26499e-05	-0.408855	0.255	0.298	1
C_B	Day11	AC010132.3	0.300918	0.0540276	0.321	0.343	1
D_C	Day3	AC010132.3	0.00348161	0.689772	0.138	0.1	1
D_C	Day7	AC010132.3	0.320082	0.08679	0.266	0.255	1
D_C	Day11	AC010132.3	0.00711171	0.284154	0.348	0.321	1
D_B	Day3	AC010132.3	0.119955	0.144436	0.138	0.123	1
D_B	Day7	AC010132.3	0.00215084	-0.322065	0.266	0.298	1
D_B	Day11	AC010132.3	0.0655457	0.338182	0.348	0.343	1
D_A	Day3	AC010132.3	0.00548321	0.500876	0.138	0.105	1
D_A	Day11	AC010132.3	0.00601141	0.357626	0.348	0.322	1
B_A	Day7	AC010323.1	0.0402705	0.118709	0.667	0.667	1
B_A	Day11	AC010323.1	0.00131784	0.192969	0.669	0.625	1
C_B	Day3	AC010323.1	0.501701	-0.131515	0.496	0.433	1
C_B	Day7	AC010323.1	5.21296e-05	-0.1934	0.662	0.667	0.94881
C_B	Day11	AC010323.1	0.493615	0.0512342	0.65	0.669	1
D_C	Day3	AC010323.1	0.00845325	0.270698	0.501	0.496	1
D_C	Day11	AC010323.1	0.000419276	0.22614	0.687	0.65	1
D_B	Day3	AC010323.1	7.68503e-05	0.139183	0.501	0.433	1
D_B	Day7	AC010323.1	7.22011e-07	-0.196335	0.635	0.667	0.0131413
D_B	Day11	AC010323.1	5.90901e-06	0.277374	0.687	0.669	0.10755
D_A	Day3	AC010323.1	4.61844e-05	0.130667	0.501	0.429	0.840601
D_A	Day7	AC010323.1	0.00595226	-0.0776262	0.635	0.667	1
D_A	Day11	AC010323.1	7.6058e-13	0.470343	0.687	0.625	1.38433e-08
B_A	Day7	AC010326.2	0.379349	0.626123	0.011	0.009	1
C_B	Day7	AC010326.2	0.900911	-0.105805	0.011	0.011	1
D_C	Day7	AC010326.2	0.232137	-0.423517	0.008	0.011	1
D_B	Day7	AC010326.2	0.194579	-0.529322	0.008	0.011	1
B_A	Day3	AC010422.3	7.37855e-15	-0.821983	0.403	0.528	1.34297e-10
B_A	Day7	AC010422.3	3.76071e-44	-0.903685	0.297	0.493	6.84486e-40
B_A	Day11	AC010422.3	9.4621e-11	-0.46612	0.536	0.608	1.7222e-06
C_B	Day3	AC010422.3	5.24845e-31	0.774158	0.629	0.403	9.55271e-27
C_B	Day7	AC010422.3	3.47231e-29	0.679219	0.448	0.297	6.31996e-25
C_B	Day11	AC010422.3	0.0612613	0.169165	0.538	0.536	1
D_C	Day3	AC010422.3	3.24817e-41	-0.874509	0.341	0.629	5.91199e-37
D_C	Day7	AC010422.3	1.12843e-17	-0.501763	0.351	0.448	2.05386e-13
D_C	Day11	AC010422.3	3.78861e-13	-0.451154	0.427	0.538	6.89565e-09
D_B	Day3	AC010422.3	0.00329869	-0.10035	0.341	0.403	1
D_B	Day7	AC010422.3	0.000306863	0.177455	0.351	0.297	1
D_B	Day11	AC010422.3	1.62486e-09	-0.281989	0.427	0.536	2.9574e-05
D_A	Day3	AC010422.3	1.34557e-23	-0.922334	0.341	0.528	2.44908e-19
[truncated: 173,341 more rows]
