# Supplementary material for: Inhibition of inflammation and senescence with azole compound C7 enables expansion of hematopoietic stem and progenitor cells
Source: Stem Cells Transl Med. 2026 Jul 1;15(7):szag037. doi: 10.1093/stcltm/szag037 (PMC13323081; doi:10.1093/stcltm/szag037)
Supplement: szag037_Supplementary_Data [file szag037_supplementary_data.zip › Table S5_GSEA.xlsx]

## Sheet: Fig4f_oupGSEA
compare	day	geneset	ID	setSize	enrichmentScore	NES	pvalue	p.adjust	qvalue	rank	leading_edge	core_enrichment
C_B	Day3	pathways	KEGG_RIBOSOME	80	-0.757831	-4.26052	1e-10	1.7175e-08	1.5614e-08	2275	tags=89%, list=18%, signal=73%	RPLP0/UBA52/RPL4/RPS27L/RPL35/MRPL13/RPL27/RPL31/RPS16/RPL3L/RPS6/RPS26/RPL23A/RPL12/RSL24D1/FAU/RPL37A/RPL15/RPL9/RPS23/RPS21/RPS19/RPS2/RPS9/RPL41/RPL37/RPL19/RPL13/RPSA/RPL3/RPS13/RPL10A/RPS27/RPS7/RPL18/RPL22/RPS10/RPL36/RPL8/RPS15/RPLP1/RPL18A/RPS12/RPL32/RPL5/RPL21/RPL35A/RPL30/RPS27A/RPL39/RPL24/RPL28/RPL17/RPS18/RPL7A/RPS25/RPS24/RPS5/RPS4X/RPL14/RPL36A/RPL11/RPL26/RPL34/RPS15A/RPS28/RPS8…
C_B	Day3	pathways	REACTOME_EUKARYOTIC_TRANSLATION_ELONGATION	84	-0.746728	-4.18125	1e-10	1.7175e-08	1.5614e-08	2017	tags=87%, list=16%, signal=73%	RPLP0/UBA52/RPL4/RPS27L/RPL35/RPL27/EEF1A1/RPL31/RPS16/RPL3L/RPS6/RPS26/RPL23A/RPL12/FAU/RPL37A/RPL15/RPL9/RPS23/RPS21/RPS19/RPS2/RPS9/RPL41/RPL37/RPL19/RPS14/RPL13/RPSA/RPL3/RPS13/RPL10A/RPS27/RPS7/RPL18/RPL22/RPS10/RPL36/RPL8/RPS15/RPLP1/RPL18A/RPS12/RPL32/RPL5/RPL21/RPL35A/RPL30/RPS27A/RPL39/RPL24/RPL28/RPL17/RPS18/RPL7A/RPS25/EEF1G/RPS24/RPS5/RPS4X/RPL14/RPL36A/EEF1B2/RPL11/RPL26/RPL34/RPS15A…
D_B	Day3	pathways	REACTOME_MITOCHONDRIAL_TRANSLATION	84	-0.703754	-3.62422	1e-10	2.58406e-08	2.19718e-08	2861	tags=83%, list=24%, signal=64%	MRPL47/MRPS16/MRPL11/MRPL10/MRPS9/MRPS31/MRPS10/MRPL51/PTCD3/MRPS15/MRPL20/ERAL1/MRPL50/MRPS24/MRPL21/MRPL9/MRPL45/MRPS17/MRPL17/MTIF2/MRPL13/MRPL57/MRPL27/MRPL54/MRPL39/DAP3/MRPL44/MRPL30/MRPS35/MRPS11/MRPL40/MRPL37/MRPS36/MRPL1/MRPL22/MRPS21/MRPS18C/MRPS25/MRPL23/MRPL55/MRPS12/MRPS7/MRPL36/GADD45GIP1/MRPL46/MRPL3/MRPL18/MRPS18A/MRPL15/MRPS22/AURKAIP1/MRPS34/MRPL58/MRPL24/MRPS26/MRPS23/MRPL43/MR…
C_B	Day3	pathways	WP_CYTOPLASMIC_RIBOSOMAL_PROTEINS	83	-0.647401	-3.55235	1e-10	1.7175e-08	1.5614e-08	2017	tags=81%, list=16%, signal=68%	RPL35/RPL27/RPL31/RPS16/RPL3L/RPS6/RPS26/RPL23A/RPL12/FAU/RPL37A/RPL15/RPL9/RPS23/RPS21/RPS19/RPS2/RPS9/RPL41/RPL37/RPL19/RPS14/RPL13/RPSA/RPL3/RPS13/RPL10A/RPS27/RPS7/RPL18/RPL22/RPS10/RPL36/RPL8/RPS15/RPLP1/RPL18A/RPS12/RPL32/RPL5/RPL21/RPL35A/RPL30/RPS27A/RPL39/RPL24/RPL28/RPL17/RPS18/RPL7A/RPS25/RPS24/RPS5/RPS4X/RPL14/RPL36A/RPL11/RPL26/RPL34/RPS15A/RPS28/RPS8/RPS3A/RPL10/RPS3/RPL29/RPS6KA2
C_B	Day3	pathways	REACTOME_SRP_DEPENDENT_COTRANSLATIONAL_PROTEIN_TARGETING_TO_MEMBRANE	100	-0.607659	-3.43812	1e-10	1.7175e-08	1.5614e-08	2017	tags=71%, list=16%, signal=60%	RPL35/RPL27/RPL31/RPS16/RPL3L/SRP9/RPS6/RPS26/RPL23A/SSR2/RPL12/FAU/RPL37A/RPL15/SPCS2/RPL9/RPS23/RPS21/RPS19/RPS2/RPS9/RPL41/SEC11A/RPL37/RPL19/SRP14/RPS14/RPL13/RPSA/RPL3/RPS13/RPL10A/RPS27/RPS7/RPL18/RPL22/RPS10/RPL36/RPL8/RPS15/RPLP1/RPL18A/RPS12/RPL32/RPL5/RPL21/RPL35A/RPL30/RPS27A/RPL39/RPL24/RPL28/RPL17/RPS18/RPL7A/RPS25/RPS24/RPS5/RPS4X/RPL14/RPL36A/RPL11/RPL26/RPL34/RPS15A/RPS28/RPS8/RPS…
D_C	Day11	pathways	REACTOME_EUKARYOTIC_TRANSLATION_ELONGATION	90	-0.792849	-3.41724	1e-10	2.28667e-08	2.10409e-08	1861	tags=92%, list=15%, signal=79%	EEF1A1/RPSA/RPLP0/RPL27/RPL8/RPL7A/RPL28/RPS20/RPS9/RPS7/RPL23/RPL19/UBA52/EEF2/RPS15/RPS5/EEF1D/RPL15/RPL3/RPLP1/RPL10A/FAU/RPS15A/RPS3A/RPS4X/RPL24/RPS8/RPS11/RPS12/RPL23A/RPS6/RPL35/RPS27A/RPS4Y1/RPL18/RPL32/EEF1G/RPS13/RPL41/RPS2/RPS3/RPS16/EEF1B2/RPS28/RPL13A/RPLP2/RPL5/RPL21/RPL37A/RPL11/RPL7/RPL18A/RPL12/RPL22/RPS25/RPS23/RPS24/RPS10/RPS21/RPS14/RPL35A/RPL27A/RPL34/RPL9/RPL14/RPL10/RPL30/R…
C_B	Day3	pathways	WP_ELECTRON_TRANSPORT_CHAIN_OXPHOS_SYSTEM_IN_MITOCHONDRIA	85	-0.598088	-3.39032	1e-10	1.7175e-08	1.5614e-08	2542	tags=79%, list=21%, signal=63%	ATP5MG/NDUFA4/MT-CO3/ATP5F1E/SDHA/ATP5PB/NDUFS6/DMAC2L/NDUFB2/NDUFA3/UQCR11/ATP5PF/UQCRH/NDUFS5/NDUFC2/NDUFB6/MT-CYB/COX5A/NDUFB4/COX7B/COX7A2/NDUFA12/NDUFAB1/ATP5IF1/NDUFA2/ATP5F1D/COX7C/NDUFA8/NDUFB3/SDHC/UQCRC2/MT-ND3/UQCR10/NDUFB7/ATP5PD/SLC25A6/NDUFB8/NDUFB10/COX6A1/NDUFA10/COX6B1/NDUFA1/UQCRFS1/MT-CO2/NDUFV1/ATP5MC3/SDHB/COX6C/COX4I1/ATP5PO/COX11/NDUFV2/ATP5MC2/NDUFS7/COX5B/ATP5MF/NDUFS3/ND…
D_C	Day11	pathways	KEGG_RIBOSOME	84	-0.786252	-3.3475	1e-10	2.28667e-08	2.10409e-08	1710	tags=90%, list=14%, signal=79%	RPLP0/RPL27/RPL8/RPL7A/RPL28/RPS20/RPS9/RPS7/RPL23/RPL19/UBA52/RPS15/RPS5/RPL15/RPL3/RPLP1/RPL10A/FAU/RPS15A/RPS3A/RPS4X/RPL24/RPS8/RPS11/RPS12/RPL23A/RPS6/RPL35/RSL24D1/RPS27A/RPS4Y1/RPL18/RPL32/RPS13/RPL41/RPS2/RPS3/RPS16/RPS28/RPL13A/RPLP2/RPL5/RPL21/RPL37A/RPL11/RPL7/RPL18A/RPL12/RPL22/RPS25/RPS23/RPS24/RPS10/RPS21/RPL35A/RPL27A/RPL34/RPL9/RPL14/RPL10/RPL30/RPL29/RPL4/RPL39/RPL26/RPL31/RPL36/…
D_C	Day11	pathways	WP_CYTOPLASMIC_RIBOSOMAL_PROTEINS	85	-0.775651	-3.29985	1e-10	2.28667e-08	2.10409e-08	1710	tags=89%, list=14%, signal=78%	RPLP0/RPL27/RPL8/RPL7A/RPL28/RPS20/RPS9/RPS7/RPL23/RPL19/UBA52/RPS15/RPS5/RPL15/RPL3/RPLP1/RPL10A/FAU/RPS15A/RPS3A/RPS4X/RPL24/RPS8/RPS11/RPS12/RPL23A/RPS6/RPL35/RPS27A/RPS4Y1/RPL18/RPL32/RPS13/RPL41/RPS2/RPS3/RPS16/RPS28/RPL13A/RPLP2/RPL5/RPL21/RPL37A/RPL11/RPL7/RPL18A/RPL12/RPL22/RPS25/RPS23/RPS24/RPS10/RPS21/RPS14/RPL35A/RPL27A/RPL34/RPL9/RPL14/RPL10/RPL30/RPL29/RPL4/RPL39/RPL26/RPL31/RPL36/RP…
C_B	Day3	pathways	REACTOME_RESPONSE_OF_EIF2AK4_GCN2_TO_AMINO_ACID_DEFICIENCY	93	-0.598098	-3.27605	1e-10	1.7175e-08	1.5614e-08	2275	tags=77%, list=18%, signal=64%	RPLP0/UBA52/RPL4/EIF2S3/RPS27L/RPL35/RPL27/RPL31/ASNS/RPS16/RPL3L/RPS6/RPS26/RPL23A/RPL12/FAU/RPL37A/RPL15/RPL9/RPS23/RPS21/RPS19/RPS2/RPS9/RPL41/RPL37/RPL19/RPS14/RPL13/RPSA/RPL3/RPS13/RPL10A/RPS27/RPS7/RPL18/RPL22/RPS10/RPL36/RPL8/RPS15/RPLP1/RPL18A/RPS12/RPL32/RPL5/RPL21/RPL35A/RPL30/RPS27A/RPL39/RPL24/RPL28/RPL17/RPS18/RPL7A/RPS25/RPS24/RPS5/RPS4X/RPL14/RPL36A/RPL11/RPL26/RPL34/RPS15A/RPS28/R…
D_C	Day11	pathways	REACTOME_RESPONSE_OF_EIF2AK4_GCN2_TO_AMINO_ACID_DEFICIENCY	97	-0.724277	-3.15635	1e-10	2.28667e-08	2.10409e-08	1710	tags=79%, list=14%, signal=69%	RPLP0/RPL27/RPL8/RPL7A/RPL28/RPS20/RPS9/RPS7/RPL23/RPL19/UBA52/RPS15/RPS5/RPL15/RPL3/RPLP1/RPL10A/FAU/RPS15A/RPS3A/RPS4X/RPL24/RPS8/RPS11/RPS12/RPL23A/RPS6/RPL35/RPS27A/RPS4Y1/RPL18/RPL32/RPS13/RPL41/RPS2/RPS3/RPS16/RPS28/RPL13A/RPLP2/RPL5/RPL21/RPL37A/RPL11/RPL7/RPL18A/RPL12/RPL22/RPS25/RPS23/RPS24/RPS10/RPS21/EIF2S3/RPS14/RPL35A/RPL27A/RPL34/RPL9/RPL14/RPL10/RPL30/RPL29/RPL4/RPL39/RPL26/RPL31/R…
D_C	Day11	pathways	REACTOME_EUKARYOTIC_TRANSLATION_INITIATION	112	-0.698137	-3.12807	1e-10	2.28667e-08	2.10409e-08	1710	tags=74%, list=14%, signal=65%	RPLP0/RPL27/EIF3M/RPL8/RPL7A/EIF4A1/RPL28/RPS20/RPS9/RPS7/RPL23/RPL19/UBA52/RPS15/RPS5/RPL15/RPL3/RPLP1/RPL10A/FAU/RPS15A/PABPC1/EIF3D/RPS3A/RPS4X/RPL24/RPS8/RPS11/RPS12/RPL23A/RPS6/RPL35/EIF3H/RPS27A/RPS4Y1/RPL18/RPL32/RPS13/RPL41/RPS2/RPS3/RPS16/RPS28/RPL13A/RPLP2/RPL5/RPL21/RPL37A/RPL11/RPL7/RPL18A/RPL12/RPL22/RPS25/RPS23/RPS24/RPS10/RPS21/EIF2S3/RPS14/RPL35A/RPL27A/RPL34/RPL9/RPL14/RPL10/EIF3…
B_A	Day11	cyp1b1gs	GAL_LEUKEMIC_STEM_CELL_DN	177	-0.732011	-3.10126	1e-10	1.752e-09	5.68421e-10	714	tags=36%, list=6%, signal=34%	CDC42EP3/CEBPD/CD1D/NCF1/NPAS3/PRKG2/ARHGEF15/CEBPE/FCN1/ESPL1/NR4A1/IGFBP2/ENC1/HPSE/FCGR1A/TLR2/CTSG/IL1RN/CCR1/TRGC1/CSTA/CCL4/COCH/SLC15A3/MS4A6A/IGSF6/C3AR1/TYMP/VDR/ADAP2/HAL/LGALS2/STX11/SLC22A4/AOAH/HOMER3/CX3CR1/S100P/PTGER3/RNASE2/G0S2/PILRA/MS4A3/FGR/MNDA/FGL2/HNMT/AZU1/LGALS3/PRDM1/LYZ/HCAR3/CLEC5A/PRTN3/CXCL1/ELANE/RRAD/CD14/S100A8/S100A12/S100A9/VCAN/CYP1B1
C_B	Day7	pathways	REACTOME_CHOLESTEROL_BIOSYNTHESIS	22	-0.954037	-3.05037	1e-10	3.874e-08	3.55789e-08	244	tags=86%, list=2%, signal=85%	SC5D/DHCR24/SQLE/IDI1/EBP/DHCR7/NSDHL/FDFT1/MVK/HSD17B7/CYP51A1/MSMO1/FDPS/LSS/HMGCR/TM7SF2/ACAT2/MVD/HMGCS1
D_C	Day11	pathways	REACTOME_SELENOAMINO_ACID_METABOLISM	99	-0.688322	-3.00944	1e-10	2.28667e-08	2.10409e-08	1815	tags=82%, list=14%, signal=71%	RPSA/INMT/RPLP0/RPL27/RPL8/RPL7A/RPL28/RPS20/RPS9/RPS7/RPL23/RPL19/UBA52/SEPSECS/RPS15/RPS5/RPL15/RPL3/RPLP1/RPL10A/FAU/RPS15A/RPS3A/RPS4X/RPL24/RPS8/RPS11/RPS12/RPL23A/RPS6/RPL35/RPS27A/RPS4Y1/RPL18/RPL32/RPS13/RPL41/RPS2/RPS3/RPS16/RPS28/RPL13A/RPLP2/RPL5/RPL21/RPL37A/RPL11/RPL7/RPL18A/RPL12/RPL22/RPS25/RPS23/RPS24/RPS10/RPS21/RPS14/RPL35A/RPL27A/RPL34/RPL9/RPL14/RPL10/RPL30/RPL29/RPL4/RPL39/RP…
D_B	Day3	pathways	BIOCARTA_AHSP_PATHWAY	12	-0.927203	-2.98973	1.04301e-10	2.58406e-08	2.19718e-08	274	tags=50%, list=2%, signal=49%	UROD/GATA1/HBA2/HBA1/AHSP/HBB
B_A	Day11	cyp1b1gs	JAATINEN_HEMATOPOIETIC_STEM_CELL_DN	171	-0.708072	-2.98657	1e-10	1.752e-09	5.68421e-10	1168	tags=53%, list=10%, signal=48%	SAMHD1/ISG20/FCER1G/MAN1C1/JAZF1/BCL2L11/PIK3R5/KLF4/SLFN5/NPL/IFI30/DOK2/RGS1/COTL1/XK/CLEC4A/IL13RA1/CD86/QPCT/KLF2/ARL4C/PLBD1/CEBPD/CD1D/TYROBP/XCL1/CXCL16/CST7/TENT5C/ZFP36L1/PRKCA/PF4/LRRN3/KCTD12/LAT/TNFAIP3/FCN1/GYPA/TUBB2A/MYL4/HBA1/ALAS2/RGCC/AHSP/HBD/IL1RN/SLC4A1/PPBP/CCR1/CSTA/CHI3L1/CCL4/MPEG1/MS4A6A/IGSF6/KLF1/CMTM5/DOCK9/CTTN/RHAG/LGALS2/HBG1/HBM/STX11/CX3CR1/IL21R/CD36/HBB/FGR/MND…
D_C	Day11	pathways	REACTOME_SRP_DEPENDENT_COTRANSLATIONAL_PROTEIN_TARGETING_TO_MEMBRANE	104	-0.673722	-2.97847	1e-10	2.28667e-08	2.10409e-08	1710	tags=73%, list=14%, signal=64%	RPLP0/RPL27/RPL8/RPL7A/RPL28/RPS20/RPS9/RPS7/RPL23/RPL19/UBA52/RPS15/RPS5/RPL15/RPL3/RPLP1/RPL10A/FAU/RPS15A/RPS3A/RPS4X/RPL24/RPS8/RPS11/RPS12/RPL23A/RPS6/RPL35/RPS27A/RPS4Y1/RPL18/RPL32/RPS13/RPL41/RPS2/RPS3/RPS16/RPS28/RPL13A/RPLP2/RPL5/RPL21/RPL37A/RPL11/RPL7/RPL18A/RPL12/RPL22/RPS25/RPS23/RPS24/RPS10/RPS21/RPS14/RPL35A/RPL27A/RPL34/RPL9/RPL14/RPL10/RPL30/RPL29/RPL4/RPL39/RPL26/RPL31/RPL36/RP…
D_B	Day3	pathways	REACTOME_RESPIRATORY_ELECTRON_TRANSPORT	93	-0.577435	-2.97576	1e-10	2.58406e-08	2.19718e-08	2845	tags=84%, list=24%, signal=64%	NDUFB6/UQCRB/NDUFS4/ETFB/NDUFA1/NDUFV2/COX14/COX4I1/NDUFA9/COX6A1/CYCS/LRPPRC/SURF1/COA1/NDUFB3/ETFA/NDUFB4/SDHC/NDUFA5/NDUFB1/UQCRH/NDUFA12/NDUFAF3/NDUFB5/NDUFA11/NDUFAF2/NDUFB8/NDUFB2/NDUFA13/UQCRFS1/MT-ND3/NDUFA10/NDUFB11/NDUFA6/UQCR10/NDUFA8/TACO1/NDUFA3/NDUFS6/NDUFS7/TIMMDC1/NDUFAF4/NDUFS2/UQCRQ/COX7B/ACAD9/NDUFV3/NDUFA2/UQCR11/NDUFC2/COX8A/NDUFAB1/NDUFB10/NDUFB7/UQCRC1/SCO1/NDUFB9/SDHD/COX6…
B_A	Day7	cyp1b1gs	GAL_LEUKEMIC_STEM_CELL_DN	164	-0.782501	-2.95529	1e-10	1.81667e-09	6.27193e-10	702	tags=38%, list=7%, signal=36%	ADAP2/VDR/SLC15A3/CASP1/LILRB1/CD93/CCR1/SAMHD1/COL18A1/CARD9/FGGY/C3AR1/FCGR2A/IFI30/CX3CR1/STX11/IL1RN/TLR2/CD86/TYMP/LGALS3/COCH/NCF1/CEBPD/TRGC1/CCL4/HNMT/VSIG4/SLC22A4/HOMER3/CEBPE/IGSF6/CXCR3/FGR/MS4A6A/FGL2/HAL/CSTA/RNASE2/PILRA/PRDM1/LGALS2/AOAH/FCN1/CTSG/PTGER3/CLEC5A/MS4A3/CD163/S100P/MNDA/LILRB4/LYZ/AZU1/PRTN3/CXCL1/VCAN/ELANE/CD14/S100A12/S100A9/CYP1B1/S100A8
C_B	Day11	pathways	WP_CHOLESTEROL_METABOLISM_WITH_BLOCH_AND_KANDUTSCHRUSSELL_PATHWAYS	39	-0.842196	-2.94265	1e-10	5.11e-08	4.71053e-08	707	tags=69%, list=6%, signal=65%	ACSL3/ELOVL5/HSD17B7/NR1H3/SC5D/FADS1/EBP/SQLE/IDI1/FASN/MVK/FDPS/NSDHL/FADS2/SCD/DHCR24/CYP51A1/FDFT1/MSMO1/HMGCR/LSS/TM7SF2/ACAT2/DHCR7/MVD/HMGCS1/CH25H
D_C	Day11	pathways	REACTOME_NONSENSE_MEDIATED_DECAY_NMD	108	-0.661685	-2.93847	1e-10	2.28667e-08	2.10409e-08	1710	tags=71%, list=14%, signal=62%	RPLP0/RPL27/RPL8/RPL7A/RPL28/RPS20/RPS9/RPS7/RPL23/RPL19/UBA52/RPS15/RPS5/RPL15/RPL3/RPLP1/RPL10A/FAU/RPS15A/PABPC1/RPS3A/RPS4X/RPL24/RPS8/RPS11/RPS12/RPL23A/RPS6/RPL35/RPS27A/RPS4Y1/RPL18/RPL32/RPS13/RPL41/RPS2/RPS3/RPS16/RPS28/RPL13A/RPLP2/RPL5/RPL21/RPL37A/RPL11/RPL7/RPL18A/RPL12/RPL22/RPS25/RPS23/RPS24/RPS10/RPS21/RPS14/RPL35A/RPL27A/RPL34/RPL9/RPL14/RPL10/RPL30/RPL29/RPL4/RPL39/RPL26/RPL31/R…
D_C	Day7	cyp1b1gs	GAL_LEUKEMIC_STEM_CELL_DN	140	-0.708048	-2.90762	1e-10	4.45e-09	1.25263e-09	924	tags=37%, list=9%, signal=34%	IGFBP2/IFI30/FCN1/IGFBP7/IGKC/COL6A2/TLR2/ENC1/FGGY/ALDH4A1/TYMP/HAL/ARHGEF15/CARD9/SAMHD1/ITGA2B/FCGR2A/TRGC1/RNASE2/IGSF6/LGALS3/CEBPD/NPAS3/CD86/CCR1/HNMT/SECTM1/VSIG4/STX11/CEBPE/HOMER3/LGALS2/CTSG/SLC22A4/PRDM1/AOAH/CXCR3/FGL2/CLEC5A/CSTA/LYZ/S100P/PTGER3/MNDA/MS4A6A/MS4A3/AZU1/PRTN3/S100A9/S100A12/ELANE/CYP1B1
B_A	Day7	cyp1b1gs	GSE6269_HEALTHY_VS_STAPH_PNEUMO_INF_PBMC_DN	131	-0.792438	-2.90402	1e-10	1.81667e-09	6.27193e-10	1012	tags=47%, list=10%, signal=43%	SPI1/TIMP2/MICAL2/FURIN/STEAP3/APLP2/CIDEB/SERPINB1/GLUL/CEACAM8/CDA/ITGA2B/SOCS3/ARHGEF11/BLVRB/WDFY3/CD302/GRN/CSF3R/TSPO/CD93/CSF2RB/PLEC/CLTCL1/ACSL1/SERPINB8/HBG1/NCF4/KLF4/IL1RN/RAB3D/LGALS3/CEACAM6/IL13RA1/FUT4/EGR1/QSOX1/STAB1/MPO/PLBD1/BST1/SLC22A4/HOMER3/PTGIR/CD36/CXCL8/RNASE2/FCN1/CLEC5A/CD163/S100P/BPI/AZU1/PRTN3/VCAN/ELANE/CD14/S100A12/S100A9/DEFA4/CYP1B1/S100A8
C_B	Day7	pathways	WP_CHOLESTEROL_BIOSYNTHESIS_PATHWAY	14	-0.978666	-2.89677	1e-10	3.874e-08	3.55789e-08	244	tags=100%, list=2%, signal=98%	SQLE/IDI1/DHCR7/NSDHL/FDFT1/MVK/CYP51A1/MSMO1/FDPS/LSS/HMGCR/MVD/HMGCS1
D_B	Day3	hallmark	HALLMARK_MYC_TARGETS_V2	54	-0.637696	-2.89491	1e-10	1.05e-09	3.68421e-10	1790	tags=67%, list=15%, signal=57%	WDR43/NOP2/TFB2M/NDUFAF4/MPHOSPH10/DCTPP1/MYBBP1A/LAS1L/NIP7/CDK4/HSPD1/NOC4L/RRP9/MCM5/PHB/NPM1/PRMT3/MRTO4/HSPE1/GRWD1/RABEPK/PA2G4/SLC19A1/TMEM97/GNL3/SLC29A2/SRM/SUPV3L1/FARSA/IMP4/PPAN/TBRG4/EXOSC5/MYC/WDR74/NOP16
B_A	Day7	cyp1b1gs	GSE10325_LUPUS_CD4_TCELL_VS_LUPUS_MYELOID_DN	161	-0.764249	-2.8799	1e-10	1.81667e-09	6.27193e-10	1005	tags=48%, list=10%, signal=44%	FCGR1B/TIMP2/PSAP/APLP2/PLCG2/GAB2/PLXNB2/BLVRB/FCER1G/RBM47/GAA/RAB32/GLA/ADAP2/GRN/CSF3R/SLC15A3/TNFSF13/LILRB1/NAGA/CEBPA/CD93/FCGRT/CCR1/CLEC7A/CSF2RB/SLC31A2/DENND1A/ACSL1/CLEC4A/FCGR2A/IFI30/TBC1D8/CAMK1/NAIP/RAB31/SLC36A1/PRKCD/KLF4/IL1RN/CFP/TLR2/CD86/LGALS3/CSF1R/IRF8/IL13RA1/RNASE6/HCK/RIN2/CLMN/CEBPD/STAB1/TYROBP/ALDH3B1/RASSF4/HNMT/MYOF/IGSF6/CST3/KCNJ2/CD36/ANPEP/FGL2/CFD/CSTA/HMOX1/…
D_C	Day11	cyp1b1gs	GAL_LEUKEMIC_STEM_CELL_DN	186	-0.59539	-2.86889	1e-10	6.01429e-09	4.25564e-09	478	tags=26%, list=4%, signal=25%	CARD9/TLR2/FGR/GGT5/DNAAF1/IGKC/PRDM1/HNMT/CD86/IL1RN/CX3CR1/FGL2/ADAP2/CCR1/SCNN1A/HOMER3/MS4A4A/CEBPE/SLC22A4/VCAN/FCGR1A/FCGR2A/FPR1/VSIG4/SLC15A3/LYZ/IGSF6/PILRA/RNASE2/CEBPD/CTSG/AOAH/PTGER3/CXCR3/HAL/LGALS2/TRGC1/MS4A6A/CLEC5A/S100A9/AZU1/CSTA/MNDA/MS4A3/CYP1B1/S100A8/ELANE/PRTN3
C_B	Day11	pathways	REACTOME_CHOLESTEROL_BIOSYNTHESIS	23	-0.918405	-2.85912	1e-10	5.11e-08	4.71053e-08	600	tags=83%, list=5%, signal=79%	HSD17B7/SC5D/EBP/SQLE/IDI1/MVK/FDPS/NSDHL/DHCR24/CYP51A1/FDFT1/MSMO1/HMGCR/LSS/TM7SF2/ACAT2/DHCR7/MVD/HMGCS1
C_B	Day7	pathways	WP_CHOLESTEROL_METABOLISM_WITH_BLOCH_AND_KANDUTSCHRUSSELL_PATHWAYS	35	-0.848062	-2.8474	1e-10	3.874e-08	3.55789e-08	384	tags=71%, list=4%, signal=69%	ACSL3/SC5D/FADS1/DHCR24/SQLE/FADS2/IDI1/EBP/FASN/DHCR7/SCD/NSDHL/FDFT1/MVK/HSD17B7/CYP51A1/MSMO1/FDPS/LSS/HMGCR/TM7SF2/ACAT2/MVD/HMGCS1/CH25H
B_A	Day11	cyp1b1gs	GSE10325_LUPUS_CD4_TCELL_VS_LUPUS_MYELOID_DN	159	-0.681598	-2.84427	1e-10	1.752e-09	5.68421e-10	1265	tags=38%, list=11%, signal=35%	ACSL1/CEBPB/HMOX1/GRN/CTNNA1/CAMK1/FCER1G/KLF4/NPL/NAIP/IFI30/CSF1R/ALDH3B1/CFP/SIRPA/NAGA/GLA/CLEC4A/IL13RA1/CD86/QPCT/DENND1A/LMO2/CEBPD/CEBPA/TYROBP/RBM47/SLC36A1/TBC1D8/KCTD12/RASSF4/FCN1/PRKCD/STAB1/RIN2/TLR2/FCGR1B/IL1RN/CCR1/CSTA/CST3/SLC15A3/IGSF6/ANPEP/CFD/ADAP2/CD36/PILRA/FGL2/C5AR1/HNMT/TGFBI/MYOF/LGALS3/EPB41L3/KCNJ2/CD14/S100A12/S100A9/VCAN/CYP1B1
C_B	Day7	pathways	KEGG_STEROID_BIOSYNTHESIS	14	-0.959383	-2.83969	1e-10	3.874e-08	3.55789e-08	244	tags=86%, list=2%, signal=84%	SC5D/DHCR24/SQLE/EBP/DHCR7/NSDHL/FDFT1/HSD17B7/CYP51A1/MSMO1/LSS/TM7SF2
B_A	Day7	cyp1b1gs	GSE11057_PBMC_VS_MEM_CD4_TCELL_UP	141	-0.763269	-2.82627	1e-10	1.81667e-09	6.27193e-10	864	tags=52%, list=8%, signal=48%	IGKC/ITGA2B/PLXNB2/CD19/RAB32/CD300LF/FCGR2C/CSF3R/SLC15A3/ASGR1/LILRB1/NFE2/FCER1A/OLIG1/CEBPA/FCGRT/CCR1/CARD9/SLC31A2/P2RY13/CLEC4A/FCGR2A/IFI30/TBC1D8/ZEB2/RAB31/LYST/TMEM170B/PRKCD/DGAT2/IL1RN/TLR4/CD86/SIRPB1/IL13RA1/KCNE3/RNASE6/ACRBP/SPARC/CD300LB/OSCAR/SLC22A15/VSTM1/STAB1/SHTN1/PLA2G7/FPR2/BST1/RASSF4/MTMR11/FBN2/MYOF/IGSF6/CACNA2D3/NFAM1/ANPEP/F13A1/ASGR2/RNASE2/SIRPB2/HMOX1/LGALS2/AOA…
B_A	Day11	cyp1b1gs	GSE6269_HEALTHY_VS_STAPH_PNEUMO_INF_PBMC_DN	136	-0.691413	-2.82286	1e-10	1.752e-09	5.68421e-10	1087	tags=36%, list=10%, signal=33%	CLTCL1/EGR1/KLF4/NPL/BCL3/ANG/GLUL/TSPO/SOCS3/ARHGEF11/SPI1/IL13RA1/FUT4/QPCT/PPIF/PLBD1/WDFY3/SERPINB8/CDA/ANXA9/FCN1/FOS/FCGR1A/STAB1/NCF4/QSOX1/MPO/IL1RN/ADM/HBG1/SLC22A4/HOMER3/S100P/RNASE2/CD36/MICAL2/AZU1/CXCL8/LGALS3/CLEC5A/PRTN3/BPI/ELANE/CD14/S100A8/S100A12/S100A9/VCAN/CYP1B1
B_A	Day7	cyp1b1gs	GSE10325_LUPUS_BCELL_VS_LUPUS_MYELOID_DN	166	-0.744462	-2.81629	1e-10	1.81667e-09	6.27193e-10	1469	tags=57%, list=14%, signal=50%	NPL/RHOG/NCF2/S100A11/VPS37C/ARHGAP26/NLRP3/TNFRSF1A/CREG1/CPD/GALC/TIMP1/SCO2/GNS/CEBPB/LPAR6/SIRPA/FCGR1B/PSAP/PLXND1/ETS2/SAT1/NACC2/SLC16A5/MICAL2/PLOD1/PTPRE/S100A4/APLP2/MSRB1/DOK2/GLUL/C1orf54/PLXNB2/TNFRSF1B/BLVRB/FCER1G/WDFY3/ATG7/GAA/RAB32/ADAP2/CSF3R/TSPO/ASGR1/LILRB1/ITGA5/CEBPA/CD93/FCGRT/CLEC7A/CARD9/C3AR1/SLC31A2/CLEC4A/FCGR2A/TBC1D8/CAMK1/NAIP/RAB31/SLC36A1/KLF4/IL1RN/CFP/TLR2/LGA…
D_C	Day11	cyp1b1gs	GSE6269_HEALTHY_VS_STAPH_PNEUMO_INF_PBMC_DN	138	-0.60818	-2.8152	1e-10	6.01429e-09	4.25564e-09	1010	tags=29%, list=8%, signal=27%	SOCS3/CSF2RB/KLF4/NCF4/VEGFA/LGALS3/GRN/STEAP3/ARHGEF11/FCN1/CSF3R/DUSP3/GLUL/BCL6/FOS/BLVRB/CAMP/IL13RA1/QSOX1/IL1RN/PLBD1/HOMER3/MS4A4A/SLC22A4/VCAN/CYBB/PTGIR/FCGR1A/FPR1/RNASE2/CD36/EGR1/MPO/CLEC5A/S100A9/AZU1/CYP1B1/S100A8/ELANE/PRTN3
D_B	Day3	pathways	REACTOME_EUKARYOTIC_TRANSLATION_INITIATION	94	-0.530811	-2.80965	1e-10	2.58406e-08	2.19718e-08	3405	tags=82%, list=29%, signal=59%	RPL30/RPS7/RPL37A/RPS3A/RPLP1/RPS4X/RPS29/RPS27A/RPS15A/EIF2B3/PABPC1/RPS27/RPS14/EIF5B/EIF3F/RPL5/RPS15/RPL10A/RPS18/RPL28/EIF2S3/RPL12/RPS19/RPL18A/RPS23/RPS28/RPL39/RPL21/EIF4B/RPS24/EIF2S1/RPL41/RPL22/RPS12/RPL11/RPL4/RPL7A/RPLP2/RPL35/RPS13/EIF3M/RPL36AL/EIF2B1/EIF2B5/RPL34/RPL19/RPL37/EIF3J/EIF3K/EIF3D/FAU/RPL26/EIF3B/RPS5/RPL26L1/RPS3/RPL36A/RPL3/RPS25/EIF2B4/EIF3H/RPL14/RPL36/EIF3C/RPL8/R…
C_B	Day3	pathways	REACTOME_COMPLEX_I_BIOGENESIS	50	-0.529718	-2.80615	1.05693e-08	1.36146e-06	1.23773e-06	2393	tags=70%, list=19%, signal=57%	NDUFS6/NDUFB2/NDUFA3/NDUFAF2/NDUFS5/NDUFC2/NDUFA13/NDUFB6/NDUFB4/NDUFA12/NDUFAB1/ECSIT/NDUFA2/NDUFA8/NDUFB3/MT-ND3/NDUFB7/NDUFAF3/NDUFB8/NDUFB10/NDUFA10/NDUFA1/NDUFV1/NDUFV2/NDUFS7/NDUFAF1/NDUFS3/NDUFB11/NDUFA5/NDUFB5/NDUFC1/NDUFS8/NDUFS2/NDUFA7/NDUFS4
D_C	Day7	cyp1b1gs	GSE6269_E_COLI_VS_STREP_PNEUMO_INF_PBMC_DN	107	-0.711965	-2.80392	1e-10	4.45e-09	1.25263e-09	382	tags=23%, list=4%, signal=23%	IL1R1/STAB1/CAPN3/NCF4/SLC2A5/PCOLCE2/PADI2/RNASE3/TACSTD2/HOMER3/PLBD1/OLR1/ALOX5AP/CLMN/SERPINB10/RETN/CLEC5A/CEACAM6/S100P/AZU1/PRTN3/S100A9/ELANE/SLPI/CYP1B1
B_A	Day11	cyp1b1gs	VERHAAK_AML_WITH_NPM1_MUTATED_UP	142	-0.681017	-2.80077	1e-10	1.752e-09	5.68421e-10	964	tags=42%, list=9%, signal=39%	PLA2G4A/NFKB2/IFI30/SCHIP1/TCIRG1/PELI1/CD86/TRIB1/TNF/NFKBIA/NCF1/PF4/TNFAIP3/S100A6/FCN1/PRKCD/KCNK5/CTSG/LMNA/LILRA1/PPBP/CCR1/TRGC1/CCL4/SLC15A3/SMPDL3A/JAG1/TLR4/RASGRP3/C3AR1/TYMP/HIP1/RHAG/LGALS2/TREM1/EREG/HOMER3/CX3CR1/CD36/G0S2/CXCL2/PILRA/FGR/FGL2/C5AR1/HNMT/CXCL3/CCL3/THBS1/CTSL/MMP2/IER3/EPB41L3/KCNJ2/HCAR3/TMEM176B/SERPINB2/CD14/VCAN/CYP1B1
D_C	Day7	cyp1b1gs	GSE10325_LUPUS_CD4_TCELL_VS_LUPUS_MYELOID_DN	143	-0.680449	-2.79959	1e-10	4.45e-09	1.25263e-09	1012	tags=40%, list=10%, signal=36%	RAB31/TFEC/PLXNB2/KYNU/IFI30/FCN1/BLVRB/KLF4/NAGA/TLR2/NAIP/CSF3R/PRKCD/GAB2/DUSP3/CAMK1/GRN/DENND1A/CEBPA/CSF2RB/RBM47/RASSF4/CYBB/FCGRT/FCGR2A/STAB1/IGSF6/CFP/HCK/LGALS3/CEBPD/RIN2/CD86/TYROBP/CCR1/CFD/IRF8/CLEC4A/HNMT/SECTM1/RNASE6/TBC1D8/CST3/CSF1R/ALDH3B1/IL13RA1/ANPEP/CLMN/EPB41L3/CD36/FGL2/CSTA/MYOF/TGFBI/S100A9/S100A12/CYP1B1
B_A	Day11	cyp1b1gs	HOWARD_PBMC_INACT_MONOV_INFLUENZA_A_INDONESIA_05_2005_H5N1_AGE_19_39YO_AS03_ADJUVANT_VS_BUFFER_1DY_UP	262	-0.629895	-2.79118	1e-10	1.752e-09	5.68421e-10	1122	tags=38%, list=10%, signal=35%	FZD5/FCER1G/RAB20/IRF7/CCDC149/KLF4/SLC22A16/PLEKHO1/FGD4/IFI6/PLA2G4A/MUC1/BCL3/IFI30/GLUL/SOCS3/RGS1/GASK1B/ISG15/BEST1/LPCAT2/NOD2/FPR2/PRRG4/IL15/EGR3/LMO2/PLBD1/WDFY3/OAS3/TRIB1/CXCL16/DRAM1/ADPRH/RBM47/NCF1/EMILIN2/KCTD12/DSC2/FCN1/SRC/ATF3/FOS/FCGR1A/IFI44L/GPR84/TLR2/TCN2/FCGR1B/IL1RN/DOCK4/FAM20C/LILRA1/CCR1/MPEG1/CDKN1A/IGSF6/ADM/ANKRD22/TLR4/MX1/C3AR1/LAMP3/TYMP/VDR/PLEKHG6/ADAP2/FRMD3…
B_A	Day11	cyp1b1gs	GSE29618_MONOCYTE_VS_MDC_UP	160	-0.667628	-2.78943	1e-10	1.752e-09	5.68421e-10	1334	tags=38%, list=12%, signal=34%	TNFRSF1B/SULT1A2/ACSL1/CEBPB/ABHD5/HMOX1/TIAM1/FCER1G/EGR1/NPL/S100A4/IFI30/GLUL/FRY/GASK1B/PELI1/BEST1/FUT4/QPCT/IL15/CDC42EP3/TYROBP/NFKBIA/DRAM1/CDA/TBC1D8/FCN1/HPSE/RIN2/MPO/CCR1/ADM/LRP1/TLR4/CFD/SIRPB1/EGR2/TREM1/FBN2/BTG2/SLC22A4/AOAH/LIN7A/CD36/G0S2/CXCL2/PILRA/FGR/C5AR1/HNMT/PLA2G7/CTSL/CXCL8/IER3/HCAR3/CD14/S100A8/S100A12/S100A9/VCAN/CYP1B1
D_C	Day7	cyp1b1gs	GSE6269_HEALTHY_VS_STAPH_PNEUMO_INF_PBMC_DN	114	-0.700369	-2.78618	1e-10	4.45e-09	1.25263e-09	989	tags=38%, list=10%, signal=34%	GLUL/CD302/CEACAM8/SOCS3/FUT4/CSF2RA/PTGIR/FCN1/BLVRB/F5/KLF4/CSF3R/FOS/CXCL8/CIDEB/DUSP3/GRN/CSF2RB/CYBB/RAB3D/QSOX1/ITGA2B/PLEC/RNASE2/STAB1/LGALS3/NCF4/MPO/HOMER3/IL13RA1/PLBD1/SLC22A4/CD36/CLEC5A/CEACAM6/DYSF/S100P/AZU1/PRTN3/S100A9/S100A12/ELANE/CYP1B1
D_B	Day3	pathways	WP_MITOCHONDRIAL_COMPLEX_I_ASSEMBLY_MODEL_OXPHOS_SYSTEM	54	-0.604771	-2.78169	5.07333e-10	1.11726e-07	9.49988e-08	3153	tags=80%, list=27%, signal=59%	COA1/NDUFB3/DMAC1/TMEM70/NDUFB4/NDUFA5/NDUFB1/NDUFA12/NDUFAF3/NDUFB5/NDUFAF2/NDUFB8/NDUFB2/NDUFA13/NDUFA10/NDUFB11/NDUFA6/NDUFA8/NDUFA3/NDUFS6/TIMMDC1/NDUFAF4/NDUFS2/ACAD9/NDUFV3/NDUFA2/NDUFC2/NDUFAB1/NDUFB10/NDUFB7/MT-ND4L/DMAC2/NDUFB9/FOXRED1/NDUFS5/NDUFC1/NDUFAF1/NDUFA7/NDUFS3/NDUFAF6/TMEM186/ECSIT/NDUFV1
B_A	Day7	cyp1b1gs	JAATINEN_HEMATOPOIETIC_STEM_CELL_DN	151	-0.745031	-2.78163	1e-10	1.81667e-09	6.27193e-10	851	tags=54%, list=8%, signal=51%	CITED2/CAMK4/PSAP/KLF1/DOK2/CEACAM8/CCL3/CD2/PYHIN1/BLVRB/FCER1G/COTL1/HBB/RCAN3/FYB1/RGS18/SULF2/MAN1C1/LCK/OLIG1/PCSK5/CCR1/SAMHD1/CLEC7A/CTSH/RHD/HBD/CLEC4A/FCGR2A/IFI30/SPON2/LRRN3/PIK3R5/CX3CR1/THBS1/HBG1/CHI3L1/STX11/ARL4C/KLF4/IL1RN/GYPA/IL21R/CD86/DOCK9/LGALS3/IL13RA1/HCK/RHAG/CEBPD/MPEG1/TYROBP/RGCC/CCL4/TENT5C/PLBD1/IGSF6/IL10RA/FGR/CD36/MS4A6A/FGL2/F13A1/CSTA/LGALS2/CST7/FCN1/CD163/CLE…
B_A	Day11	cyp1b1gs	GSE10325_LUPUS_BCELL_VS_LUPUS_MYELOID_DN	167	-0.660194	-2.77453	1e-10	1.752e-09	5.68421e-10	1413	tags=39%, list=13%, signal=35%	SAT1/ETS2/TNFRSF1B/CLEC7A/CEBPB/HMOX1/PTPRE/CAMK1/FCER1G/TIMP1/KLF4/NPL/NAIP/S100A4/GLUL/TSPO/DOK2/CSF1R/ALDH3B1/ITGA5/CFP/BEST1/SIRPA/NOD2/CLEC4A/QPCT/ASGR1/WDFY3/CEBPA/TYROBP/SLC36A1/TBC1D8/KCTD12/RASSF4/S100A6/HPSE/STAB1/RIN2/TLR2/QSOX1/FCGR1B/IL1RN/LILRA1/CST3/IGSF6/ANPEP/LRP1/C3AR1/CFD/ADAP2/P2RY2/SLC22A4/CD36/PILRA/MICAL2/FGL2/C5AR1/HNMT/TGFBI/MYOF/LGALS3/EPB41L3/KCNJ2/VCAN/CYP1B1
D_B	Day3	pathways	REACTOME_COMPLEX_I_BIOGENESIS	55	-0.60067	-2.77381	1.12828e-09	2.23625e-07	1.90145e-07	2845	tags=73%, list=24%, signal=56%	NDUFB4/NDUFA5/NDUFB1/NDUFA12/NDUFAF3/NDUFB5/NDUFA11/NDUFAF2/NDUFB8/NDUFB2/NDUFA13/MT-ND3/NDUFA10/NDUFB11/NDUFA6/NDUFA8/NDUFA3/NDUFS6/NDUFS7/TIMMDC1/NDUFAF4/NDUFS2/ACAD9/NDUFV3/NDUFA2/NDUFC2/NDUFAB1/NDUFB10/NDUFB7/NDUFB9/NDUFS5/NDUFS8/NDUFC1/NDUFAF1/NDUFA7/NDUFS3/NDUFAF6/TMEM186/ECSIT/NDUFV1
B_A	Day11	cyp1b1gs	GSE29618_MONOCYTE_VS_PDC_UP	170	-0.656606	-2.76973	1e-10	1.752e-09	5.68421e-10	1368	tags=42%, list=12%, signal=38%	P2RY13/ITGB2/TNFRSF1B/CLEC7A/ACSL1/IER2/HMOX1/RAB20/EGR1/CDC42EP4/PKM/TIMP1/NAIP/S100A4/CAPN2/CSRP1/TSPO/CSF1R/ALDH3B1/GASK1B/PELI1/CFP/BEST1/SIRPA/NOD2/LYST/SPI1/CLEC4A/CD86/QPCT/IL15/PPIF/PLBD1/CDC42EP3/CD1D/WDFY3/CEBPA/TRIB1/TYROBP/PADI2/TNFSF12/ZFP36L1/S100A10/HPSE/GSAP/RIN2/TLR2/IL1RN/LILRA1/TLR4/TREM1/FBN2/AOAH/LIN7A/MTMR11/RNASE2/G0S2/PILRA/FGR/FGL2/C5AR1/PLA2G7/CTSL/CXCL8/LGALS3/IER3/EPB4…
D_B	Day3	pathways	REACTOME_RRNA_MODIFICATION_IN_THE_NUCLEUS_AND_CYTOSOL	48	-0.630033	-2.7677	4.10352e-09	7.3938e-07	6.28683e-07	3716	tags=90%, list=31%, signal=62%	DIMT1/HEATR1/PNO1/WDR3/RCL1/RPS7/DDX47/RPS14/NOP56/WDR75/PDCD11/UTP4/DKC1/WDR36/TRMT112/NAT10/DCAF13/UTP11/TBL3/UTP18/WDR43/NOL11/NOP2/MPHOSPH10/NOP58/UTP6/DDX49/SNU13/NOC4L/RRP9/TSR3/UTP15/UTP14A/RRP36/PWP2/IMP3/GAR1/WDR46/EMG1/RRP7A/BUD23/NHP2/IMP4
B_A	Day7	cyp1b1gs	GSE6269_E_COLI_VS_STREP_PNEUMO_INF_PBMC_DN	115	-0.767905	-2.76251	1e-10	1.81667e-09	6.27193e-10	1013	tags=42%, list=10%, signal=38%	RNASE4/MYDGF/PLXND1/UGCG/APLP2/TRABD/CEACAM8/CDA/MAN2A2/CD24/P4HB/CSF3R/TNFSF13/JAG1/EREG/CHI3L1/PRRG4/NCF4/CEACAM6/NAALADL1/PADI2/FUT4/SLC2A5/CLMN/STAB1/CAPN3/PLBD1/BST1/HOMER3/IL1R1/OLR1/ANXA3/ALOX5AP/RETN/SERPINB10/RNASE3/CLEC5A/HP/CD163/S100P/IL1R2/BPI/AZU1/PRTN3/SLPI/ELANE/S100A9/CYP1B1
D_C	Day11	cyp1b1gs	GSE10325_LUPUS_CD4_TCELL_VS_LUPUS_MYELOID_DN	168	-0.579746	-2.75791	1e-10	6.01429e-09	4.25564e-09	1102	tags=35%, list=9%, signal=32%	HCK/KIAA0930/IFI30/RHBDF2/CAMK1/DENND1A/CSF2RB/KLF4/SLC31A2/LGALS3/GRN/HSPA6/FCN1/GAA/CFP/CSF3R/DUSP3/GAB2/NAIP/CST3/HLX/TLR2/BLVRB/IL13RA1/HNMT/CD86/PLXNB2/RASSF4/RNASE6/IL1RN/TYROBP/FGL2/PRKCD/ADAP2/TBC1D8/CCR1/ALDH3B1/CEBPA/VCAN/ANPEP/CYBB/FCGR1B/CLMN/MYOF/RIN2/IRF8/FCGR2A/FPR1/SLC15A3/IGSF6/PILRA/CEBPD/CFD/TGFBI/CD36/CSF1R/S100A9/CSTA/CYP1B1
C_B	Day3	pathways	REACTOME_ACTIVATION_OF_THE_MRNA_UPON_BINDING_OF_THE_CAP_BINDING_COMPLEX_AND_EIFS_AND_SUBSEQUENT_BINDING_TO_43S	54	-0.510407	-2.75603	4.24452e-09	6.24855e-07	5.68064e-07	2220	tags=70%, list=18%, signal=58%	EIF2S3/EIF3I/RPS27L/EIF3D/EIF3M/RPS16/EIF3K/RPS6/RPS26/FAU/EIF3G/RPS23/RPS21/RPS19/RPS2/RPS9/EIF3F/EIF3H/RPS14/RPSA/RPS13/RPS27/RPS7/RPS10/RPS15/RPS12/RPS27A/RPS18/RPS25/RPS24/RPS5/RPS4X/RPS15A/RPS28/RPS8/RPS3A/EIF3E/RPS3
B_A	Day11	cyp1b1gs	GSE29618_MONOCYTE_VS_PDC_DAY7_FLU_VACCINE_UP	164	-0.649303	-2.7227	1e-10	1.752e-09	5.68421e-10	1425	tags=40%, list=13%, signal=35%	SH3BP2/SAT1/ITGB2/SGK1/TNFRSF1B/CLEC7A/ACSL1/CEBPB/HMOX1/RAB20/EGR1/TIMP1/TMEM131L/NPL/NAIP/IFI30/CSF1R/ALDH3B1/GASK1B/PELI1/BEST1/SIRPA/LYST/CD86/QPCT/PLBD1/CDC42EP3/CEBPD/CD1D/WDFY3/CEBPA/TRIB1/SLC36A1/ZFP36L1/FCN1/HPSE/RIN2/TLR2/ARAP3/PSTPIP1/IL1RN/IGSF6/ADAP2/TREM1/FBN2/AOAH/LIN7A/MTMR11/RNASE2/G0S2/PILRA/FGR/MICAL2/ASGR2/FGL2/C5AR1/CTSL/CXCL8/IER3/EPB41L3/HCAR3/CD14/S100A12/S100A9/CYP1B1
D_B	Day3	pathways	REACTOME_AUF1_HNRNP_D0_BINDS_AND_DESTABILIZES_MRNA	46	-0.617623	-2.72072	1.64795e-08	1.96451e-06	1.67039e-06	3227	tags=80%, list=27%, signal=59%	RPS27A/PABPC1/PSMD2/PSME3/PSMB8/PSMD7/PSMA1/PSMA4/PSMD13/PSMA7/SEM1/UBC/PSMC5/PSMD14/PSMB2/PSMB6/PSMA5/HSPA8/PSMB1/PSMD8/PSMC6/PSME1/PSMA3/PSMB7/PSMC4/PSMC1/PSMB3/PSMB5/PSMF1/PSMD4/HSPB1/PSME2/PSMD3/PSMA6/PSMD6/PSMC3/PSMB10
B_A	Day11	cyp1b1gs	GSE10325_BCELL_VS_MYELOID_DN	152	-0.654907	-2.72004	1e-10	1.752e-09	5.68421e-10	1368	tags=44%, list=12%, signal=39%	SAT1/P2RY13/TNFRSF1B/CLEC7A/DUSP1/ROGDI/CEBPB/HMOX1/PTPRE/CAMK1/KLF4/NPL/S100A4/SULT1A1/CXCR2/CSF1R/ADORA2B/VENTX/CFP/COTL1/SIRPA/NOD2/NAGA/CLEC4A/QPCT/ASGR1/ANXA5/LMO2/PLBD1/CEBPD/CEBPA/DRAM1/CDA/TBC1D8/KCTD12/PRKCD/FOS/FCER1A/RIN2/TLR2/TNFRSF8/FCGR1B/IL1RN/LILRA1/CCR1/CSTA/MS4A6A/IGSF6/ADM/C3AR1/CFD/LGALS2/SRGN/AOAH/MTMR11/OASL/PILRA/MYCL/MICAL2/FGL2/C5AR1/TGFBI/CTSL/LGALS3/CCR2/CLEC10A/CYP1B1
D_A	Day7	cyp1b1gs	GAL_LEUKEMIC_STEM_CELL_DN	169	-0.690023	-2.71978	1e-10	8.5e-09	6.67368e-09	470	tags=30%, list=4%, signal=29%	NCF1/MEGF6/IGFBP7/SAMHD1/TLR2/STX11/FGR/CARD9/CCR1/ALDH4A1/TYMP/HNMT/PRDM1/LGALS2/PTGER3/HOMER3/LGALS3/CXCR3/CEBPE/TRGC1/HAL/CSTA/AOAH/SLC22A4/RNASE2/CEBPD/FGL2/CXCL1/FCN1/IGSF6/CD38/CTSG/LILRB4/CD163/MNDA/PILRA/LYZ/MS4A3/CLEC5A/MS4A6A/VCAN/S100P/AZU1/CD14/S100A9/S100A12/PRTN3/CYP1B1/ELANE/S100A8
D_C	Day7	cyp1b1gs	GSE11057_PBMC_VS_MEM_CD4_TCELL_UP	146	-0.657616	-2.71502	1e-10	4.45e-09	1.25263e-09	1231	tags=47%, list=12%, signal=42%	SOX4/RUBCNL/TMEM170B/RHOBTB1/ATP8B4/VSTM1/FCER1A/SPI1/RAB31/FMNL2/TFEC/PLXNB2/FGD4/CSF2RA/KYNU/IFI30/IGFBP7/IGKC/SHTN1/CSF3R/RNF144B/PRKCD/CD19/SPARC/SIRPB2/CEBPA/KCNE3/PTAFR/NFE2/SLC22A15/RASSF4/CARD9/ITGA2B/FCGRT/FCGR2A/RNASE2/F13A1/STAB1/IGSF6/RBP7/ZEB2/LRRK2/FCGR2C/OSCAR/CD86/CD300LB/CCR1/CLEC4A/CACNA2D3/ACRBP/CD1C/RNASE6/SIRPB1/TBC1D8/IL13RA1/CMKLR1/SRGN/LGALS2/ANPEP/FPR2/EPB41L3/AOAH/MYCL/D…
C_B	Day3	pathways	REACTOME_NONSENSE_MEDIATED_DECAY_NMD	104	-0.473073	-2.71408	1e-10	1.7175e-08	1.5614e-08	2017	tags=64%, list=16%, signal=54%	RPL35/RPL27/RPL31/RPS16/RPL3L/RPS6/MAGOH/RPS26/RPL23A/RPL12/FAU/RPL37A/RPL15/RPL9/RPS23/RPS21/RPS19/RPS2/RPS9/RPL41/RPL37/RPL19/RPS14/RPL13/RPSA/RPL3/RPS13/RPL10A/RPS27/RPS7/RPL18/RPL22/RPS10/RPL36/RPL8/RPS15/RPLP1/RPL18A/RPS12/RPL32/RPL5/RPL21/RPL35A/RPL30/RPS27A/RPL39/RPL24/RPL28/RPL17/RPS18/RPL7A/RPS25/RPS24/RPS5/RPS4X/RPL14/RPL36A/RPL11/RPL26/RPL34/RPS15A/RPS28/RPS8/RPS3A/RPL10/RPS3/RPL29
B_A	Day11	cyp1b1gs	GSE29618_MONOCYTE_VS_MDC_DAY7_FLU_VACCINE_UP	166	-0.644353	-2.70459	1e-10	1.752e-09	5.68421e-10	928	tags=30%, list=8%, signal=27%	GLUL/FRY/GASK1B/PELI1/BEST1/FUT4/QPCT/KLF2/PRRG4/ASGR1/PLBD1/CDC42EP3/NFKBIA/DRAM1/ZFP36L1/CDA/FCN1/ENC1/STAB1/RIN2/NCF4/ARAP3/SMPDL3A/C3AR1/SIRPB1/HAL/TREM1/FBN2/BTG2/LIN7A/CD36/G0S2/CXCL2/PILRA/C5AR1/HNMT/PLA2G7/CTSL/CXCL8/LGALS3/IER3/HCAR3/CXCL1/CD14/S100A8/S100A12/S100A9/VCAN/CYP1B1
D_B	Day7	pathways	REACTOME_CHOLESTEROL_BIOSYNTHESIS	22	-0.864326	-2.70354	1.0159e-07	9.73743e-05	9.05757e-05	513	tags=77%, list=5%, signal=74%	DHCR7/MVK/SQLE/EBP/NSDHL/MSMO1/IDI1/FDFT1/LSS/HSD17B7/CYP51A1/FDPS/TM7SF2/ACAT2/HMGCR/MVD/HMGCS1
D_C	Day11	pathways	REACTOME_ANTIMICROBIAL_PEPTIDES	23	-0.821349	-2.70018	1.51494e-07	2.22697e-05	2.04916e-05	455	tags=52%, list=4%, signal=50%	TLR2/CAMP/RNASE6/CD4/LYZ/CTSG/CCR2/RNASE3/S100A9/S100A8/ELANE/PRTN3
C_B	Day11	pathways	WP_CHOLESTEROL_BIOSYNTHESIS_PATHWAY	15	-0.967369	-2.7	1e-10	5.11e-08	4.71053e-08	369	tags=93%, list=3%, signal=91%	SC5D/SQLE/IDI1/MVK/FDPS/NSDHL/CYP51A1/FDFT1/MSMO1/HMGCR/LSS/DHCR7/MVD/HMGCS1
D_B	Day3	pathways	REACTOME_CHOLESTEROL_BIOSYNTHESIS	25	-0.686903	-2.69994	1.38316e-07	1.14226e-05	9.71245e-06	1615	tags=60%, list=14%, signal=52%	FDFT1/CYP51A1/HMGCR/IDI1/HSD17B7/EBP/DHCR7/LSS/NSDHL/FDPS/MVK/TM7SF2/ACAT2/HMGCS1/MVD
D_B	Day3	pathways	REACTOME_MITOCHONDRIAL_PROTEIN_IMPORT	57	-0.582977	-2.69886	1e-10	2.58406e-08	2.19718e-08	2342	tags=68%, list=20%, signal=55%	CHCHD7/TOMM7/NDUFB8/IDH3G/SLC25A6/ATP5F1B/PAM16/COA4/TIMM10/TOMM70/HSPA9/CHCHD2/GFER/TIMM23/TIMM8B/TOMM6/TIMM22/HSPD1/ACO2/DNAJC19/TIMM8A/TOMM22/VDAC1/MTX1/COA6/ATP5MC1/COQ2/CHCHD4/TIMM50/TOMM40/SAMM50/TIMM13/CHCHD10/PMPCA/TIMM17B/TIMM44/GRPEL1/CYC1/BCS1L
D_A	Day11	cyp1b1gs	GAL_LEUKEMIC_STEM_CELL_DN	187	-0.651784	-2.69851	1e-10	8.42e-09	6.52632e-09	453	tags=27%, list=4%, signal=27%	FCGR2A/STX11/C3AR1/HNMT/ENC1/IGFBP2/ADAP2/CARD9/CXCL1/CCR1/TLR2/PTGER3/CD1D/SLC15A3/PRDM1/FCN1/CEBPE/FGR/FGL2/LGALS3/CD38/LGALS2/HOMER3/FCGR1A/SLC22A4/AOAH/CTSG/CEBPD/LILRB4/IGSF6/VCAN/CD14/RNASE2/HAL/PILRA/TRGC1/LYZ/HCAR3/S100A12/CLEC5A/MS4A6A/S100P/S100A9/CSTA/CYP1B1/MNDA/AZU1/S100A8/MS4A3/ELANE/PRTN3
B_A	Day7	cyp1b1gs	GSE29618_MONOCYTE_VS_PDC_UP	152	-0.721254	-2.69741	1e-10	1.81667e-09	6.27193e-10	1060	tags=45%, list=10%, signal=41%	SIRPA/HLA-F/SPI1/TIMP2/NACC2/S100A4/APLP2/TNFSF12/TNFRSF1B/BLVRB/WDFY3/CAPN2/RHOB/RAB32/CDC42EP4/FYB1/FCGR2C/TSPO/CASP1/CEBPA/CD93/PCSK5/CLEC7A/SLC31A2/P2RY13/ACSL1/CLEC4A/NAIP/RAB31/ANXA1/LYST/KDM7A/IL1RN/TLR4/S100A10/CFP/TLR2/CD86/LGALS3/CSF1R/PADI2/TENT5A/HCK/EGR1/RIN2/PLA2G7/TYROBP/IER3/ALDH3B1/PLBD1/BST1/MTMR11/FBN2/GASK1B/LIN7A/FGR/CXCL8/FGL2/RNASE2/HMOX1/PILRA/AOAH/EPB41L3/CD163/CD14/S100A…
D_C	Day7	cyp1b1gs	JAATINEN_HEMATOPOIETIC_STEM_CELL_DN	150	-0.650772	-2.69686	1e-10	4.45e-09	1.25263e-09	888	tags=38%, list=9%, signal=35%	IFI30/FCN1/PYHIN1/BLVRB/F5/KLF4/COTL1/SULF2/RHD/LCK/KRT1/THBS1/CD247/KLRK1/SPON2/GZMA/CYBB/SAMHD1/CTSH/FCGR2A/F13A1/IGSF6/RBP7/HCK/SLFN5/LGALS3/PIK3R5/CEBPD/KLRF1/CD86/EPHA4/TYROBP/CCR1/TENT5C/CLEC4A/IL10RA/SECTM1/ARL4C/STX11/MPEG1/IL13RA1/PLBD1/LGALS2/CD36/FGL2/CCR7/CST7/CSTA/LYZ/MNDA/MS4A6A/SERPINB2/TGFBI/CLEC10A/S100A9/S100A12/CYP1B1
B_A	Day7	cyp1b1gs	VERHAAK_AML_WITH_NPM1_MUTATED_UP	127	-0.736475	-2.68741	1e-10	1.81667e-09	6.27193e-10	651	tags=42%, list=6%, signal=40%	SLC15A3/CASP1/LILRB1/CCR1/JAG1/CARD9/C3AR1/EREG/ACSL1/NFKB2/FCGR2A/IFI30/CAMK1/CX3CR1/THBS1/MVP/PRKCD/KCNK5/TLR4/CD86/TYMP/LTBP1/CCL23/HCK/NCF1/RHAG/RASGRP3/SELENOP/S100A6/TRGC1/IER3/CCL4/HNMT/HOMER3/LMNA/KCNJ2/FGR/CD36/FGL2/HMOX1/PILRA/LGALS2/FCN1/CTSG/EPB41L3/CD163/MMP2/PF4/SERPINB2/VCAN/PPBP/CD14/CYP1B1
D_C	Day3	cyp1b1gs	JAATINEN_HEMATOPOIETIC_STEM_CELL_DN	162	-0.63514	-2.68398	1e-10	2.48824e-09	1.29412e-09	1056	tags=40%, list=9%, signal=37%	IL10RA/CD247/PLBD1/HCK/KCTD12/CAMK4/FCGR2A/C5AR1/IGF2R/LTF/STK17A/COTL1/TENT5C/CEBPD/SULF2/PIK3R5/ACSL6/RGS1/CTSB/SPON2/LAT/VSIG1/KLF1/CD36/ITGB2/IGSF6/SLFN5/PRKCA/BCL2L11/MNDA/FGL2/CD2/SAMHD1/GZMB/TRDC/CD1D/CTSE/CD14/CX3CR1/CCR1/SERPINA1/FPR1/IL1RN/CHI3L1/CCR7/LGALS2/LYZ/IL7R/HBA1/CSTA/MPEG1/CD163/CTSH/MMP9/MS4A6A/CYBB/HBB/S100A9/VCAN/TGFBI/CYP1B1/S100A12/CLEC10A/S100A8
D_B	Day3	pathways	KEGG_PROTEASOME	38	-0.636364	-2.68277	6.77777e-08	6.10615e-06	5.19196e-06	3172	tags=84%, list=27%, signal=62%	PSMD2/PSME3/PSMB8/PSMD7/PSMA1/PSMA4/PSMD13/PSMA7/SEM1/PSMC5/PSMD14/PSMB2/PSMB6/PSMA5/PSMB1/PSMD8/PSMC6/PSME1/PSMA3/PSMB7/PSMC4/PSMC1/PSMB3/PSMB5/PSMF1/PSMD4/PSME2/PSMD3/PSMA6/PSMD6/PSMC3/PSMB10
B_A	Day7	pathways	REACTOME_NEUTROPHIL_DEGRANULATION	349	-0.661895	-2.6826	1e-10	1.928e-07	1.82842e-07	1004	tags=27%, list=10%, signal=25%	RNASET2/TIMP2/PSAP/NAPRT/ADGRG3/GLIPR1/SERPINB1/CEACAM8/VAT1/CDA/AOC1/BST2/TRPM2/TNFRSF1B/CAT/FCER1G/COTL1/ATG7/GAA/HBB/GLA/CTSZ/GRN/CD93/DNAJC5/MGST1/CTSH/C3AR1/PLAC8/CD68/FCGR2A/RAB31/SIGLEC14/SIGLEC5/MVP/CHI3L1/PRKCD/RAB3D/MAN2B1/CFP/TLR2/LGALS3/CEACAM6/SIRPB1/PADI2/QSOX1/SLC2A5/OSCAR/SIGLEC9/TYROBP/MPO/ALDH3B1/ABCA13/FPR2/BST1/RAB44/CXCR2/MMP25/ANXA2/CST3/CLEC12A/FGR/PRG2/CD36/LRG1/NFAM1/ANPE…
B_A	Day11	cyp1b1gs	OSWALD_HEMATOPOIETIC_STEM_CELL_IN_COLLAGEN_GEL_UP	162	-0.639864	-2.67825	1e-10	1.752e-09	5.68421e-10	1277	tags=39%, list=11%, signal=35%	DUSP1/PLK2/DDX3Y/MAFF/IER2/BIRC3/RAB5C/ZC3H12A/GALNT2/EGR1/KLF4/TIPARP/DUSP2/RGS1/NR4A2/KLF2/ARL4C/EGR3/CDC42EP3/TRIB1/JUNB/TNF/NFKBIA/FOSB/ZFP36L1/JUN/RASSF4/TNFAIP3/KLF9/ATF3/FOS/PTGS2/DND1/AHSP/IL1RN/CCL4/CDKN1A/GPR183/AVPR1A/F3/C3AR1/RHAG/GRAP2/TREM1/BTG2/ZFP36/EREG/HOMER3/CXCL2/CXCL3/CCL3/RNASE1/CTSL/CXCL8/IER3/KCNJ2/HCAR3/CA1/CXCL1/SERPINB2/CD14/CCL2/CYP1B1
B_A	Day7	cyp1b1gs	GSE10325_BCELL_VS_MYELOID_DN	155	-0.713057	-2.67411	1e-10	1.81667e-09	6.27193e-10	1408	tags=56%, list=14%, signal=49%	NPL/NCF2/VPS37C/NLRP3/MEGF9/CPD/GALC/SCO2/LAMP2/DRAM1/GNS/CEBPB/CPVL/ADM/SULT1A1/SIRPA/FCGR1B/PSAP/PLXND1/SAT1/NACC2/MICAL2/PTPRE/S100A4/MSRB1/ICAM4/TNFRSF10C/GAB2/CDA/ROGDI/PLXNB2/TNFRSF1B/BLVRB/COTL1/CD302/RAB32/PTGDR2/TNFSF13/CASP1/ASGR1/NFE2/NAGA/FCER1A/CEBPA/CD93/FCGRT/CCR1/CLEC7A/CARD9/C3AR1/SLC31A2/P2RY13/CLEC4A/FCGR2A/TBC1D8/CAMK1/PRKCD/KLF4/CLIC2/IL1RN/CFP/TLR2/LGALS3/CSF1R/RIN2/CEBPD/PL…
B_A	Day7	cyp1b1gs	GSE29618_MONOCYTE_VS_MDC_UP	149	-0.717798	-2.6736	1e-10	1.81667e-09	6.27193e-10	1050	tags=41%, list=10%, signal=37%	SORL1/HLA-F/PSAP/NACC2/TIAM1/S100A4/APLP2/GLUL/GAB2/PNPLA2/CDA/MXI1/TNFRSF1B/FCER1G/FYB1/CSF3R/TNFSF13/LILRB1/CD93/CCR1/SLC31A2/FRY/CD68/ACSL1/FCGR2A/IFI30/TBC1D8/TLR4/SIRPB1/FUT4/EGR1/RIN2/BTG2/CLMN/PLA2G7/TYROBP/IER3/MPO/LRP1/BST1/HNMT/FBN2/SLC22A4/GASK1B/LIN7A/FGR/CD36/CXCL8/CFD/HMOX1/PILRA/AOAH/FCN1/CD163/ARHGEF10L/VCAN/CD14/S100A12/S100A9/CYP1B1/S100A8
C_B	Day7	pathways	BIOCARTA_AHSP_PATHWAY	10	-0.977285	-2.6718	1e-10	3.874e-08	3.55789e-08	29	tags=60%, list=0%, signal=60%	GATA1/ALAS2/HBA2/HBA1/HBB/AHSP
B_A	Day11	cyp1b1gs	GSE6269_E_COLI_VS_STREP_PNEUMO_INF_PBMC_DN	121	-0.664878	-2.67114	1e-10	1.752e-09	5.68421e-10	931	tags=31%, list=8%, signal=28%	ANG/TRABD/NAALADL1/FUT4/PRRG4/PLBD1/PADI2/CDA/OLR1/CAPN3/STAB1/NCF4/CHI3L1/JAG1/HP/ATP8B4/ANXA3/EREG/RETN/HOMER3/SERPINB10/S100P/SLC2A5/ALOX5AP/TACSTD2/CXCL2/RNASE3/AZU1/MGAM/HCAR3/CLEC5A/PRTN3/CA1/BPI/ELANE/S100A9/CYP1B1
B_A	Day7	cyp1b1gs	GSE29618_MONOCYTE_VS_MDC_DAY7_FLU_VACCINE_UP	148	-0.715971	-2.66817	1e-10	1.81667e-09	6.27193e-10	1050	tags=36%, list=10%, signal=33%	SORL1/HLA-F/PSAP/PLXND1/SAT1/APLP2/MSRB1/GLUL/CDA/MXI1/ENC1/TNFRSF1B/CNIH4/CSF3R/ASGR1/CLEC7A/C3AR1/FRY/CD68/ACSL1/FCGR2A/PRRG4/NCF4/LGALS3/SIRPB1/FUT4/EGR1/RIN2/BTG2/CLMN/STAB1/PLA2G7/IER3/PLBD1/BST1/HNMT/FBN2/GASK1B/LIN7A/CD36/CXCL8/HAL/HMOX1/PILRA/FCN1/CD163/ARHGEF10L/CXCL1/VCAN/CD14/S100A12/S100A9/CYP1B1/S100A8
D_B	Day7	pathways	BIOCARTA_AHSP_PATHWAY	10	-0.97882	-2.66532	1e-10	1.917e-07	1.78316e-07	98	tags=60%, list=1%, signal=60%	GATA1/ALAS2/HBA2/HBA1/AHSP/HBB
B_A	Day11	cyp1b1gs	MATSUMIYA_PBMC_MODIFIED_VACCINIA_ANKARA_VACCINE_AGE_18_55YO_VACCINATED_VS_CONTROL_TREATED_IN_VITRO_WITH_MVA85A_6HR_UP	70	-0.729103	-2.66526	1e-10	1.752e-09	5.68421e-10	744	tags=31%, list=7%, signal=30%	ANXA5/MFSD2A/RBM47/SRC/IL1RN/ADM/ANPEP/ADAP1/CCL3L1/RHOU/MTMR11/FGR/IL4I1/TGFBI/THBS1/CTSL/IER3/CXCL1/RRAD/CD14/CCL2/CYP1B1
B_A	Day7	cyp1b1gs	HARALAMBIEVA_PBMC_M_M_R_II_AGE_11_22YO_VACCINATED_VS_UNVACCINATED_7YR_DN	444	-0.642818	-2.65849	1e-10	1.81667e-09	6.27193e-10	1108	tags=37%, list=11%, signal=34%	SIGLEC10/TSPAN4/SPON1/TNFAIP8L2/MMP28/TMEM45B/GRAMD4/SORL1/PALD1/ADGRA2/TIMP2/RASGRP2/TRIM2/VSIR/MICAL2/TK2/GPRC5B/S100A4/STEAP3/APLP2/LRP5/PRAM1/DOK2/ICAM4/TNFRSF10C/GLIPR1/MROH6/CCDC170/VAT1/HLA-DMB/PGLYRP2/PRSS36/CDA/HCST/TRERF1/AOC1/DCANP1/CAT/BLVRB/CD101/COTL1/CLCN4/CD300LF/CD4/LIME1/FCGR2C/PTGDR2/TSPO/ASGR1/C11orf45/RGS18/TNFSF12-TNFSF13/PSTPIP1/LINGO3/AHNAK/FCER1A/NHSL2/CEBPA/FCER2/CD93/FC…
D_B	Day3	pathways	REACTOME_CRISTAE_FORMATION	29	-0.655981	-2.65524	6.69477e-07	4.57553e-05	3.8905e-05	2348	tags=69%, list=20%, signal=55%	MT-ATP8/ATP5PO/ATP5F1B/ATP5F1C/ATP5PF/CHCHD6/HSPA9/ATP5PD/MICOS10/ATP5MC3/APOO/ATP5PB/TMEM11/MICOS13/ATP5F1D/ATP5ME/MTX1/ATP5MC1/ATP5MF/SAMM50
D_C	Day3	cyp1b1gs	GSE10325_LUPUS_CD4_TCELL_VS_LUPUS_MYELOID_DN	177	-0.621632	-2.6542	1e-10	2.48824e-09	1.29412e-09	2037	tags=46%, list=17%, signal=39%	GAB2/PEA15/DUSP3/MAFB/CD86/HLX/IFI30/TPD52L2/TLR2/PLCG2/COQ2/DENND1A/PLAUR/FCN1/FCGR1B/FCER1G/GAA/ACSL1/TYROBP/ZDHHC7/CFP/RHBDF2/RAB31/TOR4A/IL13RA1/NCF2/ALDH3B1/PLXNB2/LILRB1/HCK/KCTD12/FCGR2A/C5AR1/C15orf39/SLC2A6/SLC36A1/CEBPD/CEBPA/APOBEC3A/PRKCD/CTSB/NAGA/LAT2/RNASE6/TNFSF13/ANPEP/SLC7A7/OGFRL1/KIAA0930/RBM47/PILRA/DSE/LILRB3/CD36/IGSF6/RASSF4/SLC11A1/SIRPA/SLC15A3/FGL2/NAIP/IRF8/HNMT/TBC1D8…
B_A	Day7	cyp1b1gs	GSE29618_MONOCYTE_VS_PDC_DAY7_FLU_VACCINE_UP	155	-0.707497	-2.65326	1e-10	1.81667e-09	6.27193e-10	790	tags=35%, list=8%, signal=33%	TNFRSF1B/BLVRB/WDFY3/TGIF1/RAB32/ADAP2/CNIH4/FCGR2C/CSF3R/TNFSF13/CASP1/PSTPIP1/CEBPA/CD93/PCSK5/CLEC7A/SLC31A2/ACSL1/IFI30/NAIP/LYST/SLC36A1/IL1RN/TLR2/CD86/CSF1R/HCK/EGR1/RIN2/CEBPD/IER3/ALDH3B1/PLBD1/MTMR11/FBN2/GASK1B/LIN7A/IGSF6/FGR/CXCL8/FGL2/ASGR2/RNASE2/HMOX1/PILRA/AOAH/FCN1/PID1/EPB41L3/CD163/ARHGEF10L/CD14/S100A12/S100A9/CYP1B1
D_B	Day3	pathways	REACTOME_DEFECTIVE_CFTR_CAUSES_CYSTIC_FIBROSIS	52	-0.580226	-2.64974	3.76284e-08	3.5514e-06	3.0197e-06	3227	tags=75%, list=27%, signal=55%	RPS27A/PSMD2/PSME3/PSMB8/PSMD7/PSMA1/PSMA4/PSMD13/PSMA7/RNF5/SEM1/UBC/PSMC5/PSMD14/OS9/PSMB2/PSMB6/PSMA5/DERL2/PSMB1/PSMD8/PSMC6/PSME1/PSMA3/PSMB7/PSMC4/PSMC1/PSMB3/PSMB5/PSMF1/PSMD4/PSME2/PSMD3/PSMA6/PSMD6/PSMC3/PSMB10/ERLIN1/DERL3
C_B	Day3	pathways	WP_MITOCHONDRIAL_COMPLEX_I_ASSEMBLY_MODEL_OXPHOS_SYSTEM	51	-0.498317	-2.64941	2.86285e-08	3.27796e-06	2.98004e-06	2393	tags=69%, list=19%, signal=56%	NDUFS6/NDUFB2/DMAC2/NDUFA3/NDUFAF2/NDUFS5/FOXRED1/NDUFC2/NDUFA13/NDUFB6/NDUFB4/DMAC1/NDUFA12/NDUFAB1/ECSIT/NDUFA2/NDUFA8/NDUFB3/NDUFB7/NDUFAF3/NDUFB8/NDUFB10/NDUFA10/NDUFA1/NDUFV1/NDUFV2/NDUFAF1/NDUFS3/NDUFB11/NDUFA5/NDUFB5/NDUFC1/NDUFS2/NDUFA7/NDUFS4
D_A	Day3	cyp1b1gs	TONKS_TARGETS_OF_RUNX1_RUNX1T1_FUSION_MONOCYTE_DN	49	-0.779333	-2.64918	1e-10	6.01429e-09	3.90977e-09	314	tags=29%, list=3%, signal=28%	IRF4/HLA-DQB1/FGL2/S100B/SDC2/CCR6/HBG1/ADAMDEC1/CD1A/CD1C/CYP1B1/CD1E/HBA1/HBB
D_A	Day7	cyp1b1gs	GSE6269_HEALTHY_VS_STAPH_PNEUMO_INF_PBMC_DN	138	-0.693011	-2.649	1e-10	8.5e-09	6.67368e-09	871	tags=38%, list=7%, signal=35%	EPHX1/LAMP2/ALDOA/TIMP2/CSF2RA/CSF3R/SERPINB8/VEGFA/FURIN/STEAP3/SOCS3/ARHGEF11/EGR1/DUSP3/SPI1/GRN/NCF4/COL9A3/SERPINB1/CD302/RAB3D/CXCL8/BST1/QSOX1/IL13RA1/GLUL/FUT4/PLEC/HOMER3/LGALS3/CEACAM6/PLBD1/SLC22A4/RNASE2/FCN1/CD36/MPO/CD163/CLEC5A/BPI/VCAN/S100P/AZU1/CD14/HBG1/S100A9/S100A12/PRTN3/CYP1B1/ELANE/S100A8/DEFA4
D_B	Day3	pathways	WP_CHOLESTEROL_BIOSYNTHESIS_PATHWAY	15	-0.758011	-2.63939	8.87235e-06	0.000416198	0.000353886	1615	tags=73%, list=14%, signal=63%	FDFT1/CYP51A1/HMGCR/IDI1/DHCR7/LSS/NSDHL/FDPS/MVK/HMGCS1/MVD
C_B	Day3	pathways	REACTOME_SELENOAMINO_ACID_METABOLISM	96	-0.49269	-2.63707	1e-10	1.7175e-08	1.5614e-08	2017	tags=70%, list=16%, signal=59%	RPL35/RPL27/RPL31/RPS16/RPL3L/RPS6/RPS26/RPL23A/RPL12/FAU/RPL37A/RPL15/RPL9/RPS23/RPS21/RPS19/RPS2/RPS9/RPL41/RPL37/RPL19/RPS14/RPL13/RPSA/RPL3/RPS13/RPL10A/RPS27/RPS7/RPL18/RPL22/RPS10/RPL36/RPL8/RPS15/RPLP1/RPL18A/RPS12/RPL32/RPL5/RPL21/RPL35A/RPL30/RPS27A/RPL39/RPL24/RPL28/RPL17/RPS18/RPL7A/RPS25/RPS24/RPS5/RPS4X/RPL14/RPL36A/RPL11/RPL26/RPL34/RPS15A/RPS28/RPS8/RPS3A/CTH/RPL10/RPS3/RPL29
B_A	Day7	cyp1b1gs	HOWARD_PBMC_INACT_MONOV_INFLUENZA_A_INDONESIA_05_2005_H5N1_AGE_19_39YO_AS03_ADJUVANT_VS_BUFFER_1DY_UP	234	-0.66941	-2.63226	1e-10	1.81667e-09	6.27193e-10	1200	tags=42%, list=12%, signal=38%	ANKRD22/ITPRIPL2/RAB20/TFEC/RGS1/ADM/CD38/DUSP3/LRRK2/CDC42EP2/LPCAT2/SRC/FCGR1B/CMPK2/AK4/MSRB1/ADAMTSL4/GLUL/SOCS3/SERPING1/FCER1G/WDFY3/RBM47/ZNF703/ADAP2/VDR/WDR49/TNFSF13B/FCGR2C/TCN2/SBNO2/CASP1/LILRB1/PFKFB3/CCR1/PLXDC2/C3AR1/SLC31A2/P2RY13/ACSL1/FCGR2A/IFI30/RAB31/CCDC149/SAMD4A/SLC8A1/EMILIN2/STX11/FAM151B/PRRG4/SQOR/KLF4/IL1RN/TLR4/CDKN1A/IRF7/TLR2/TYMP/HCK/NCF1/IL4I1/FRMD3/SHTN1/MPEG1/…
D_B	Day7	pathways	WP_CHOLESTEROL_BIOSYNTHESIS_PATHWAY	14	-0.891942	-2.62209	2.35541e-06	0.0015051	0.00140002	842	tags=100%, list=8%, signal=92%	DHCR7/MVK/SQLE/NSDHL/MSMO1/IDI1/FDFT1/LSS/CYP51A1/FDPS/HMGCR/MVD/HMGCS1
B_A	Day7	cyp1b1gs	GSE24634_TREG_VS_TCONV_POST_DAY10_IL4_CONVERSION_DN	150	-0.701852	-2.61843	1e-10	1.81667e-09	6.27193e-10	1194	tags=49%, list=11%, signal=44%	CEBPB/SLC29A3/TFEC/LPAR6/TSPAN4/KMO/SIRPA/TIMP2/PSAP/PLXND1/STEAP3/APLP2/RNF144A/GLUL/VAT1/HLA-DMB/C1orf54/CAT/BLVRB/RBM47/GLA/FCGR2C/CTSZ/GRN/SLC15A3/TCN2/TNFSF13/NAGA/CEBPA/FCGRT/CCR1/CLEC7A/SLC31A2/ACSL1/FCGR2A/IFI30/RAB31/MRC1/CDKN1A/MAN2B1/CD86/CSF1R/PMP22/FZD2/HCK/SPARC/QSOX1/RASGRP3/SHTN1/SIGLEC9/TYROBP/NRP1/PLBD1/RGL1/MYOF/LMNA/IGSF6/FGR/ST14/ANPEP/FGL2/HMOX1/PILRA/RNASE1/CD163/CLEC10A/MN…
C_B	Day3	pathways	REACTOME_RESPIRATORY_ELECTRON_TRANSPORT	91	-0.463582	-2.60817	1e-10	1.7175e-08	1.5614e-08	2518	tags=66%, list=20%, signal=53%	NDUFA4/MT-CO3/SDHA/NDUFS6/NDUFB2/NDUFA3/UQCR11/UQCRH/NDUFAF2/NDUFS5/NDUFC2/NDUFA13/NDUFB6/MT-CYB/COX5A/NDUFB4/COX7B/NDUFA12/NDUFAB1/ECSIT/NDUFA2/COX7C/NDUFA8/NDUFB3/SDHC/UQCRC2/MT-ND3/UQCR10/NDUFB7/ETFB/NDUFAF3/ETFDH/NDUFB8/NDUFB10/COX6A1/NDUFA10/COX6B1/ETFA/NDUFA1/UQCRFS1/MT-CO2/NDUFV1/SDHB/COX6C/COX4I1/COX11/NDUFV2/NDUFS7/COX5B/NDUFAF1/NDUFS3/NDUFB11/NDUFA5/UQCRB/NDUFB5/NDUFC1/NDUFS8/NDUFS2/NDU…
D_A	Day3	cyp1b1gs	GAL_LEUKEMIC_STEM_CELL_DN	191	-0.609314	-2.59828	1e-10	6.01429e-09	3.90977e-09	1504	tags=37%, list=12%, signal=33%	CDC25C/FCGR1A/IFI30/CCNA2/IGLL1/KIF20A/FCAR/LETM1/KIFC1/IGFBP2/ALDH4A1/PALB2/CCNB1/POLA2/CEBPE/TLR2/PRMT7/NDRG2/THOC5/SLC22A4/AOAH/CD1D/LRRC49/DNAAF1/NCF1/MS4A3/PLK1/PRDM1/CDC20/CARD9/SIRPA/TRGC1/CEBPD/HNMT/CCR1/IGKC/SAMHD1/PILRA/CX3CR1/ADAP2/MNDA/IGSF6/TYMP/FGL2/CXCR3/CD14/ZFY/IL1RN/RNASE2/LILRB3/SERPINA1/FPR1/FCN1/CD38/AZU1/LGALS2/CSTA/LYZ/CD163/LILRB4/MMP9/ELANE/CLEC5A/VCAN/MS4A6A/S100A9/CYP1B…
D_B	Day3	pathways	REACTOME_APC_C_CDH1_MEDIATED_DEGRADATION_OF_CDC20_AND_OTHER_APC_C_CDH1_TARGETED_PROTEINS_IN_LATE_MITOSIS_EARLY_G1	61	-0.550456	-2.59659	6.77064e-09	9.96594e-07	8.47388e-07	3227	tags=74%, list=27%, signal=54%	RPS27A/PSMD2/ANAPC5/PSME3/PSMB8/PSMD7/PSMA1/PSMA4/UBE2E1/PSMD13/PSMA7/SEM1/UBC/ANAPC4/FZR1/PLK1/PSMC5/PSMD14/PSMB2/CDC16/PSMB6/PSMA5/PSMB1/AURKB/PSMD8/PSMC6/PSME1/PSMA3/PSMB7/PSMC4/PSMC1/PSMB3/ANAPC15/PSMB5/UBE2C/PSMF1/PSMD4/PSME2/PSMD3/PSMA6/PSMD6/AURKA/PSMC3/PSMB10/CDC20
B_A	Day11	cyp1b1gs	GSE11057_PBMC_VS_MEM_CD4_TCELL_UP	154	-0.620377	-2.58269	1e-10	1.752e-09	5.68421e-10	838	tags=38%, list=8%, signal=35%	CD1C/LPCAT2/LYST/FPR2/SPI1/CLEC4A/IL13RA1/CD86/QPCT/ASGR1/CEBPA/HDC/TMEM121B/PF4/TBC1D8/RASSF4/SLC37A2/PRKCD/TMEM170B/PCDH9/STAB1/SLC22A15/FCER1A/OSCAR/CD300LB/TNFRSF8/IL1RN/LILRA1/CCR1/SLC15A3/IGSF6/ANPEP/SMPDL3A/TLR4/ASRGL1/SIRPB1/LGALS2/ATP8B4/MCEMP1/SHTN1/TREM1/FBN2/CA2/SRGN/AOAH/MTMR11/RNASE2/MS4A3/MYCL/ASGR2/C5AR1/PLA2G7/CACNA2D3/MYOF/EPB41L3/TMEM176B/SERPINB2/CYP1B1
D_C	Day3	cyp1b1gs	GAL_LEUKEMIC_STEM_CELL_DN	191	-0.597282	-2.57981	1e-10	2.48824e-09	1.29412e-09	1989	tags=46%, list=16%, signal=39%	PASK/KIF20A/MS4A3/GPR65/MAFB/CD86/IFI30/KIFC1/MELK/BUB1B/CARD9/HMMR/SLC16A6/TLR2/BUB1/PALB2/RRM2/FCN1/NCAPG/POLA2/CDC25C/CDC6/NCF2/CDCA8/SLC22A4/CTSG/GTSE1/LILRB1/CCNA2/FCAR/FCGR2A/E2F8/LMNB1/SHCBP1/FCGR1A/LETM1/E2F2/CDC20/DNAAF1/CEBPD/AZU1/FNTB/PLK1/TRGC1/IGKC/PILRA/PRDM1/LILRB3/VDR/IGSF6/MS4A4A/NCF1/SLC11A1/SIRPA/CXCR3/SLC15A3/MNDA/TRAC/FGL2/SAMHD1/VSIG4/HNMT/TYMP/CD1D/ADAP2/RNASE2/CD14/CX3CR1/…
D_C	Day7	cyp1b1gs	GSE6259_BCELL_VS_CD8_TCELL_UP	140	-0.625032	-2.56672	1e-10	4.45e-09	1.25263e-09	706	tags=27%, list=7%, signal=26%	GPR146/YPEL4/NYNRIN/DDIT4/FUT7/GCSAML/CEBPA/CA8/LPXN/ETS2/GALNT2/SIGLEC15/LACC1/BMF/ZNF704/NCF4/SEMA4A/CNR2/WASF3/IGFBP4/ADAP1/CCL2/SECTM1/ARL4C/RHOU/TBC1D8/JPH1/KIF5C/TIPARP/EPB41L3/GPR183/CCR7/AHRR/GPR68/RGL1/FAM171A1/PRSS23/CYP1B1
B_A	Day11	hallmark	HALLMARK_TNFA_SIGNALING_VIA_NFKB	164	-0.612326	-2.55747	1e-10	2.5e-09	1.42105e-09	1579	tags=48%, list=14%, signal=41%	FOSL1/GEM/SERPINE1/AREG/PFKFB3/IER5/NFKBIE/PMEPA1/SPHK1/SAT1/ETS2/SGK1/FOSL2/DUSP1/CEBPB/PLK2/TNFSF9/ICOSLG/MAFF/IER2/BIRC3/PTPRE/ZC3H12A/BTG3/EGR1/KLF4/TIPARP/DUSP2/RELB/NFKB2/BCL3/SOCS3/NR4A2/MYC/DNAJB4/FUT4/KLF2/EGR3/CEBPD/TRIB1/JUNB/TNF/INHBA/NFKBIA/DRAM1/SERPINB8/FOSB/ID2/JUN/OLR1/TNFAIP3/KLF9/PHLDA1/ATF3/NR4A1/FOS/PTGS2/TUBB2A/TLR2/DUSP4/CLCF1/CCL4/CDKN1A/GPR183/CCN1/JAG1/F3/EGR2/BTG2/ZFP36…
D_B	Day11	pathways	BIOCARTA_AHSP_PATHWAY	13	-0.931157	-2.55664	4.74364e-09	9.89997e-06	9.21764e-06	20	tags=46%, list=0%, signal=46%	GATA1/ALAS2/HBA1/HBA2/AHSP/HBB
D_A	Day3	cyp1b1gs	JAATINEN_HEMATOPOIETIC_STEM_CELL_DN	163	-0.614861	-2.55441	1e-10	6.01429e-09	3.90977e-09	590	tags=33%, list=5%, signal=32%	HCK/CEBPD/SULF2/PRKCA/CCR1/BCL2L11/STAG3/SAMHD1/FCER1G/TYROBP/KLF1/ITGB2/CHI3L1/CX3CR1/MNDA/IGSF6/VSIG1/ACSL6/FGL2/HBD/CD14/GZMB/CTSE/IL1RN/SERPINA1/FPR1/FCN1/CCR7/CEACAM8/LGALS2/MPEG1/CSTA/MYL4/IL7R/CD36/CTSH/LYZ/CD163/PF4/MMP9/HBG1/RHAG/CYBB/VCAN/MS4A6A/S100A9/AHSP/TGFBI/CYP1B1/S100A12/HBA1/CLEC10A/S100A8/HBB
D_B	Day3	pathways	WP_METABOLIC_REPROGRAMMING_IN_COLON_CANCER	36	-0.61267	-2.55142	1.30023e-06	7.6071e-05	6.46819e-05	1416	tags=53%, list=12%, signal=47%	GART/ACO2/PGK1/PFKL/DLST/TKT/LDHA/SLC1A5/GAPDH/IDH2/SDHB/SLC16A3/FH/TALDO1/FASN/PDHA1/PYCR1/MDH2/G6PD
B_A	Day7	cyp1b1gs	FLETCHER_PBMC_BCG_10W_INFANT_BCG_STIMULATED_VS_UNSTIMULATED_10W_DN	187	-0.665549	-2.54893	1e-10	1.81667e-09	6.27193e-10	1060	tags=40%, list=10%, signal=37%	SIRPA/NT5E/CD151/SPI1/TIMP2/PTPRE/S100A4/GLIPR1/GLUL/C1orf54/HCST/CD84/CAPN2/GLA/ADAP2/TSPO/ALCAM/CEBPA/FCGRT/CCR1/PLXDC2/MGST1/CARD9/GPR35/C3AR1/SLC31A2/MITF/CLEC4A/IFI30/CAMK1/ZEB2/ANXA1/IL1RN/S100A10/CD86/LRP3/LGALS3/MRAS/CSF1R/IL3RA/KCNE3/CD300LB/STAB1/SHTN1/SIGLEC9/PLA2G7/S100A6/TYROBP/RGCC/LRP1/ALDH3B1/PLBD1/RASSF4/VIPR1/RGL1/MYOF/ANXA2/LMNA/IGSF6/PDE4A/CST3/CLEC12A/FGR/CD36/FAM20C/FGL2/KIF…
D_C	Day7	cyp1b1gs	HARALAMBIEVA_PBMC_M_M_R_II_AGE_11_22YO_VACCINATED_VS_UNVACCINATED_7YR_DN	445	-0.542686	-2.5477	1e-10	4.45e-09	1.25263e-09	1216	tags=33%, list=12%, signal=30%	CD300C/RASGRP2/TMEM170B/NOXA1/CAT/CASS4/CCDC149/FCER1A/CTSF/LRP5/ARHGAP20/SLC29A3/CHST13/FUCA1/FAH/MPZL2/SOWAHD/TSPAN4/FTCDNL1/PLPPR2/ERP27/GLIPR1/FGD4/RASA4/SDK2/SHISA8/FCN1/BLVRB/SEMA4C/COTL1/INSR/PTGFRN/DAB2/LRMDA/NAIP/CPM/RTN4R/FOS/SLC40A1/ADK/SIGLEC12/SORL1/SELENOP/VIPR1/SIGLEC10/STK32C/KRT1/A2M/CAMK1/PALD1/SPARC/CACNA2D4/VSIR/CACHD1/REPS2/SIRPB2/PHETA1/DSC2/CEBPA/IQCK/FFAR4/NLRC4/NMUR1/ACP5…
C_B	Day11	pathways	REACTOME_REGULATION_OF_CHOLESTEROL_BIOSYNTHESIS_BY_SREBP_SREBF	52	-0.688532	-2.53872	1.09913e-07	3.74437e-05	3.45165e-05	555	tags=38%, list=5%, signal=37%	TBL1X/SP1/SC5D/INSIG1/SQLE/IDI1/FASN/MVK/HELZ2/FDPS/SCD/CYP51A1/FDFT1/ELOVL6/HMGCR/LSS/TM7SF2/DHCR7/MVD/HMGCS1
B_A	Day11	pathways	REACTOME_NEUTROPHIL_DEGRANULATION	345	-0.552695	-2.53304	1e-10	1.978e-07	1.84632e-07	817	tags=20%, list=7%, signal=19%	CFP/COTL1/SIRPA/FPR2/GLA/CYBA/QPCT/BST2/TRPM2/LRRC7/TYROBP/PADI2/MAN2B1/CDA/RAB44/OLR1/CLEC12A/FCN1/PRKCD/HPSE/GPR84/OSCAR/TLR2/QSOX1/CTSG/MPO/PPBP/CHI3L1/CST3/ANPEP/AOC1/C3AR1/CFD/SIRPB1/SIGLEC9/PTPRB/HP/ATP8B4/MCEMP1/LRG1/MMP25/RETN/ANXA2/SERPINB10/S100P/RNASE2/SLC2A5/CD36/HBB/MS4A3/RNASE3/FGR/MNDA/FGL2/C5AR1/AZU1/MGAM/LGALS3/LYZ/CLEC5A/PRTN3/KRT1/BPI/SIGLEC14/CXCL1/ELANE/CD14/S100A8/S100A12/S1…
B_A	Day7	cyp1b1gs	HOXA9_DN.V1_UP	156	-0.674508	-2.53259	1e-10	1.81667e-09	6.27193e-10	941	tags=31%, list=9%, signal=28%	PTPRE/MSRB1/GLIPR1/TSPOAP1/ROGDI/TDRD7/FCER1G/CD84/RBM47/TRPM4/FCER2/FCGRT/SAMHD1/CARD9/FRY/IFI30/FNDC3B/HDAC4/SERPINB8/CHI3L1/ARL4C/KLF4/CD86/TYMP/IL13RA1/FZD2/SHTN1/TYROBP/MPO/OTULINL/BST1/CXCR2/GPR183/SLC22A4/MYOF/IL10RA/MS4A6A/TGM5/THBD/CXCL8/FGL2/CCR2/MS4A3/MNDA/VCAN/S100A9/CYP1B1/S100A8
C_B	Day3	pathways	BIOCARTA_AHSP_PATHWAY	10	-0.79193	-2.52964	2.48835e-05	0.00142458	0.00129511	912	tags=60%, list=7%, signal=56%	UROD/HBA1/GATA1/HBA2/HBB/AHSP
D_C	Day7	cyp1b1gs	GSE24634_TREG_VS_TCONV_POST_DAY7_IL4_CONVERSION_DN	130	-0.623712	-2.52896	2.08191e-10	7.12652e-09	2.00605e-09	896	tags=33%, list=9%, signal=30%	KYNU/TEX2/CTSZ/SHTN1/FOS/LPAR6/FNDC3B/KANK1/TYMP/RBM47/RASGRP3/ACP5/CD68/CTSL/C1orf54/CYBB/CXCR4/GOLGA8H/FCGRT/CTSH/LPL/HCK/LGALS3/CCL23/TYROBP/FCGR2B/MAFF/SLC2A5/CDKN1A/IRF8/CCL2/HNMT/CTSV/CMKLR1/PLBD1/NRP1/BLNK/FGL2/CSTA/LYZ/RGL1/MNDA/CYP1B1
C_B	Day3	pathways	REACTOME_FORMATION_OF_ATP_BY_CHEMIOSMOTIC_COUPLING	14	-0.702523	-2.52216	1.59076e-05	0.000936728	0.000851593	2542	tags=86%, list=21%, signal=68%	ATP5MG/ATP5F1E/ATP5PB/DMAC2L/ATP5PF/ATP5F1D/ATP5PD/ATP5MC3/ATP5PO/ATP5MC2/ATP5MF/ATP5F1C
C_B	Day11	pathways	BIOCARTA_AHSP_PATHWAY	13	-0.943803	-2.52185	1e-10	5.11e-08	4.71053e-08	153	tags=46%, list=1%, signal=46%	GATA1/ALAS2/AHSP/HBA2/HBA1/HBB
D_C	Day7	cyp1b1gs	HOXA9_DN.V1_UP	145	-0.610426	-2.51825	1.95259e-10	7.12652e-09	2.00605e-09	1120	tags=30%, list=11%, signal=27%	TSPOAP1/FUCA1/SERPINB8/RCBTB2/SCHIP1/TFEC/JAK2/GLIPR1/IFI30/KLF4/SHTN1/FRY/FOS/CXCL8/LPAR6/FNDC3B/SORL1/TYMP/RBM47/CTSL/CARD9/CD84/SAMHD1/FCGRT/FCER2/OTULINL/CD86/TYROBP/IL10RA/FZD2/ARL4C/MPO/IL13RA1/SLC22A4/GPR183/FGL2/CCR2/MYOF/MNDA/MS4A6A/MS4A3/TGM5/S100A9/CYP1B1
D_B	Day3	pathways	WP_MITOCHONDRIAL_COMPLEX_III_ASSEMBLY	14	-0.73789	-2.51771	3.15129e-05	0.00111533	0.00094835	2695	tags=86%, list=23%, signal=66%	UQCRH/UQCC2/UQCC3/UQCRFS1/UQCC1/UQCR10/UQCRQ/UQCR11/UQCRC1/UQCRC2/CYC1/BCS1L
B_A	Day11	cyp1b1gs	HOXA9_DN.V1_UP	155	-0.603934	-2.51518	1e-10	1.752e-09	5.68421e-10	1261	tags=30%, list=11%, signal=27%	ROGDI/PLK2/SAMHD1/RCBTB1/PTPRE/FCER1G/KLF4/HDAC4/IFI30/CXCR2/FRY/SCHIP1/ISG15/NOD2/IL13RA1/TICAM1/CD86/ARL4C/TYROBP/FZD2/RBM47/SERPINB8/FOS/HPSE/TDRD7/MPO/CHI3L1/MS4A6A/GPR183/TYMP/OTULINL/SHTN1/SLC22A4/MS4A3/MNDA/FGL2/CTSL/IL10RA/CXCL8/MYOF/TGM5/THBS4/CCR2/S100A8/S100A9/VCAN/CYP1B1
D_C	Day7	cyp1b1gs	GSE10325_BCELL_VS_MYELOID_DN	146	-0.608601	-2.51266	1.53818e-10	6.22262e-09	1.75161e-09	983	tags=33%, list=10%, signal=30%	SULT1A1/CD302/PLXNB2/PTGIR/BLVRB/KLF4/COTL1/NAGA/TLR2/FOS/CCR5/PRKCD/GAB2/CAMK1/CEBPA/NFE2/CTSL/CARD9/ADORA2B/ADGRE1/FCGRT/FCGR2A/IGSF6/CFP/LGALS3/CEBPD/RIN2/CCR1/CFD/CLEC4A/SECTM1/DHRS9/CLIC2/TBC1D8/CSF1R/CMKLR1/PLBD1/SRGN/LGALS2/AOAH/FGL2/CSTA/MYCL/CCR2/MS4A6A/TGFBI/CLEC10A/CYP1B1
D_C	Day11	cyp1b1gs	RPS14_DN.V1_UP	148	-0.534937	-2.5103	1.8993e-10	9.99505e-09	7.07238e-09	328	tags=23%, list=3%, signal=23%	ITGB2/VNN1/ARL4C/BCL6/ITGAL/DCN/RCBTB2/TYROBP/GFI1/SORL1/KBTBD11/RGL1/NKG7/ANPEP/CTSH/RIN2/LY86/IGSF6/PILRA/PTPRO/PADI2/CTSG/GPR183/F13A1/TGFBI/MS4A6A/PTGDS/CLEC5A/AZU1/CSTA/MNDA/CYP1B1/ELANE/PRTN3
C_B	Day11	pathways	REACTOME_ACTIVATION_OF_GENE_EXPRESSION_BY_SREBF_SREBP	41	-0.713512	-2.50621	1.13867e-06	0.000232745	0.00021455	555	tags=46%, list=5%, signal=44%	TBL1X/SP1/SC5D/SQLE/IDI1/FASN/MVK/HELZ2/FDPS/SCD/CYP51A1/FDFT1/ELOVL6/HMGCR/LSS/TM7SF2/DHCR7/MVD/HMGCS1
D_C	Day11	cyp1b1gs	GSE11057_PBMC_VS_MEM_CD4_TCELL_UP	149	-0.534058	-2.50423	1e-10	6.01429e-09	4.25564e-09	884	tags=32%, list=7%, signal=30%	RNF144B/CD180/SLC31A2/FES/HVCN1/CD300LF/SLC22A15/CD160/CSF3R/OSCAR/CARD9/SRGN/FPR2/SHTN1/IL13RA1/CMKLR1/IGKC/CD86/PLXNB2/RASSF4/RNASE6/IL1RN/PRKCD/LRRK2/TBC1D8/CCR1/CD300LB/ZEB2/CD1C/KCNE3/CEBPA/SIRPB2/VSTM1/ANPEP/MYOF/FCGR2A/MYCL/SLC15A3/IGSF6/RUBCNL/RNASE2/AOAH/F13A1/LGALS2/TREM1/ASGR2/MS4A3/CYP1B1
B_A	Day11	cyp1b1gs	SMIRNOV_CIRCULATING_ENDOTHELIOCYTES_IN_CANCER_UP	124	-0.620429	-2.50357	1e-10	1.752e-09	5.68421e-10	1629	tags=46%, list=15%, signal=40%	CKB/SYNGR3/SPARC/ENG/DPH1/MARCKSL1/PFKFB3/LRRC17/SPHK1/TNFRSF1B/KIT/ELF4/ACSL1/PPARD/CEBPB/CSF2RA/MAFF/HMOX1/SLCO4A1/EGR1/GLUL/RGS1/UPB1/NOD2/CD1D/SMAD7/CDA/HPSE/PROS1/PMP22/TLR2/QSOX1/DUSP4/PRSS23/PPBP/CCR1/CHI3L1/CDKN1A/ADM/ANPEP/C3AR1/ADAP2/RGS16/P2RY2/SLC22A4/IL21R/RNASE2/C5AR1/HNMT/TGFBI/THBS1/CTSL/CXCL8/IER3/SERPINB2/CD14/CYP1B1
D_A	Day11	cyp1b1gs	GSE6269_HEALTHY_VS_STAPH_PNEUMO_INF_PBMC_DN	144	-0.635097	-2.50043	1e-10	8.42e-09	6.52632e-09	1227	tags=38%, list=10%, signal=35%	FADS1/TPP1/PLIN3/TIMP2/FURIN/CYBB/TOM1/PLP2/LAMP2/GNS/PLEK/STEAP3/IL1RN/CD302/BCL6/BLVRB/SOCS3/FGFR2/SPI1/DUSP3/CXCL8/CLTCL1/PLBD1/ARHGEF11/GRN/NCF4/PTGIR/VEGFA/IL13RA1/PLEC/FUT4/FCN1/GLUL/QSOX1/LGALS3/HOMER3/FCGR1A/SLC22A4/EGR1/VCAN/CD14/RNASE2/CD36/S100A12/CLEC5A/BPI/S100P/MPO/S100A9/HBG1/CYP1B1/AZU1/S100A8/ELANE/PRTN3
D_B	Day3	pathways	REACTOME_NEGATIVE_REGULATION_OF_NOTCH4_SIGNALING	47	-0.565463	-2.49968	4.6872e-07	3.31787e-05	2.82113e-05	3227	tags=74%, list=27%, signal=54%	RPS27A/PSMD2/PSME3/SKP1/PSMB8/PSMD7/PSMA1/PSMA4/PSMD13/PSMA7/SEM1/UBC/PSMC5/PSMD14/PSMB2/PSMB6/PSMA5/PSMB1/PSMD8/PSMC6/PSME1/PSMA3/PSMB7/PSMC4/PSMC1/PSMB3/PSMB5/PSMF1/PSMD4/PSME2/PSMD3/PSMA6/PSMD6/PSMC3/PSMB10
D_B	Day7	pathways	WP_MEVALONATE_ARM_OF_CHOLESTEROL_BIOSYNTHESIS_PATHWAY	10	-0.916584	-2.49585	1.65411e-05	0.00316184	0.00294108	513	tags=80%, list=5%, signal=76%	MVK/IDI1/FDFT1/FDPS/ACAT2/HMGCR/MVD/HMGCS1
D_C	Day3	cyp1b1gs	GSE24634_TREG_VS_TCONV_POST_DAY10_IL4_CONVERSION_DN	169	-0.587439	-2.49514	1e-10	2.48824e-09	1.29412e-09	1175	tags=34%, list=10%, signal=31%	TLR1/SHTN1/FADS1/ABCB4/PLBD1/HCK/FCGR2A/RASGRP3/SLC2A6/MAOA/CTSL/STEAP3/FBP1/CEBPA/SCD/MAN2B1/CTSB/NAGA/TNFSF13/ANPEP/PPFIBP2/GLUL/SLC7A7/QSOX1/NRP1/KIAA0930/RBM47/PILRA/MRC1/ITGB2/IGSF6/MS4A4A/CTSZ/SIRPA/ENPP2/SLC15A3/MNDA/FGL2/RGL1/ST14/SLAMF8/CD14/TMEM176B/CCR1/INHBA/AQP9/FZD2/FPR3/CSF1R/MYOF/CD163/SIGLEC9/LILRB4/S100A9/CYP1B1/CLEC10A/S100A8
D_A	Day7	cyp1b1gs	GSE10325_LUPUS_CD4_TCELL_VS_LUPUS_MYELOID_DN	170	-0.632596	-2.49456	1e-10	8.5e-09	6.67368e-09	800	tags=34%, list=7%, signal=32%	CTSD/CSF3R/RIN2/PLCG2/SLC31A2/PSAP/FCGRT/TFEC/VPS37C/DUSP3/P2RX1/SLC36A1/CEBPA/GRN/GLA/DENND1A/RAB32/FCER1G/TLR2/TBC1D8/EPB41L3/NAIP/CCR1/RNASE6/PRKCD/IRF8/RASSF4/HNMT/PLXNB2/HCK/TNFSF13/IL13RA1/ALDH3B1/CSF1R/ANPEP/CFP/CST3/TYROBP/CLMN/LGALS3/MYOF/CSTA/SIGLEC7/CEBPD/FGL2/FCN1/IGSF6/CFD/CD36/KCNJ2/TGFBI/PILRA/VCAN/CD14/S100A9/S100A12/CYP1B1
B_A	Day11	hallmark	HALLMARK_INFLAMMATORY_RESPONSE	131	-0.615424	-2.49221	1e-10	2.5e-09	1.42105e-09	1470	tags=41%, list=13%, signal=36%	PTGIR/KCNA3/MEFV/SPHK1/LY6E/TNFRSF1B/TNFSF9/ICOSLG/GPR132/PTPRE/FZD5/IRF7/TIMP1/PIK3R5/ADORA2B/RGS1/ITGA5/MYC/BEST1/NOD2/IRAK2/OSM/BST2/IL15/INHBA/NFKBIA/AXL/PROK2/OLR1/STAB1/TLR2/CDKN1A/GPR183/SLC7A2/ADM/F3/C3AR1/LAMP3/CHST2/RGS16/P2RY2/BTG2/EREG/SCN1B/C5AR1/LCK/MMP14/IL10RA/CXCL8/CD70/KCNJ2/CLEC5A/CD14/CCL2
B_A	Day11	cyp1b1gs	TONKS_TARGETS_OF_RUNX1_RUNX1T1_FUSION_HSC_DN	157	-0.596758	-2.48884	1e-10	1.752e-09	5.68421e-10	1159	tags=40%, list=10%, signal=36%	SLC16A3/BIRC3/CAMK1/SH3BGRL3/CAPG/S100A4/DOK2/PIK3CB/ZFP36L2/GPR35/TFR2/NOD2/FPR2/SPI1/XK/EGR3/IL7/ACTN1/CEBPA/TYROBP/HDC/CST7/ID2/GATA1/LAT/SOCS1/CEBPE/PRKCD/PDLIM1/KBTBD11/IGFBP2/MYL4/STAB1/KCNK5/S100B/FCER1A/NCF4/HBA1/PMP22/HBD/CTSG/IL1RN/TRGC1/CSTA/RAMP1/GPR183/KLF1/ANPEP/IL9R/ASRGL1/DMTN/HBG1/CD36/ALOX5AP/HBB/MS4A3/MICAL2/TGFBI/MMP2/IL10RA/S100A9/CCL2/CYP1B1
D_A	Day7	pathways	REACTOME_NEUTROPHIL_DEGRANULATION	359	-0.586667	-2.48718	1e-10	2.018e-07	1.93474e-07	737	tags=24%, list=6%, signal=23%	APEH/CTSZ/KCNAB2/PLD1/SYNGR1/PSAP/NFAM1/ATAD3B/RNASET2/AGPAT2/ATG7/C3AR1/NCSTN/P2RX1/CAT/CYBA/DNAJC5/GRN/CTSH/MAN2B1/GLA/NAPRT/SERPINB1/ITGB2/RAB3D/BST1/MGST1/PLAC8/CXCR2/FCER1G/TLR2/FGR/MVP/PRKCD/QSOX1/RAB44/MMP25/ALDH3B1/SLC2A5/SIGLEC5/ANPEP/CFP/OLR1/CST3/TYROBP/SIRPB1/SIGLEC9/OSCAR/SIGLEC14/LGALS3/CEACAM6/CLEC12A/LRG1/CD68/RNASE2/FGL2/CXCL1/FCN1/MCEMP1/SERPINB10/FPR2/CFD/CD36/MPO/CTSG/RETN/CHI…
C_B	Day7	pathways	REACTOME_ACTIVATION_OF_GENE_EXPRESSION_BY_SREBF_SREBP	35	-0.739774	-2.48382	1.0284e-06	0.000199202	0.000182948	536	tags=54%, list=5%, signal=52%	ACACA/NFYA/SC5D/SQLE/HELZ2/IDI1/FASN/DHCR7/SCD/ELOVL6/FDFT1/MVK/CYP51A1/FDPS/LSS/HMGCR/TM7SF2/MVD/HMGCS1
B_A	Day11	cyp1b1gs	FLETCHER_PBMC_BCG_10W_INFANT_BCG_STIMULATED_VS_UNSTIMULATED_10W_DN	197	-0.57828	-2.48344	1e-10	1.752e-09	5.68421e-10	1249	tags=40%, list=11%, signal=36%	ZEB2/CEBPB/VWA5A/HMOX1/SLC16A3/PTPRE/MGST1/CAMK1/IL3RA/PKM/SH3BGRL3/CAPG/NPL/S100A4/LRP3/CAPN2/IFI30/GLUL/TSPO/CSF1R/ALDH3B1/GPR35/CD151/SIRPA/METTL7B/GLA/SPI1/CLEC4A/CD86/ANXA5/PLBD1/CEBPA/TYROBP/CXCL16/S100A10/KCTD12/RASSF4/CLEC12A/S100A6/SLC37A2/FOS/STAB1/SIPA1L2/CD300LB/RGCC/ARAP3/LMNA/GPNMB/IL1RN/FAM20C/CCR1/CST3/IGSF6/CLDN23/KIFC3/LRP1/PDE4A/C3AR1/ADAP2/SIGLEC9/RGL1/EGR2/SHTN1/MRAS/CA2/ANXA…
B_A	Day7	cyp1b1gs	GSE24634_TREG_VS_TCONV_POST_DAY7_IL4_CONVERSION_DN	143	-0.669175	-2.48287	1e-10	1.81667e-09	6.27193e-10	1133	tags=35%, list=11%, signal=32%	LPAR6/KMO/SIRPA/TIMP2/PSAP/SAT1/NACC2/PTPRE/PLA2G15/C1orf54/MAFF/RBM47/TEX2/CTSZ/SLC15A3/FCGRT/CTSH/P2RY13/CD68/ACSL1/FNDC3B/CXCR4/CTSV/CHI3L1/CDKN1A/TYMP/LGALS3/CCL23/IRF8/HCK/SLC2A5/RASGRP3/BLNK/SHTN1/PLA2G7/TYROBP/NRP1/PLBD1/HNMT/RGL1/FGL2/CSTA/RNASE1/FCGR2B/CD163/MNDA/LILRB4/LYZ/CD14/CYP1B1
B_A	Day11	cyp1b1gs	GRAHAM_CML_QUIESCENT_VS_NORMAL_DIVIDING_UP	42	-0.747427	-2.47966	3.08092e-08	3.64714e-07	1.18328e-07	935	tags=48%, list=8%, signal=44%	BCL3/RGS1/NR4A2/INHBA/JUN/PTGS2/TUBB2A/HBA1/RGCC/IL1RN/RHAG/HBG1/HBB/CXCL2/CCL3/CXCL8/CA1/TPSAB1/SERPINB2/CYP1B1
D_C	Day7	cyp1b1gs	HOWARD_PBMC_INACT_MONOV_INFLUENZA_A_INDONESIA_05_2005_H5N1_AGE_19_39YO_AS03_ADJUVANT_VS_BUFFER_1DY_UP	221	-0.570911	-2.47728	1e-10	4.45e-09	1.25263e-09	1012	tags=31%, list=10%, signal=28%	RAB31/GLUL/SRC/TFEC/SOCS3/JAK2/FGD4/KYNU/IFI30/FCN1/KLF4/SHTN1/TLR2/FOS/NHSL1/DOCK4/PRRG4/SLC8A1/DUSP3/TNFSF13B/DSC2/ACVRL1/TYMP/MX1/FZD5/RBM47/NLRC4/EMILIN2/ADAMTSL4/CTSL/GASK1B/ZNF703/WDR49/FCGR2A/IGSF6/HCK/SQOR/IL4I1/LRRK2/FCGR2C/ANKRD22/ODF3B/RAB39A/MUC1/CCR1/LRG1/CDKN1A/IRF7/SECTM1/DHRS9/STX11/MPEG1/PLBD1/SRGN/FPR2/EPB41L3/CD36/FGL2/CLEC5A/CCR2/DYSF/MYOF/ASGR2/LYZ/MNDA/S100A9/S100A12/CYP1B1
D_C	Day11	pathways	REACTOME_ACTIVATION_OF_THE_MRNA_UPON_BINDING_OF_THE_CAP_BINDING_COMPLEX_AND_EIFS_AND_SUBSEQUENT_BINDING_TO_43S	56	-0.626237	-2.47634	1.43181e-06	0.000184166	0.000169462	1815	tags=68%, list=14%, signal=58%	RPSA/EIF3M/EIF4A1/RPS20/RPS9/RPS7/RPS15/RPS5/FAU/RPS15A/PABPC1/EIF3D/RPS3A/RPS4X/RPS8/RPS11/RPS12/RPS6/EIF3H/RPS27A/RPS4Y1/RPS13/RPS2/RPS3/RPS16/RPS28/RPS25/RPS23/RPS24/RPS10/RPS21/EIF2S3/RPS14/EIF3E/RPS17/RPS29/RPS27/RPS18
B_A	Day7	cyp1b1gs	GSE4984_UNTREATED_VS_GALECTIN1_TREATED_DC_UP	137	-0.67007	-2.47328	1e-10	1.81667e-09	6.27193e-10	1045	tags=34%, list=10%, signal=31%	S100A11/SH3BGRL3/TNFRSF1A/LITAF/FGD4/KLF7/ABCA2/ITPRIPL2/DUSP3/RELT/SPI1/NATD1/FCGR1B/ZFP36/S100A4/LIMS3/SERPINB1/ADAMTSL4/GLUL/PLEKHM1/FCER1G/RAB32/AP5B1/SBNO2/STXBP2/LILRB1/NAIP/ZEB2/RAB31/SLC8A1/ADAP1/EGR1/PLBD1/SLC22A4/IGSF6/KCNJ2/PLPPR2/RHOU/AOAH/ODF3B/STOX2/TMEM119/SLPI/ELANE/S100A9/CYP1B1/S100A8
D_C	Day7	cyp1b1gs	RPS14_DN.V1_UP	132	-0.608063	-2.47207	1.24112e-09	3.68198e-08	1.03644e-08	1181	tags=39%, list=12%, signal=34%	KCTD12/ATP8B4/NKG7/FUCA1/RCBTB2/SFXN3/RAB31/CEACAM8/TFEC/KYNU/F5/IGFBP7/FRY/CPM/CXCL8/SH2D2A/NYNRIN/SORL1/MX1/RBM47/RASGRP3/ALCAM/PTPRO/LPXN/CTSH/KBTBD11/F13A1/IGSF6/HCK/RIN2/TYROBP/CDKN1A/GFI1/CCL2/PADI2/ARL4C/ANPEP/CTSG/GPR183/CLEC5A/CSTA/CEACAM6/RGL1/MNDA/TRIM36/MS4A6A/TGFBI/AZU1/PRTN3/ELANE/CYP1B1
D_C	Day7	cyp1b1gs	FLETCHER_PBMC_BCG_10W_INFANT_BCG_STIMULATED_VS_UNSTIMULATED_10W_DN	184	-0.580617	-2.47025	1e-10	4.45e-09	1.25263e-09	996	tags=33%, list=10%, signal=30%	IL3RA/TM4SF19/GLUL/GLIPR1/MGST1/IFI30/ANXA1/SHTN1/DAB2/CAPN2/KIFC3/FOS/CPQ/CCR5/VIPR1/CAMK1/CEBPA/KCNE3/NLRC4/S100A6/ALCAM/C1orf54/RASSF4/CYBB/CARD9/CD84/ANXA2/MRAS/FCGRT/MITF/LPL/STAB1/IGSF6/ASPHD1/LGALS3/ZEB2/CD86/TYROBP/CLEC12A/CD300LB/LMNA/CCR1/CLEC4A/DHRS9/SIGLEC9/OTOA/CST3/CSF1R/ALDH3B1/PLBD1/GPR35/CD36/FGL2/CLEC5A/MYOF/LYZ/RGL1/MNDA/ZNF366/TGFBI/CYP1B1
B_A	Day7	cyp1b1gs	RPS14_DN.V1_UP	142	-0.666161	-2.46911	1e-10	1.81667e-09	6.27193e-10	757	tags=38%, list=7%, signal=36%	TNFRSF9/RBM47/RHOB/NYNRIN/LPXN/ALCAM/CASP1/CLEC7A/CTSH/JAG1/C3AR1/SLC31A2/FRY/SFXN3/RAB31/SDC4/PTPRO/ARL4C/CDKN1A/CEACAM6/CPM/PADI2/HCK/GFI1/RIN2/RASGRP3/PLA2G7/TYROBP/BST1/KBTBD11/FBN2/GPR183/RGL1/IGSF6/ADAMDEC1/MS4A6A/TRIM36/CXCL8/ANPEP/F13A1/CSTA/ANXA3/PILRA/CTSG/PID1/CLEC5A/MNDA/TGFBI/AZU1/PRTN3/PTGDS/ELANE/CD14/CYP1B1
D_A	Day11	cyp1b1gs	GSE10325_LUPUS_CD4_TCELL_VS_LUPUS_MYELOID_DN	174	-0.603908	-2.46785	1e-10	8.42e-09	6.52632e-09	1228	tags=45%, list=10%, signal=41%	HEXB/TPP1/PLIN3/RNASE6/TIMP2/ATP6V1B2/TFEC/CYBB/GLA/LAT2/C15orf39/CTSD/SLC36A1/APOBR/HLX/IFI30/TOR4A/HCK/SLC31A2/LMO2/SIRPA/GAA/CLMN/IL1RN/KIAA0930/BLVRB/FCER1G/PSAP/ASAH1/RAB32/GAB2/TBXAS1/DUSP3/FCGR2A/IRF8/CEBPB/GRN/VPS37C/DENND1A/P2RX1/HNMT/MYOF/ALDH3B1/TNFSF13/CST3/KCNJ2/ADAP2/TYROBP/CCR1/RASSF4/NAIP/TLR2/TBC1D8/IL13RA1/SLC15A3/CEBPA/CFP/PLXNB2/ANPEP/FCN1/PRKCD/FGL2/FCGR1B/LGALS3/TGFBI/CSF1R/…
D_B	Day3	pathways	KEGG_RIBOSOME	69	-0.522865	-2.46678	8.35911e-09	1.10452e-06	9.39153e-07	3405	tags=81%, list=29%, signal=58%	RPL30/RPS7/RPL37A/RPS3A/RPLP1/RPS4X/RPS29/RPS27A/RPS15A/RPS27/RPL5/RPS15/RPL10A/RPS18/RPL28/RPL12/RPS19/RPL18A/RPS23/RPS28/RPL39/RPL21/RPS24/RPL41/RPL22/RPS12/RPL11/RPL4/RPL7A/RPLP2/RPL35/RPS13/RPL36AL/RPL34/RPL19/RPL37/FAU/RPL26/RPS5/MRPL13/RSL24D1/RPL26L1/RPS3/RPL36A/RPL3/RPS25/RPL14/RPL36/RPL8/RPL35A/RPS26/RPS21/RPL29/RPL17/RPL3L/RPS4Y1
D_B	Day3	pathways	WP_ELECTRON_TRANSPORT_CHAIN_OXPHOS_SYSTEM_IN_MITOCHONDRIA	90	-0.483861	-2.46666	5.97255e-09	9.86467e-07	8.38777e-07	2212	tags=67%, list=19%, signal=55%	NDUFB4/SDHC/NDUFA5/NDUFB1/UQCRH/NDUFA12/NDUFB5/MT-ATP8/ATP5PO/NDUFB8/NDUFB2/UQCRFS1/MT-ND3/NDUFA10/SLC25A6/ATP5F1B/ATP5F1C/NDUFA6/UCP2/ATP5PF/UQCR10/NDUFA8/NDUFA3/NDUFS6/NDUFS7/ATP5PD/NDUFS2/UQCRQ/COX7B/NDUFV3/NDUFA2/UQCR11/NDUFC2/ATP5MC3/COX8A/NDUFAB1/NDUFB10/ATP5PB/NDUFB7/MT-ND4L/UQCRC1/SCO1/NDUFB9/SDHD/COX6B1/ATP5F1D/ATP5ME/COX5A/NDUFS5/ATP5MC1/UQCRC2/SDHA/NDUFS8/NDUFC1/COX5B/NDUFA7/SDHB/ATP5M…
D_C	Day11	cyp1b1gs	GSE10325_BCELL_VS_MYELOID_DN	169	-0.517889	-2.46426	1e-10	6.01429e-09	4.25564e-09	592	tags=23%, list=5%, signal=22%	CFP/VNN1/GAB2/CARD9/FOS/SRGN/TLR2/BLVRB/ADORA2B/CMKLR1/PLXNB2/IL1RN/FGL2/PRKCD/PLBD1/TBC1D8/CCR1/CEBPA/FCGR1B/ADGRE1/RIN2/PTGIR/FCGR2A/FPR1/MYCL/IGSF6/PILRA/CEBPD/AOAH/CFD/CCR2/LGALS2/DHRS9/TGFBI/CSF1R/MS4A6A/CSTA/CYP1B1/CLEC10A
B_A	Day11	cyp1b1gs	GSE24634_TREG_VS_TCONV_POST_DAY10_IL4_CONVERSION_DN	153	-0.59251	-2.46364	1e-10	1.752e-09	5.68421e-10	997	tags=31%, list=9%, signal=28%	CAPG/CTSZ/IFI30/GLUL/CSF1R/SIRPA/NAGA/GLA/CD86/PLBD1/CEBPA/NRP1/TYROBP/INHBA/TREM2/FZD2/RBM47/MAN2B1/PMP22/QSOX1/TCN2/LMNA/CCR1/MRC1/SLC15A3/CDKN1A/IGSF6/ANPEP/RASGRP3/SIGLEC9/RGL1/SHTN1/CA2/PILRA/FGR/MNDA/FGL2/RNASE1/ST14/CTSL/MYOF/TMEM176B/CLEC10A/CD14/S100A8/S100A9/CYP1B1
D_A	Day3	cyp1b1gs	GSE10325_LUPUS_CD4_TCELL_VS_LUPUS_MYELOID_DN	174	-0.586002	-2.45959	1e-10	6.01429e-09	3.90977e-09	1036	tags=28%, list=8%, signal=26%	CST3/TLR2/DENND1A/KIAA0930/LST1/NAGA/CEBPA/OGFRL1/TNFSF13/TOR4A/IRF8/RNASE6/SIRPA/HCK/CEBPD/HNMT/CCR1/ANPEP/FCER1G/NAIP/TYROBP/RHBDF2/RASSF4/TBC1D8/PRKCD/PILRA/ADAP2/SLC7A7/IGSF6/APOBEC3A/FGL2/CD14/KYNU/SIGLEC7/IL1RN/LILRB3/SERPINA1/CSF1R/FPR1/FCN1/CSTA/CD36/MYOF/CYBB/VCAN/S100A9/TGFBI/CYP1B1/S100A12
B_A	Day7	cyp1b1gs	GSE6259_33D1_POS_VS_DEC205_POS_SPLENIC_DC_DN	143	-0.66159	-2.45473	1e-10	1.81667e-09	6.27193e-10	927	tags=34%, list=9%, signal=31%	MYDGF/LRP5/DOK2/RNF144A/SLC45A4/GCSAML/FCER1G/EEPD1/CLCN4/GPD2/ARRDC4/NYNRIN/VDR/RAB38/LPXN/CABLES1/CTSZ/ALCAM/RNFT2/CEBPA/STON1/GPR146/MTSS1/CA8/GALNT2/TBC1D8/IGFBP4/ARL4C/ADAP1/SQOR/IL1RN/EGR1/LACC1/TIPARP/BTG2/ADCY9/SEMA4A/WASF3/SLC22A4/RGL1/PDE4A/AHRR/RHOU/GPR68/EPB41L3/PRSS23/FAM171A1/CYP1B1
D_C	Day7	cyp1b1gs	GSE6259_33D1_POS_VS_DEC205_POS_SPLENIC_DC_DN	141	-0.597565	-2.45452	4.50168e-10	1.43089e-08	4.02782e-09	1175	tags=31%, list=12%, signal=28%	ATP11A/LRP5/FUCA1/RNF144A/SLC45A4/SPATS2L/BTG2/CABLES1/EEPD1/CTSZ/PHLDA3/GPR146/NYNRIN/DDIT4/FUT7/MTSS1/GCSAML/CEBPA/ALCAM/CA8/LPXN/ARRDC4/GALNT2/LACC1/SQOR/ZNF704/SEMA4A/WASF3/IGFBP4/ADAP1/SECTM1/ARL4C/RHOU/TBC1D8/TIPARP/SLC22A4/EPB41L3/CCR7/AHRR/GPR68/RGL1/FAM171A1/PRSS23/CYP1B1
D_B	Day3	pathways	REACTOME_CDT1_ASSOCIATION_WITH_THE_CDC6_ORC_ORIGIN_COMPLEX	52	-0.537306	-2.45373	1.23413e-06	7.6071e-05	6.46819e-05	3227	tags=79%, list=27%, signal=58%	RPS27A/PSMD2/ORC3/ORC6/PSME3/PSMB8/PSMD7/PSMA1/PSMA4/PSMD13/PSMA7/ORC1/SEM1/UBC/CDC6/PSMC5/PSMD14/PSMB2/PSMB6/PSMA5/PSMB1/PSMD8/PSMC6/PSME1/PSMA3/PSMB7/GMNN/PSMC4/PSMC1/PSMB3/PSMB5/PSMF1/PSMD4/PSME2/PSMD3/PSMA6/PSMD6/ORC5/PSMC3/PSMB10/CDT1
D_B	Day3	pathways	REACTOME_ACTIVATION_OF_THE_MRNA_UPON_BINDING_OF_THE_CAP_BINDING_COMPLEX_AND_EIFS_AND_SUBSEQUENT_BINDING_TO_43S	46	-0.556617	-2.45198	1.30495e-06	7.6071e-05	6.46819e-05	3263	tags=87%, list=28%, signal=63%	RPS7/RPS3A/RPS4X/RPS29/RPS27A/RPS15A/PABPC1/RPS27/RPS14/EIF3F/RPS15/RPS18/EIF2S3/RPS19/RPS23/RPS28/EIF4B/RPS24/EIF2S1/RPS12/RPS13/EIF3M/EIF3J/EIF3K/EIF3D/FAU/EIF3B/RPS5/RPS3/RPS25/EIF3H/EIF3C/RPS26/RPS21/EIF3G/EIF3I/EIF4EBP1/EIF4H/EIF4A1/RPS4Y1
B_A	Day11	cyp1b1gs	RPS14_DN.V1_UP	153	-0.589669	-2.45182	1e-10	1.752e-09	5.68421e-10	810	tags=30%, list=7%, signal=28%	SIRPA/NYNRIN/ARL4C/EGR3/CDC42EP3/CPM/TYROBP/PADI2/GFI1/RBM47/HLA-DQB1/KCTD12/KBTBD11/RIN2/CTSG/GPNMB/CSTA/MS4A6A/CDKN1A/GPR183/IGSF6/ANPEP/JAG1/RASGRP3/MX1/C3AR1/RGL1/MX2/ATP8B4/FBN2/ANXA3/PILRA/MNDA/PLA2G7/TGFBI/ADAMDEC1/AZU1/CXCL8/CLEC5A/TRIM36/PRTN3/PTGDS/ELANE/CD14/CCL2/CYP1B1
D_B	Day3	pathways	BIOCARTA_SM_PATHWAY	14	-0.718296	-2.45085	7.28338e-05	0.00226008	0.00192171	3347	tags=100%, list=28%, signal=72%	U2AF1/SNRPD1/SNRPF/SNRNP70/SNRPB2/SNRPD3/SNRPD2/SNRPB/SRSF2/SNRPG/SNRPA1/SNRPC/SNRPA
D_B	Day3	pathways	REACTOME_EUKARYOTIC_TRANSLATION_ELONGATION	73	-0.513651	-2.44936	1.685e-08	1.96451e-06	1.67039e-06	3405	tags=81%, list=29%, signal=58%	RPL30/RPS7/RPL37A/EEF1D/RPS3A/RPLP1/RPS4X/RPS29/RPS27A/RPS15A/RPS27/RPS14/RPL5/EEF1A1/RPS15/RPL10A/RPS18/RPL28/RPL12/RPS19/RPL18A/RPS23/RPS28/RPL39/RPL21/RPS24/RPL41/RPL22/RPS12/RPL11/RPL4/RPL7A/RPLP2/RPL35/RPS13/RPL36AL/RPL34/RPL19/RPL37/FAU/RPL26/RPS5/RPL26L1/RPS3/RPL36A/RPL3/RPS25/RPL14/RPL36/EEF1B2/RPL8/RPL35A/RPS26/RPS21/EEF1G/RPL29/RPL17/RPL3L/RPS4Y1
D_C	Day3	cyp1b1gs	GSE10325_CD4_TCELL_VS_MYELOID_DN	169	-0.576048	-2.44676	1e-10	2.48824e-09	1.29412e-09	2082	tags=39%, list=17%, signal=33%	RAB5IF/GAB2/IRF5/PEA15/CD86/IFI30/CARD9/PLCG2/PHC2/PLAUR/SLC17A9/CDKN1A/FCGR1B/PSEN2/ZDHHC7/REPS2/RHBDF2/BCL6/RAB31/DENND3/IL13RA1/ICAM1/LYST/ADORA2B/HCK/FCGR2A/TBC1D9/SCARB1/SLC2A6/HLA-DRB1/OSBPL11/LY86/ENTPD1/DGKG/PRKCD/PADI2/LAT2/RNASE6/TNFSF13/PLEKHO1/SLC7A7/NFKBIE/RBM47/DSE/LILRB3/HLA-DQB1/SLC11A1/SIRPA/SLC15A3/FGL2/MSR1/CXCR2/IRF8/CD1D/SLC16A3/MTMR11/CCR1/TLR7/AQP9/UPK3A/KYNU/CSF1R/CD1C/CTS…
D_C	Day7	cyp1b1gs	GSE10325_LUPUS_BCELL_VS_LUPUS_MYELOID_DN	140	-0.59556	-2.44569	1.40534e-09	3.90861e-08	1.10024e-08	1050	tags=31%, list=11%, signal=28%	SLC16A5/RAB31/GLUL/PLXNB2/BLVRB/KLF4/TLR2/NAIP/CSF3R/LPAR6/CAMK1/CEBPA/S100A6/C1orf54/RASSF4/CARD9/ETS2/QSOX1/FCGRT/FCGR2A/STAB1/IGSF6/CFP/LGALS3/RIN2/TYROBP/CFD/CLEC4A/HNMT/SECTM1/P2RY2/TBC1D8/CST3/CSF1R/ALDH3B1/ANPEP/SLC22A4/EPB41L3/CD36/FGL2/MYOF/TGFBI/CYP1B1
B_A	Day11	cyp1b1gs	GSE6269_E_COLI_VS_STAPH_AUREUS_INF_PBMC_DN	136	-0.598574	-2.44382	1e-10	1.752e-09	5.68421e-10	845	tags=23%, list=8%, signal=21%	CLEC3B/NAALADL1/SIRPA/PRRG4/CDC42EP3/NOMO1/SLC36A1/S100A6/PRKCD/STAB1/HLA-DQA1/TLR2/PSTPIP1/SLC15A3/ANPEP/JAG1/HIP1/EREG/HOMER3/CXCL2/RNASE3/CXCL3/MGAM/LGALS3/IER3/LYZ/HCAR3/CLEC5A/CD14/S100A9/CYP1B1
C_B	Day11	pathways	KEGG_STEROID_BIOSYNTHESIS	16	-0.860567	-2.4435	1.50561e-06	0.000279769	0.000257898	600	tags=75%, list=5%, signal=71%	HSD17B7/SC5D/EBP/SQLE/NSDHL/DHCR24/CYP51A1/FDFT1/MSMO1/LSS/TM7SF2/DHCR7
B_A	Day11	cyp1b1gs	GSE360_HIGH_DOSE_B_MALAYI_VS_M_TUBERCULOSIS_DC_DN	139	-0.593266	-2.43291	1e-10	1.752e-09	5.68421e-10	976	tags=22%, list=9%, signal=21%	IFI6/GLUL/RGS1/GPD2/BST2/NFKBIA/CST7/OLR1/TUBB2A/IFI44L/SLC9A3R2/IL1RN/CCL4/MMP7/F3/TYMP/CHST2/MX2/GAL/STX11/G0S2/CTSL/IL10RA/MYOF/IER3/BPI/S100A8/S100A9/VCAN/CCL2/CYP1B1
B_A	Day7	cyp1b1gs	GSE6259_BCELL_VS_CD8_TCELL_UP	138	-0.657568	-2.4294	1e-10	1.81667e-09	6.27193e-10	983	tags=32%, list=9%, signal=29%	ETS2/NACC2/MICAL2/LRP5/RNF144A/GCSAML/EEPD1/CLCN4/NYNRIN/VDR/CNR2/RAB38/LPXN/CABLES1/CEBPA/STON1/GPR146/TNFSF14/CA8/GALNT2/TBC1D8/IGFBP4/ARL4C/ADAP1/NCF4/EGR1/JPH1/LACC1/TIPARP/BTG2/ADCY9/BMF/SEMA4A/WASF3/CXCR2/GPR183/RGL1/AHRR/RHOU/GPR68/EPB41L3/PRSS23/FAM171A1/CYP1B1
D_C	Day11	cyp1b1gs	GSE24634_TREG_VS_TCONV_POST_DAY10_IL4_CONVERSION_DN	160	-0.513058	-2.42769	3.17378e-10	1.33616e-08	9.45451e-09	793	tags=24%, list=6%, signal=23%	GRN/STEAP3/MAN2B1/C1orf54/LPAR6/ITGB2/GLUL/FGR/SIGLEC9/BLVRB/SHTN1/INHBA/CD86/QSOX1/TYROBP/FGL2/PLBD1/CCR1/MS4A4A/RGL1/C2/CEBPA/LMNA/ANPEP/MYOF/FCGR2A/ST14/NRP1/SLC15A3/IGSF6/PILRA/FZD2/MRC1/CSF1R/S100A9/MNDA/CYP1B1/CLEC10A/S100A8
D_C	Day3	cyp1b1gs	TONKS_TARGETS_OF_RUNX1_RUNX1T1_FUSION_MONOCYTE_DN	49	-0.70183	-2.42683	7.49864e-09	1.32164e-07	6.87375e-08	730	tags=35%, list=6%, signal=33%	ENTPD1/UGCG/PDE4A/ITGB7/S100B/HLA-DQB1/FGL2/IRF4/CD1C/HBA1/SDC2/ADAMDEC1/CCR6/CD1A/HBB/CYP1B1/CD1E
B_A	Day11	pathways	REACTOME_INTERLEUKIN_10_SIGNALING	28	-0.798801	-2.42196	5.10391e-07	9.52471e-05	8.89061e-05	761	tags=50%, list=7%, signal=47%	CD86/TNF/PTGS2/IL1RN/CCR1/CCL4/CCL3L1/CXCL2/CCL3/IL10RA/CXCL8/CCR2/CXCL1/CCL2
D_B	Day11	pathways	WP_CHOLESTEROL_BIOSYNTHESIS_PATHWAY	15	-0.852029	-2.42065	5.25201e-06	0.00152548	0.00142034	1119	tags=87%, list=9%, signal=79%	FDPS/NSDHL/IDI1/SQLE/MVK/CYP51A1/MSMO1/DHCR7/LSS/HMGCR/FDFT1/MVD/HMGCS1
D_C	Day3	cyp1b1gs	FLETCHER_PBMC_BCG_10W_INFANT_BCG_STIMULATED_VS_UNSTIMULATED_10W_DN	209	-0.55421	-2.41824	1e-10	2.48824e-09	1.29412e-09	1367	tags=32%, list=11%, signal=29%	SLC49A3/PI4K2A/TYROBP/CD84/SHTN1/HSD3B7/MRAS/ALDH3B1/KCNE3/PLBD1/KCTD12/C5AR1/IGF2R/SPI1/RPS6KA1/NEK6/STARD8/MFSD12/CD300C/PDXK/FBP1/CEBPA/IL3RA/EGR2/NLRC4/CTSB/MITF/CYTH4/KCNN4/GLUL/PDE4A/CD300LB/PLXDC2/KIAA0930/CD36/IGSF6/RASSF4/METTL7B/SIRPA/IL17RA/PDGFRB/MNDA/FGL2/SNAI3/RGL1/C5AR2/GPR35/SLAMF8/SLC16A3/ADAP2/PLA2G7/CCR1/CCR5/IL1RN/FLRT2/FPR3/CSF1R/LYZ/ZNF366/MYOF/SIGLEC9/C3/MMP9/CYBB/CLEC5A/TG…
D_B	Day3	pathways	REACTOME_SRP_DEPENDENT_COTRANSLATIONAL_PROTEIN_TARGETING_TO_MEMBRANE	89	-0.469717	-2.41497	7.03951e-09	9.96594e-07	8.47388e-07	3579	tags=78%, list=30%, signal=55%	RPL32/RPL27/SPCS2/SRP68/SSR4/RPL30/RPS7/RPL37A/RPS3A/RPLP1/RPS4X/RPS29/RPS27A/RPS15A/SSR3/RPS27/RPS14/SRP14/RPL5/RPS15/SEC11C/RPL10A/RPS18/RPL28/RPL12/SEC61B/RPS19/RPL18A/RPS23/RPS28/RPL39/RPL21/SRP9/RPS24/RPL41/RPL22/RPS12/RPL11/RPL4/RPL7A/RPLP2/SRP72/RPL35/RPS13/RPL36AL/RPL34/RPL19/RPL37/FAU/RPL26/SPCS1/RPS5/RPL26L1/RPS3/RPL36A/RPL3/RPS25/DDOST/SRPRB/RPL14/RPL36/RPL8/RPL35A/RPS26/RPS21/RPL29/RP…
B_A	Day11	pathways	REACTOME_CHEMOKINE_RECEPTORS_BIND_CHEMOKINES	28	-0.796289	-2.41435	6.56214e-07	0.000108166	0.000100965	1048	tags=68%, list=9%, signal=62%	CXCR3/CCR6/CXCR2/XCL1/CXCL16/PF4/PPBP/CCR1/CCL4/XCL2/CCL3L1/CX3CR1/CXCL2/CXCL3/CCL3/CXCL8/CCR2/CXCL1/CCL2
B_A	Day7	cyp1b1gs	GSE6269_E_COLI_VS_STAPH_AUREUS_INF_PBMC_DN	136	-0.654701	-2.41391	2.2167e-10	3.86593e-09	1.33469e-09	1368	tags=38%, list=13%, signal=33%	CXCL2/APMAP/PDIA6/PDIA5/CPD/PISD/HIP1/FKBP2/SEC24D/TSPAN4/SIRPA/MYDGF/PLXND1/TK2/PTPRE/APLP2/TNFRSF10C/MAN2A2/NAGPA/HSPA5/HLA-DQA1/GRN/P4HB/CSF3R/SLC15A3/ALCAM/PSTPIP1/JAG1/EREG/CLEC3B/SLC36A1/PRKCD/PRRG4/TLR2/LGALS3/NAALADL1/CLMN/STAB1/S100A6/IER3/HOMER3/IL1R1/ANPEP/RNASE3/CLEC5A/LYZ/IL1R2/CES1/CD14/S100A9/CYP1B1
D_B	Day3	pathways	REACTOME_TRNA_AMINOACYLATION	20	-0.648468	-2.41297	4.69723e-05	0.00155165	0.00131935	2709	tags=80%, list=23%, signal=62%	LARS2/HARS2/AIMP2/FARSB/RARS2/TARS2/EARS2/YARS2/PARS2/MARS2/AIMP1/PPA1/FARS2/FARSA/CARS2/SARS2
D_C	Day3	cyp1b1gs	HOWARD_PBMC_INACT_MONOV_INFLUENZA_A_INDONESIA_05_2005_H5N1_AGE_19_39YO_AS03_ADJUVANT_VS_BUFFER_1DY_UP	277	-0.536206	-2.41297	1e-10	2.48824e-09	1.29412e-09	1505	tags=34%, list=12%, signal=31%	FCN1/CDKN1A/SCIMP/FCGR1B/FCER1G/ACSL1/NECTIN2/SLC49A3/P2RX7/BCL6/RAB31/ICAM1/TLR1/SHTN1/STEAP4/ANKRD22/LILRB1/PLBD1/FBXO6/FCAR/HCK/KCTD12/FCGR2A/LAP3/LMNB1/TLR4/FCGR1A/NOD2/SLC24A4/CTSL/APOBEC3A/EGR2/RGS1/NLRC4/EMILIN2/CTSB/GLUL/PLEKHO1/SLC8A1/OPLAH/PLXDC2/SEMA6B/RBM47/DSE/LILRB3/VDR/CD36/IGSF6/MS4A4A/ACVRL1/FAM72A/NCF1/CD274/MNDA/FGL2/MSR1/LRRK2/DOCK4/NFAM1/GPR84/TYMP/SLAMF8/LILRB5/FPR2/ADAP2/CD…
D_C	Day3	cyp1b1gs	GSE11057_PBMC_VS_MEM_CD4_TCELL_UP	160	-0.570755	-2.40903	1e-10	2.48824e-09	1.29412e-09	1242	tags=36%, list=10%, signal=32%	RAB31/IL13RA1/ACRBP/LYST/SHTN1/STEAP4/KCNE3/PLXNB2/LILRB1/FCGR2A/C5AR1/SPI1/SCARB1/HVCN1/TLR4/SLC2A6/CD300LF/CEBPA/PTAFR/PRKCD/RNASE6/ANPEP/SLC7A7/CSF2RA/CD300LB/SIRPB2/IGKC/LILRB3/IGSF6/RASSF4/DGAT2/SLC15A3/OSCAR/LRRK2/NFAM1/CD180/TBC1D8/FPR2/RNASE2/MTMR11/TMEM176B/SIRPB1/PLA2G7/CCR1/IL1RN/CXCL5/MYCL/KYNU/LGALS2/TMEM121B/CACNA2D3/CD1C/CLEC4E/MYOF/CD163/ASGR2/CYP1B1
D_C	Day3	cyp1b1gs	GSE6269_HEALTHY_VS_STAPH_PNEUMO_INF_PBMC_DN	140	-0.582338	-2.4085	1e-10	2.48824e-09	1.29412e-09	1519	tags=31%, list=12%, signal=28%	PLAUR/FCN1/GRB2/ACSL1/VEGFA/FUT4/BCL6/IL13RA1/SLC22A4/FADS1/PTK2B/PLBD1/PPIF/FCAR/LTF/SPI1/FCGR1A/STEAP3/ENTPD1/AZU1/RNF19B/GLUL/EPHX1/CSF2RA/QSOX1/MICAL2/PTGIR/MPO/CD36/MS4A4A/RNASE2/CD14/PLEC/PRTN3/FPR1/IL1RN/CD163/CYBB/S100A9/VCAN/CLEC5A/CYP1B1/S100A12/S100A8
B_A	Day11	pathways	REACTOME_PEPTIDE_LIGAND_BINDING_RECEPTORS	77	-0.643701	-2.40597	1.87696e-08	7.42524e-06	6.93091e-06	1088	tags=47%, list=10%, signal=42%	OPRD1/CXCR3/CCR6/CXCR2/OXT/NPW/FPR2/XK/NMB/XCL1/CXCL16/PF4/PROK2/RLN2/GHRL/NTSR1/APLN/PPBP/CCR1/CCL4/AVPR1A/C3AR1/XCL2/CCL3L1/GAL/F2RL3/CX3CR1/CXCL2/C5AR1/CXCL3/CCL3/CXCL8/NTS/CCR2/CXCL1/CCL2
B_A	Day7	cyp1b1gs	SMIRNOV_CIRCULATING_ENDOTHELIOCYTES_IN_CANCER_UP	111	-0.671773	-2.40525	2.43666e-09	3.54129e-08	1.22261e-08	1128	tags=42%, list=11%, signal=38%	RGS1/ADM/SMAD7/CSF2RA/TIMP2/LRRC17/GLUL/GAB2/CDA/DUSP4/MAFF/TNFRSF1B/ADAP2/PFKFB3/CD93/CCR1/C3AR1/ACSL1/FCGR2A/B4GALT5/THBS1/CHI3L1/CDKN1A/IL21R/TLR2/PMP22/HCK/EGR1/SPARC/QSOX1/PROS1/IER3/BST1/HNMT/SLC22A4/P2RY2/THBD/CXCL8/ANPEP/RNASE2/HMOX1/PRSS23/TGFBI/SERPINB2/PPBP/CD14/CYP1B1
D_B	Day3	pathways	WP_TCA_CYCLE_AKA_KREBS_OR_CITRIC_ACID_CYCLE	17	-0.676197	-2.40285	0.00019049	0.0048404	0.00411572	1282	tags=76%, list=11%, signal=68%	SUCLG2/SDHC/DLD/IDH3G/ACO2/DLST/SDHD/SDHA/IDH2/IDH3B/SDHB/FH/MDH2
C_B	Day11	pathways	KEGG_TERPENOID_BACKBONE_BIOSYNTHESIS	11	-0.93629	-2.39941	9.73265e-08	3.74437e-05	3.45165e-05	205	tags=64%, list=2%, signal=63%	IDI1/MVK/FDPS/HMGCR/ACAT2/MVD/HMGCS1
D_C	Day7	pathways	REACTOME_NEUTROPHIL_DEGRANULATION	300	-0.531249	-2.39876	1e-10	6.34e-08	6.09123e-08	832	tags=20%, list=8%, signal=19%	COTL1/CTSZ/TLR2/PLAC8/BST2/STK11IP/PRKCD/KRT1/GRN/PLD1/SIGLEC5/PTAFR/CD68/MMP25/MAN2B1/CYBB/RAB3D/ANXA2/QSOX1/SIGLEC14/CTSH/FCGR2A/RNASE2/CFP/LGALS3/OSCAR/RAB44/TYROBP/CLEC12A/SLC2A5/LRG1/AOC1/CFD/MVP/PADI2/RNASE3/SIGLEC9/SIRPB1/CST3/MPO/ALDH3B1/OLR1/ANPEP/CTSG/FPR2/SERPINB10/RETN/CD36/FGL2/CLEC5A/CEACAM6/LYZ/S100P/MNDA/MS4A3/AZU1/PRTN3/S100A9/S100A12/ELANE/SLPI
C_B	Day7	pathways	REACTOME_REGULATION_OF_CHOLESTEROL_BIOSYNTHESIS_BY_SREBP_SREBF	43	-0.689476	-2.39773	6.6825e-07	0.000143822	0.000132087	536	tags=47%, list=5%, signal=44%	ACACA/NFYA/SC5D/SQLE/HELZ2/INSIG1/IDI1/FASN/DHCR7/SCD/ELOVL6/FDFT1/MVK/CYP51A1/FDPS/LSS/HMGCR/TM7SF2/MVD/HMGCS1
C_B	Day11	pathways	REACTOME_HEME_SIGNALING	41	-0.681854	-2.39501	7.25185e-06	0.000988185	0.000910934	188	tags=12%, list=2%, signal=12%	HELZ2/CLEC1B/HBA2/HBA1/HBB
D_A	Day7	cyp1b1gs	JAATINEN_HEMATOPOIETIC_STEM_CELL_DN	156	-0.618073	-2.39487	1e-10	8.5e-09	6.67368e-09	453	tags=37%, list=4%, signal=36%	CTSH/RHD/KLF1/RGS18/FYB1/CITED2/ITGB2/SAMHD1/FCER1G/STX11/FGR/IL10RA/CCR1/SPON2/HCK/IL13RA1/NKG7/TENT5C/LGALS2/THBS1/TYROBP/MPEG1/LGALS3/PLBD1/CSTA/OLIG1/CEBPD/FGL2/FCN1/IGSF6/CD36/MYL4/ALAS2/SERPINB2/CD163/CHI3L1/TGFBI/MNDA/CST7/LYZ/GZMH/HBD/MS4A6A/GYPA/VCAN/RHAG/CLEC10A/CD14/HBG1/S100A9/PF4/S100A12/PPBP/HBA1/CYP1B1/AHSP/S100A8/HBB
D_C	Day11	cyp1b1gs	GSE6269_E_COLI_VS_STREP_PNEUMO_INF_PBMC_DN	121	-0.531813	-2.39072	6.68894e-09	2.01146e-07	1.42329e-07	399	tags=15%, list=3%, signal=15%	CAPN3/CSF3R/UGCG/CAMP/PLBD1/HOMER3/CLMN/PADI2/ALOX5AP/SERPINB10/RETN/RNASE3/CLEC5A/S100A9/AZU1/CYP1B1/ELANE/PRTN3
D_A	Day7	cyp1b1gs	GSE6269_E_COLI_VS_STREP_PNEUMO_INF_PBMC_DN	122	-0.637167	-2.39025	1.52183e-10	1.07796e-08	8.46351e-09	489	tags=25%, list=4%, signal=24%	NCF4/MAN2A2/ANXA3/P4HB/BST1/TNFSF13/SLC2A5/FUT4/OLR1/CLMN/HOMER3/CEACAM6/PLBD1/ALOX5AP/SERPINB10/RETN/CD163/CHI3L1/RNASE3/HP/IL1R2/CLEC5A/BPI/S100P/AZU1/S100A9/SLPI/PRTN3/CYP1B1/ELANE
D_C	Day7	cyp1b1gs	TONKS_TARGETS_OF_RUNX1_RUNX1T1_FUSION_MONOCYTE_DN	41	-0.718445	-2.38985	9.57207e-07	1.85199e-05	5.21316e-06	610	tags=29%, list=6%, signal=28%	CD1A/UGCG/CPA3/ITGB7/CD1E/CD1C/ARL4C/FGL2/S100B/PTGER3/IRF4/CYP1B1
D_C	Day7	cyp1b1gs	TONKS_TARGETS_OF_RUNX1_RUNX1T1_FUSION_HSC_DN	158	-0.572338	-2.38499	1.01876e-08	2.66675e-07	7.50663e-08	668	tags=27%, list=7%, signal=25%	PRKCD/FUT7/CAMK1/CEBPA/CSF2RB/PDLIM1/ID2/NFE2/TFR2/CYBB/CXCR4/ITGA2B/KBTBD11/FCGR2A/TRGC1/STAB1/TPCN1/NCF4/TYROBP/IGFBP4/IRF8/CCL2/IL10RA/PMP22/CEBPE/IL9R/ALOX5AP/ANPEP/CTSG/FPR2/GPR35/GPR183/CD36/CCR7/CST7/CSTA/S100B/MMP2/MS4A3/TGFBI/S100A9/CYP1B1
D_C	Day7	cyp1b1gs	GSE24634_TREG_VS_TCONV_POST_DAY10_IL4_CONVERSION_DN	133	-0.586226	-2.38466	1.49439e-08	3.69446e-07	1.03995e-07	1131	tags=38%, list=11%, signal=34%	SLC29A3/FUCA1/RNF144A/TSPAN4/RAB31/GLUL/TFEC/IFI30/BLVRB/CTSZ/SHTN1/NAGA/LPAR6/ARHGAP22/SPARC/GRN/CEBPA/RBM47/RASGRP3/CTSL/C1orf54/MAN2B1/QSOX1/FCGRT/FCGR2A/LPL/ST14/IGSF6/HCK/FCGR2C/CD86/TYROBP/LMNA/CCR1/CDKN1A/FZD2/PMP22/SIGLEC9/ABCB4/CSF1R/PLBD1/ANPEP/NRP1/FGL2/MRC1/MYOF/RGL1/MNDA/CLEC10A/S100A9/CYP1B1
D_C	Day11	cyp1b1gs	JAATINEN_HEMATOPOIETIC_STEM_CELL_DN	155	-0.505688	-2.3815	5.91066e-10	2.26217e-08	1.60069e-08	682	tags=32%, list=5%, signal=30%	KLRF1/CITED2/FCN1/ITGB2/JAZF1/GPCPD1/ARL4C/FGR/BLVRB/TXNIP/PRF1/CST7/IL13RA1/CD86/RGS1/IL1RN/CX3CR1/TYROBP/FGL2/PLBD1/CCR1/SPON2/VCAN/NKG7/CYBB/CTSH/TENT5C/FYB1/IL10RA/FCGR2A/FPR1/LYZ/IGSF6/CEBPD/LRRN3/F13A1/LGALS2/TGFBI/CD36/SLC14A1/MS4A6A/MPEG1/THBS1/S100A9/CSTA/MNDA/CYP1B1/CLEC10A/S100A8
D_B	Day7	pathways	REACTOME_CHAPERONE_MEDIATED_AUTOPHAGY	14	-0.808341	-2.37632	0.000848671	0.0602556	0.0560487	2	tags=14%, list=0%, signal=14%	HDAC6/HBB
B_A	Day11	cyp1b1gs	GSE360_L_DONOVANI_VS_M_TUBERCULOSIS_DC_DN	128	-0.586659	-2.37562	6.21318e-10	9.07124e-09	2.94308e-09	1380	tags=29%, list=12%, signal=26%	SPTA1/LY6E/IFI44/ROR2/ACSL1/PPARD/SAMHD1/IRF7/IKBKE/GLUL/ALDH3B1/ISG15/KANK1/PADI2/SERPINB8/FOS/TUBB2A/IFI44L/GSAP/TDRD7/CHI3L1/CCL4/SKIL/MX1/C3AR1/MX2/GAL/ANXA2/OASL/MNDA/EPB41L3/CD14/S100A8/S100A9/VCAN/CCL2/CYP1B1
B_A	Day11	cyp1b1gs	GSE24634_TREG_VS_TCONV_POST_DAY7_IL4_CONVERSION_DN	153	-0.571191	-2.37499	1.14433e-10	1.92776e-09	6.25446e-10	1560	tags=33%, list=14%, signal=29%	SERPINE1/FNDC3B/BASP1/ARAP1/PLA2G15/SAT1/P2RY13/GSN/SLC1A3/CTSH/ACSL1/PPARD/MAFF/PTPRE/RAB20/CTSZ/NPL/SIRPA/QPCT/KANK1/TEX2/PLBD1/NRP1/TYROBP/RBM47/CTSV/KCTD12/FOS/CSTA/CHI3L1/SLC15A3/CDKN1A/RASGRP3/TYMP/RGL1/SHTN1/CA2/SLC2A5/FCGR2B/MNDA/FGL2/HNMT/PLA2G7/RNASE1/CTSL/LGALS3/LYZ/TMEM176B/CD14/CCL2/CYP1B1
C_B	Day11	pathways	WP_MEVALONATE_ARM_OF_CHOLESTEROL_BIOSYNTHESIS_PATHWAY	12	-0.908498	-2.37441	8.56193e-07	0.000194451	0.00017925	205	tags=75%, list=2%, signal=74%	HMGCL/IDI1/MVK/FDPS/FDFT1/HMGCR/ACAT2/MVD/HMGCS1
D_A	Day11	pathways	BIOCARTA_AHSP_PATHWAY	12	-0.939179	-2.37097	5.99912e-08	4.18538e-05	4.00783e-05	283	tags=58%, list=2%, signal=57%	ALAS1/GATA1/ALAS2/HBA1/HBA2/AHSP/HBB
B_A	Day11	pathways	KEGG_CHEMOKINE_SIGNALING_PATHWAY	116	-0.593853	-2.37022	1.00711e-08	4.98016e-06	4.64861e-06	1126	tags=30%, list=10%, signal=27%	TIAM1/CXCR3/CCR6/PIK3R5/VAV1/VAV2/CXCR2/PIK3CB/GNGT1/PLCB3/XCL1/NFKBIA/CXCL16/NCF1/PF4/GNG4/CCL4L2/PRKCD/ADCY9/PPBP/CCR1/CCL4/XCL2/CCL3L1/PARD3/GNGT2/CX3CR1/CXCL2/FGR/CXCL3/CCL3/CXCL8/CCR2/CXCL1/CCL2
D_B	Day3	pathways	REACTOME_SYNTHESIS_OF_DNA	101	-0.439234	-2.36797	2.13094e-08	2.2229e-06	1.8901e-06	3227	tags=64%, list=27%, signal=47%	RPS27A/PSMD2/ORC3/ORC6/ANAPC5/PSME3/SKP1/PSMB8/POLE3/PSMD7/PSMA1/FEN1/PSMA4/POLD4/UBE2E1/RFC4/PSMD13/PSMA7/ORC1/RFC5/POLD1/CCNA2/SEM1/PRIM2/UBC/CDC6/ANAPC4/FZR1/PSMC5/PSMD14/POLD3/PSMB2/CDC16/PSMB6/PSMA5/CCNE1/PSMB1/PSMD8/RFC2/PSMC6/PSME1/CDC45/PSMA3/PSMB7/PSMC4/PSMC1/PSMB3/ANAPC15/PSMB5/UBE2C/MCM5/PSMF1/PSMD4/MCM7/RPA2/GINS2/PSME2/PSMD3/PSMA6/PSMD6/ORC5/PSMC3/PSMB10/POLD2/CDT1
D_B	Day3	pathways	REACTOME_CYTOPROTECTION_BY_HMOX1	101	-0.438206	-2.36243	2.44277e-08	2.42079e-06	2.05836e-06	1853	tags=37%, list=16%, signal=31%	PSMB6/PSMA5/PSMB1/TACO1/HMOX2/PSMD8/PSMC6/COX7B/PSME1/PSMA3/PSMB7/COX8A/PSMC4/PSMC1/HDAC3/PSMB3/PSMB5/PSMF1/PSMD4/SCO1/TBL1X/COX6B1/TGS1/COX5A/PSME2/PSMD3/PSMA6/COX5B/PSMD6/CSNK2B/PSMC3/PSMB10/PRKCD/SCO2/HBA2/HBA1/HBB
D_C	Day11	cyp1b1gs	GSE10325_CD4_TCELL_VS_MYELOID_DN	160	-0.499161	-2.36193	2.19951e-09	7.71661e-08	5.46019e-08	1327	tags=38%, list=11%, signal=34%	NREP/CCDC88A/CDKN1C/DENND3/TNFSF13/SUOX/P2RX1/NFKBIE/LMO2/HLA-DMA/RBM47/SLC16A3/NFE2/TNS3/TSPAN4/HLA-DPA1/HCK/GCNT1/IFI30/RHBDF2/MEGF9/HLA-DRB1/ACTG1/CSF2RB/NCF4/SLC17A9/SLC31A2/IRF5/COL9A2/CXCR2/HSPA6/VNN1/GAB2/BCL6/CARD9/FGR/ADORA2B/IL13RA1/CD86/RNASE6/FGL2/PRKCD/SERPINF1/CCR1/CD1C/TLR7/CYBB/FCGR1B/CTSH/RIN2/IRF8/FCGR2A/LY86/SLC15A3/PADI2/DGKG/DHRS9/CSF1R/UPK3A/CYP1B1
D_C	Day11	cyp1b1gs	TONKS_TARGETS_OF_RUNX1_RUNX1T1_FUSION_MONOCYTE_DN	41	-0.635472	-2.35902	2.53819e-05	0.000344702	0.000243907	550	tags=32%, list=4%, signal=30%	MDM4/ARL4C/UGCG/CD1A/S100B/FGL2/CD1C/ITGB7/CD1E/IRF4/PTGER3/CD1B/CYP1B1
D_B	Day7	pathways	KEGG_TERPENOID_BACKBONE_BIOSYNTHESIS	11	-0.84477	-2.35398	0.00123594	0.0717966	0.0667839	513	tags=64%, list=5%, signal=61%	MVK/IDI1/FDPS/ACAT2/HMGCR/MVD/HMGCS1
B_A	Day11	pathways	REACTOME_CLASS_A_1_RHODOPSIN_LIKE_RECEPTORS	135	-0.576702	-2.35237	1.89875e-09	1.87786e-06	1.75284e-06	1088	tags=40%, list=10%, signal=37%	OPRD1/ADRB2/CXCR3/CCR6/CXCR2/S1PR3/HTR2B/ADORA2B/GPR35/OXT/NPW/CNR2/FPR2/XK/NMB/LPAR5/XCL1/CXCL16/PF4/PROK2/RLN2/GHRL/NTSR1/APLN/P2RY10/PPBP/CCR1/CCL4/GPR183/FFAR4/AVPR1A/C3AR1/XCL2/CCL3L1/LPAR4/P2RY2/GAL/F2RL3/CX3CR1/PTGER3/GPR68/CXCL2/C5AR1/CXCL3/CCL3/P2RY6/CXCL8/PLPPR3/HTR7/NTS/HCAR3/CCR2/CXCL1/CCL2
C_B	Day11	pathways	REACTOME_CYTOPROTECTION_BY_HMOX1	93	-0.576779	-2.34976	1.46508e-07	4.27802e-05	3.94359e-05	188	tags=4%, list=2%, signal=4%	HELZ2/HBA2/HBA1/HBB
D_C	Day7	cyp1b1gs	GSE4984_UNTREATED_VS_GALECTIN1_TREATED_DC_UP	125	-0.582534	-2.34758	1.35745e-07	3.02032e-06	8.50191e-07	1012	tags=20%, list=10%, signal=18%	RAB31/GLUL/PGM5/PLPPR2/JAK2/FGD4/NATD1/NAIP/SLC8A1/YPEL4/DUSP3/ADAMTSL4/IGSF6/ZEB2/ODF3B/ADAP1/RHOU/PLBD1/SLC22A4/AOAH/TMEM119/S100A9/ELANE/SLPI/CYP1B1
B_A	Day7	pathways	REACTOME_ANTIMICROBIAL_PEPTIDES	23	-0.86907	-2.34604	7.60324e-08	4.88635e-05	4.63397e-05	347	tags=52%, list=3%, signal=51%	TLR2/RNASE6/CCR2/RNASE3/CTSG/LYZ/BPI/PRTN3/ELANE/S100A9/DEFA4/S100A8
D_A	Day3	cyp1b1gs	TONKS_TARGETS_OF_RUNX1_RUNX1T1_FUSION_HSC_DN	176	-0.55722	-2.34299	1e-10	6.01429e-09	3.90977e-09	1054	tags=31%, list=9%, signal=28%	FUT7/KCNK5/CEBPE/MICAL2/OGG1/LST1/ZBTB16/EXOSC4/SLC1A4/NOD2/RPS6KA1/IL10RA/CEBPA/PDXK/SLC7A5/TNFSF13/SLCO4C1/MS4A3/RUNX3/LAT/IL17RA/IL9R/IRF8/TRGC1/FPR2/SPI1/ANPEP/TYROBP/KLF1/PRKCD/SLC16A3/GATA1/GPR183/HBD/GPR35/ANK1/IL1RN/KCNH2/S100B/CCR7/IGFBP5/CCL2/CSTA/MYL4/IL7R/CD36/ALOX5AP/HBG1/CYBB/S100A9/TGFBI/CYP1B1/HBA1/HBB
B_A	Day11	cyp1b1gs	LI_PBMC_MENACTRA_AGE_18_45YO_CORRELATED_WITH_ANTI_POLYSACCHARIDE_ANTIBODY_3DY_POSITIVE	44	-0.699299	-2.34258	5.18724e-07	5.04445e-06	1.63663e-06	1228	tags=50%, list=11%, signal=45%	CSF2RA/HMOX1/RELB/NFKBID/CSF1R/CD1C/CD86/ASGR1/CD1D/TNF/TLR7/PRKCD/PTGS2/HLA-DQA1/RIN2/IL1RN/CCL4/RGL1/CXCL2/ASGR2/IL4I1/CYP1B1
D_A	Day11	cyp1b1gs	JAATINEN_HEMATOPOIETIC_STEM_CELL_DN	178	-0.570687	-2.34073	1e-10	8.42e-09	6.52632e-09	543	tags=37%, list=4%, signal=35%	FCGR2A/SPON2/PLBD1/STX11/PRKCA/TUBB1/KLF1/CITED2/TYROBP/CA1/CCR1/IL13RA1/CD1D/SLC4A1/SERPINB2/CTTN/TENT5C/TXNIP/FCN1/FGR/F13A1/FGL2/ITGB2/FYB1/SLC14A1/LGALS3/IL10RA/NKG7/LGALS2/OLIG1/CST7/LRRN3/THBS1/TGFBI/CEBPD/GYPA/C5AR1/IGSF6/SELENBP1/VCAN/CD14/MPEG1/CMTM5/CD36/LYZ/HBM/S100A12/CHI3L1/MS4A6A/HBD/ALAS2/RHAG/S100A9/HBA1/CSTA/MYL4/HBG1/CYP1B1/CLEC10A/MNDA/S100A8/PF4/PPBP/AHSP/HBB
D_A	Day3	cyp1b1gs	GSE6269_HEALTHY_VS_STAPH_PNEUMO_INF_PBMC_DN	137	-0.577953	-2.34005	2.19632e-10	9.24649e-09	6.01097e-09	1344	tags=27%, list=11%, signal=24%	EPHX1/FCAR/EIF5A/PLIN3/FLVCR2/PLBD1/MICAL2/SLC22A4/TOM1/QSOX1/ALDOA/STEAP3/GLUL/PTGIR/SPI1/CSF2RA/MPO/PLEC/CD14/IL1RN/RNASE2/FPR1/FCN1/AZU1/CEACAM8/CD36/CD163/HBG1/ELANE/CLEC5A/CYBB/VCAN/S100A9/CYP1B1/PRTN3/S100A12/S100A8
B_A	Day11	cyp1b1gs	HARALAMBIEVA_PBMC_M_M_R_II_AGE_11_22YO_VACCINATED_VS_UNVACCINATED_7YR_DN	466	-0.494935	-2.32942	1e-10	1.752e-09	5.68421e-10	1161	tags=27%, list=10%, signal=25%	SEMA3A/SEMA4C/AATK/CAMK1/IQCK/LRMDA/DTX1/DCANP1/CCDC149/SH3BGRL3/LIME1/TRERF1/FGD4/SELENOP/JAML/NAIP/S100A4/LRP3/TSPO/DOK2/CSF1R/SMAD6/ADORA2B/GASK1B/VENTX/CACNA2D4/ST18/CD1C/LRP5/COTL1/PRSS36/CLEC4A/QPCT/KLF2/ASGR1/PLBD1/ADK/SIGLEC10/CEBPA/CPM/CPAMD8/TREM2/PADI2/CD4/MAN2B1/C11orf45/PALD1/CDA/ANXA9/UACA/NAT8L/DSC2/SLC2A9/COL23A1/FCN1/SLC37A2/TMEM170B/FAM153B/FOS/FCGR1A/STAB1/FCER1A/PROS1/CD300LB/…
D_A	Day7	pathways	REACTOME_ANTIMICROBIAL_PEPTIDES	23	-0.82521	-2.32589	1.86372e-06	0.00125366	0.00120193	332	tags=52%, list=3%, signal=51%	TLR2/RNASE6/CCR2/CTSG/RNASE3/LYZ/BPI/S100A9/PRTN3/ELANE/S100A8/DEFA4
D_B	Day11	pathways	REACTOME_CHOLESTEROL_BIOSYNTHESIS	23	-0.736377	-2.32549	2.72956e-05	0.00438199	0.00407997	2519	tags=83%, list=20%, signal=66%	DHCR24/SC5D/ARV1/EBP/ACAT2/FDPS/NSDHL/IDI1/SQLE/TM7SF2/MVK/CYP51A1/MSMO1/DHCR7/LSS/HMGCR/FDFT1/MVD/HMGCS1
D_B	Day3	pathways	REACTOME_FORMATION_OF_ATP_BY_CHEMIOSMOTIC_COUPLING	17	-0.654336	-2.32517	0.000433487	0.00954634	0.0081171	2348	tags=71%, list=20%, signal=57%	MT-ATP8/ATP5PO/ATP5F1B/ATP5F1C/ATP5PF/ATP5PD/ATP5MC3/ATP5PB/ATP5F1D/ATP5ME/ATP5MC1/ATP5MF
D_A	Day11	pathways	REACTOME_ERYTHROCYTES_TAKE_UP_CARBON_DIOXIDE_AND_RELEASE_OXYGEN	10	-0.963836	-2.32342	8.64085e-09	9.04265e-06	8.65904e-06	314	tags=60%, list=2%, signal=59%	CA1/SLC4A1/RHAG/HBA1/HBA2/HBB
D_B	Day3	pathways	WP_BASE_EXCISION_REPAIR	26	-0.588833	-2.32285	2.57061e-05	0.000961311	0.000817388	2997	tags=73%, list=25%, signal=55%	POLE3/PNKP/UNG/FEN1/NEIL2/POLD4/APEX2/POLD1/TDG/MUTYH/HMGB1/POLD3/XRCC1/NEIL3/NTHL1/APEX1/POLD2/MPG/OGG1
D_A	Day7	pathways	BIOCARTA_AHSP_PATHWAY	11	-0.946277	-2.32013	3.48917e-08	3.52057e-05	3.37531e-05	229	tags=55%, list=2%, signal=54%	GATA1/ALAS2/HBA2/HBA1/AHSP/HBB
D_B	Day3	pathways	KEGG_TERPENOID_BACKBONE_BIOSYNTHESIS	14	-0.679701	-2.31917	0.00030957	0.00748253	0.00636228	1204	tags=64%, list=10%, signal=58%	PDSS2/HMGCR/IDI1/PDSS1/FDPS/MVK/ACAT2/HMGCS1/MVD
D_C	Day3	cyp1b1gs	GSE24634_TREG_VS_TCONV_POST_DAY7_IL4_CONVERSION_DN	164	-0.547016	-2.3158	1e-10	2.48824e-09	1.29412e-09	1659	tags=32%, list=13%, signal=28%	FNDC3B/CRYBG1/TCF7/PLAUR/CDKN1A/ENTR1/ACSL1/TYROBP/RHBDF2/TLR1/SHTN1/FADS1/PLBD1/HCK/KCTD12/RASGRP3/SLC2A6/CTSL/SCD/PPARD/CTSB/PPFIBP2/ACP5/NRP1/RBM47/CTSV/CTSZ/SIRPA/SLC15A3/MNDA/FGL2/CD68/IRF8/RGL1/HNMT/TYMP/CD14/TMEM176B/PLA2G7/BLNK/KYNU/FPR3/CHI3L1/LYZ/CSTA/CD163/CTSH/LILRB4/MMP9/CCL2/CYBB/CYP1B1
D_B	Day3	pathways	KEGG_AMINOACYL_TRNA_BIOSYNTHESIS	18	-0.639798	-2.31396	0.000100774	0.00289471	0.00246133	2709	tags=78%, list=23%, signal=60%	LARS2/HARS2/FARSB/RARS2/TARS2/EARS2/PSTK/YARS2/PARS2/MARS2/FARS2/FARSA/CARS2/SARS2
B_A	Day7	pathways	REACTOME_DISEASES_OF_IMMUNE_SYSTEM	24	-0.847169	-2.31347	8.46277e-07	0.000217052	0.000205841	498	tags=33%, list=5%, signal=32%	NFKB2/UNC93B1/TLR4/TLR2/CD36/CD14/S100A9/S100A8
C_B	Day3	pathways	REACTOME_MITOCHONDRIAL_TRANSLATION	72	-0.410055	-2.31275	1.66061e-07	1.71126e-05	1.55573e-05	5775	tags=94%, list=47%, signal=51%	MRPL3/MRPS5/MRPL30/MRRF/MRPL41/MRPS10/GFM2/MRPS16/MRPL17/MRPL52/MRPL14/MRPS12/MTRF1L/MRPS17/ERAL1/MRPL18/DAP3/MRPL20/MRPL21/MRPL19/MRPS35/MRPL58/MRPL37/MRPL12/PTCD3/MRPL9/MRPS28/MRPS27/AURKAIP1/MRPL11/OXA1L/MRPL42/MRPL47/MRPS25/MRPS30/MRPS9/MRPL33/MRPS15/MRPS31/MRPL39/MRPL50/MRPL32/MRPL15/MRPS18B/MRPL40/MRPL57/MRPL44/MRPL45/MRPS26/MRPS33/MRPL13/MRPL53/MRPL48/MRPS36/MRPL10/MRPL36/MRPL2/MRPS18C/MRP…
B_A	Day7	cyp1b1gs	TONKS_TARGETS_OF_RUNX1_RUNX1T1_FUSION_HSC_DN	169	-0.61075	-2.31261	1.67817e-09	2.52305e-08	8.71066e-09	1189	tags=37%, list=11%, signal=33%	LAT/PTPN12/SMOX/ZFP36L2/NKG7/SLC16A3/GATA1/SPI1/MICAL2/KLF1/IGFBP2/S100A4/DOK2/PDLIM1/ITGA2B/PIK3CB/SOCS1/HBB/TNFSF13/NFE2/FCER1A/CEBPA/CSF2RB/ID2/GPR35/PLAC8/ACSL1/HBD/FCGR2A/CAMK1/IGFBP4/CXCR4/HBG1/PRKCD/NCF4/KCNK5/IL1RN/TFR2/PMP22/IRF8/STAB1/IL9R/TRGC1/TYROBP/FPR2/KBTBD11/GPR183/CEBPE/S100B/IL10RA/PRG2/CD36/ANPEP/CSTA/ALOX5AP/CST7/CTSG/MS4A3/MMP2/TGFBI/S100A9/CYP1B1
B_A	Day7	cyp1b1gs	MATSUMIYA_PBMC_MODIFIED_VACCINIA_ANKARA_VACCINE_AGE_18_55YO_VACCINATED_VS_CONTROL_TREATED_IN_VITRO_WITH_MVA85A_6HR_UP	62	-0.704587	-2.30739	8.6086e-07	9.62397e-06	3.32262e-06	582	tags=37%, list=6%, signal=35%	ITPRIPL2/CCL3L1/ADM/SRC/AK4/RBM47/FCGRT/SDC4/THBS1/ADAP1/KLF4/IL1RN/DNAJB5/IL4I1/IER3/MTMR11/FGR/RHOU/ANPEP/TGFBI/CXCL1/CD14/CYP1B1
D_C	Day7	cyp1b1gs	GSE29618_MONOCYTE_VS_PDC_UP	140	-0.561845	-2.30723	7.65381e-08	1.7926e-06	5.046e-07	884	tags=25%, list=9%, signal=23%	TLE4/BLVRB/ANXA1/F5/GSAP/TLR2/CAPN2/NAIP/CXCL8/IER3/CEBPA/CTSL/KDM7A/GASK1B/RNASE2/TENT5A/LIN7A/CFP/HCK/LGALS3/FCGR2C/RIN2/CD86/TYROBP/CLEC4A/PADI2/CSF1R/ALDH3B1/PLBD1/EPB41L3/AOAH/FGL2/S100A9/S100A12/CYP1B1
D_C	Day7	cyp1b1gs	LEE_CALORIE_RESTRICTION_MUSCLE_DN	27	-0.754587	-2.3057	1.54872e-05	0.000222317	6.258e-05	101	tags=15%, list=1%, signal=15%	FBLN2/ALOX5AP/S100A9/CYP1B1
D_C	Day3	cyp1b1gs	TONKS_TARGETS_OF_RUNX1_RUNX1T1_FUSION_HSC_DN	176	-0.538862	-2.30092	1e-10	2.48824e-09	1.29412e-09	1395	tags=34%, list=11%, signal=31%	ACSL1/IGFBP4/GSR/ITGAL/TYROBP/CRCP/FADS1/CTSG/IL10RA/PRG2/FCGR2A/ZBTB16/E2F8/SPI1/C15orf39/RPS6KA1/NOD2/PDXK/KCNK5/CEBPA/GATA1/IL6R/PRKCD/SMOX/LAT2/TNFSF13/ANPEP/LAT/FADS2/MICAL2/TRGC1/SLC1A4/KLF1/S100B/CD36/SLCO4C1/IL9R/IL17RA/MMP2/IRF8/FUT7/SLC7A5/GPR35/SLC16A3/FPR2/RUNX3/TPCN1/GPR183/IL1RN/CCR7/ALOX5AP/IL7R/HBA1/CSTA/CCL2/CYBB/HBB/S100A9/TGFBI/CYP1B1
D_B	Day3	pathways	KEGG_CITRATE_CYCLE_TCA_CYCLE	25	-0.58533	-2.3007	3.13922e-05	0.00111533	0.00094835	3167	tags=72%, list=27%, signal=53%	ACLY/SUCLG2/SDHC/DLD/PDHB/DLAT/IDH3G/MDH1/ACO2/DLST/SDHD/SDHA/IDH2/IDH3B/SDHB/FH/PDHA1/MDH2
B_A	Day11	pathways	WP_OVERVIEW_OF_PROINFLAMMATORY_AND_PROFIBROTIC_MEDIATORS	41	-0.695978	-2.29994	6.72257e-06	0.000748392	0.000698569	772	tags=46%, list=7%, signal=43%	OSM/IL15/IL7/TNF/XCL1/CXCL16/PF4/CCL4L2/IL1RN/PPBP/CCL4/XCL2/CCL3L1/CXCL2/CXCL3/CCL3/CXCL8/CXCL1/CCL2
D_A	Day7	pathways	REACTOME_DISEASES_OF_IMMUNE_SYSTEM	26	-0.79611	-2.29927	3.05618e-06	0.00154184	0.00147823	428	tags=31%, list=4%, signal=30%	TLR4/S100A1/TLR2/UNC93B1/CD36/CD14/S100A9/S100A8
D_C	Day11	pathways	REACTOME_INFLUENZA_INFECTION	143	-0.490974	-2.29681	2.43952e-08	5.02054e-06	4.61968e-06	1710	tags=54%, list=14%, signal=47%	RPLP0/RPL27/SLC25A6/RPL8/RPL7A/RPL28/RPS20/RPS9/RPS7/RPL23/RPL19/UBA52/RPS15/RPS5/RPL15/RPL3/RPLP1/RPL10A/FAU/RPS15A/RPS3A/RPS4X/RPL24/RPS8/RPS11/RPS12/RPL23A/RPS6/RPL35/RPS27A/RPS4Y1/RPL18/RPL32/RPS13/RPL41/RPS2/RPS3/RPS16/RPS28/RPL13A/RPLP2/RPL5/RPL21/RPL37A/RPL11/RPL7/RPL18A/RPL12/RPL22/RPS25/RPS23/RPS24/RPS10/RPS21/RPS14/RPL35A/RPL27A/RPL34/RPL9/RPL14/RPL10/RPL30/RPL29/RPL4/RPL39/RPL26/RPL31/…
D_B	Day3	pathways	REACTOME_ORC1_REMOVAL_FROM_CHROMATIN	61	-0.486261	-2.29377	1.37068e-06	7.76196e-05	6.59987e-05	3227	tags=72%, list=27%, signal=53%	RPS27A/PSMD2/ORC3/ORC6/PSME3/SKP1/PSMB8/PSMD7/PSMA1/PSMA4/PSMD13/PSMA7/ORC1/CCNA2/SEM1/UBC/CDC6/PSMC5/PSMD14/PSMB2/PSMB6/PSMA5/PSMB1/PSMD8/PSMC6/PSME1/PSMA3/PSMB7/PSMC4/PSMC1/PSMB3/PSMB5/MCM5/PSMF1/PSMD4/MCM7/PSME2/PSMD3/PSMA6/PSMD6/ORC5/PSMC3/PSMB10/CDT1
D_C	Day11	pathways	REACTOME_CELLULAR_RESPONSE_TO_STARVATION	143	-0.490094	-2.29269	2.75543e-08	5.15515e-06	4.74355e-06	1710	tags=55%, list=14%, signal=48%	RPLP0/RPL27/RPL8/RPL7A/RPL28/RPS20/RPS9/RPS7/RPL23/RPL19/UBA52/RPS15/RPS5/RPL15/RPL3/RPLP1/RPL10A/FAU/RPS15A/RPS3A/RPS4X/RPL24/RPS8/RPS11/RPS12/RPL23A/RPS6/RPL35/RPS27A/RPS4Y1/RPL18/RPL32/RPS13/RPL41/RPS2/RPS3/RPS16/RPS28/RPL13A/RPLP2/RPL5/RPL21/RPL37A/RPL11/RPL7/RPL18A/RPL12/RPL22/RPS25/RPS23/RPS24/RPS10/RPS21/EIF2S3/RPS14/RPL35A/RPL27A/RPL34/TCIRG1/RPL9/RPL14/RPL10/RPL30/RPL29/RPL4/RPL39/RPL26/…
B_A	Day7	cyp1b1gs	GSE24634_TEFF_VS_TCONV_DAY7_IN_CULTURE_DN	148	-0.614984	-2.29183	3.27313e-09	4.6035e-08	1.58933e-08	1480	tags=42%, list=14%, signal=36%	ACTN1/COLGALT1/LHFPL2/NCF2/SPR/CLCN7/DAB2/HSPBAP1/HLA-DMA/RREB1/GNS/PTPN12/SLC29A3/ARSB/TFEC/SGK1/LPAR6/HLA-DPB1/SIRPA/HLA-F/RHBDF1/PSAP/PLXND1/SAT1/PTPRE/APLP2/MSRB1/HLA-DRB1/CDA/LRPAP1/PLXNB2/CD84/CRELD1/TNFSF13/CEBPA/FCGRT/CLEC7A/CARD9/IFI30/FNDC3B/SLC8B1/CHI3L1/PRKCD/TLR2/CD86/RNASE6/QSOX1/RIN2/PLA2G7/TYROBP/RGCC/NRP1/HNMT/F3/FGR/HMOX1/EPB41L3/CLEC10A/MNDA/LILRB4/ARHGEF10L/CYP1B1
C_B	Day11	pathways	REACTOME_METABOLISM_OF_STEROIDS	101	-0.554804	-2.29022	4.57687e-07	0.000116939	0.000107797	671	tags=30%, list=6%, signal=28%	HSD17B12/HSD17B7/SP1/HSD3B7/SC5D/INSIG1/STARD4/EBP/SQLE/IDI1/FASN/MVK/HELZ2/FDPS/NSDHL/SCD/DHCR24/CYP51A1/FDFT1/MSMO1/ELOVL6/HMGCR/LSS/TM7SF2/ACAT2/DHCR7/OSBPL6/MVD/HMGCS1/CH25H
D_B	Day3	pathways	REACTOME_HEDGEHOG_LIGAND_BIOGENESIS	52	-0.501108	-2.28843	1.18014e-05	0.000508485	0.000432357	3227	tags=73%, list=27%, signal=53%	RPS27A/PSMD2/PSME3/PSMB8/PSMD7/PSMA1/PSMA4/PSMD13/PSMA7/SEM1/UBC/PSMC5/PSMD14/OS9/PSMB2/PSMB6/PSMA5/DERL2/PSMB1/PSMD8/PSMC6/PSME1/PSMA3/PSMB7/PSMC4/PSMC1/PSMB3/PSMB5/PSMF1/PSMD4/P4HB/PSME2/PSMD3/PSMA6/PSMD6/PSMC3/PSMB10/NOTUM
D_C	Day11	pathways	REACTOME_REGULATION_OF_EXPRESSION_OF_SLITS_AND_ROBOS	148	-0.488272	-2.28498	8.00916e-08	1.26791e-05	1.16668e-05	1710	tags=52%, list=14%, signal=45%	RPLP0/RPL27/RPL8/RPL7A/RPL28/RPS20/RPS9/RPS7/RPL23/RPL19/UBA52/RPS15/RPS5/RPL15/RPL3/RPLP1/RPL10A/FAU/RPS15A/PABPC1/RPS3A/RPS4X/RPL24/RPS8/RPS11/RPS12/RPL23A/RPS6/RPL35/RPS27A/RPS4Y1/RPL18/RPL32/RPS13/RPL41/RPS2/RPS3/RPS16/RPS28/RPL13A/RPLP2/RPL5/RPL21/RPL37A/RPL11/RPL7/RPL18A/RPL12/RPL22/RPS25/RPS23/RPS24/RPS10/RPS21/RPS14/RPL35A/RPL27A/RPL34/RPL9/RPL14/RPL10/RPL30/RPL29/RPL4/RPL39/RPL26/RPL31/R…
D_C	Day3	cyp1b1gs	GSE10325_BCELL_VS_MYELOID_DN	176	-0.534888	-2.28395	1e-10	2.48824e-09	1.29412e-09	1296	tags=29%, list=11%, signal=26%	ZDHHC7/CFP/NCF2/ICAM1/PLXNB2/ADORA2B/PLBD1/KCTD12/FCGR2A/C5AR1/MYO1F/C15orf39/COTL1/NOD2/CTSL/CEBPD/FBP1/CEBPA/APOBEC3A/PRKCD/CTSB/NAGA/TNFSF13/SLC7A7/MICAL2/PILRA/PTGIR/LILRB3/IGSF6/SLC11A1/SIRPA/FGL2/CXCR2/TBC1D8/MTMR11/CCR1/SERPINA1/CCR5/FPR1/AQP9/IL1RN/MYCL/LGALS2/CSF1R/CSTA/CD163/CCR2/MS4A6A/TGFBI/CYP1B1/CLEC10A
B_A	Day7	pathways	PID_TOLL_ENDOGENOUS_PATHWAY	19	-0.876225	-2.27704	9.0063e-07	0.000217052	0.000205841	527	tags=37%, list=5%, signal=35%	IRAK2/TLR4/TLR2/VCAN/CD14/S100A9/S100A8
B_A	Day11	pathways	REACTOME_ANTIGEN_PROCESSING_CROSS_PRESENTATION	78	-0.607032	-2.2733	1.22491e-06	0.000186374	0.000173966	620	tags=18%, list=6%, signal=17%	CYBA/NCF1/CTSV/FCGR1A/NCF4/TLR2/FCGR1B/MRC1/TLR4/CD36/CTSL/CD14/S100A8/S100A9
C_B	Day3	pathways	REACTOME_CRISTAE_FORMATION	25	-0.528261	-2.2731	7.90305e-05	0.00354091	0.00321909	5860	tags=100%, list=47%, signal=53%	DNAJC11/MTX2/APOO/IMMT/MT-ATP8/MICOS10/CHCHD3/ATP5ME/ATP5MG/MICOS13/ATP5F1E/ATP5PB/DMAC2L/ATP5PF/ATP5F1D/ATP5PD/MTX1/APOOL/ATP5MC3/ATP5PO/ATP5MC2/ATP5MF/ATP5F1C/CHCHD6
B_A	Day11	cyp1b1gs	GSE6259_33D1_POS_VS_DEC205_POS_SPLENIC_DC_DN	146	-0.54877	-2.26859	1.06995e-08	1.43695e-07	4.66206e-08	1568	tags=33%, list=14%, signal=29%	TTC39C/AREG/LPXN/SLC1A4/FUCA1/SQOR/TUBB2B/KIT/CA8/HJURP/GALNT2/FCER1G/EGR1/TIPARP/CTSZ/RAB38/DOK2/GPD2/LRP5/GCSAML/NYNRIN/ARL4C/PPIF/CEBPA/MTSS1/TBC1D8/TUBB2A/SIPA1L2/AHRR/ADCY9/PRSS23/IL1RN/SEMA4A/PDE4A/ADAP1/VDR/RGL1/RHOU/BTG2/DKK2/SLC22A4/LACC1/WASF3/GPR68/CLCN4/FAM171A1/EPB41L3/CYP1B1
D_B	Day3	pathways	REACTOME_CYTOSOLIC_IRON_SULFUR_CLUSTER_ASSEMBLY	12	-0.703327	-2.26785	0.0010898	0.0186205	0.0158327	2405	tags=75%, list=20%, signal=60%	POLD1/NDOR1/CIAPIN1/NUBP1/CIAO1/RTEL1/NUBP2/ERCC2/CIAO3
D_C	Day11	cyp1b1gs	GSE4984_UNTREATED_VS_GALECTIN1_TREATED_DC_UP	150	-0.482919	-2.2678	1.21377e-08	3.19372e-07	2.25984e-07	1204	tags=23%, list=10%, signal=21%	MED13L/CREBRF/P2RX7/SPI1/RPL41/DAPP1/JAK2/STXBP2/SLC8A1/TMEM106A/ADAP1/ABCA1/ZFP36/RPS27/DUSP3/NAIP/GPCPD1/GLUL/RELT/RHOU/ODF3B/PLBD1/ADAMTSL4/ZEB2/SLC22A4/FCGR1B/FPR1/IGSF6/AOAH/TMEM119/EGR1/S100A9/CYP1B1/S100A8/ELANE
D_C	Day7	pathways	REACTOME_ANTIMICROBIAL_PEPTIDES	20	-0.789342	-2.26482	3.30822e-05	0.00699138	0.00671704	154	tags=40%, list=2%, signal=39%	RNASE3/RNASE6/CTSG/CCR2/LYZ/PRTN3/S100A9/ELANE
D_C	Day3	cyp1b1gs	LI_PBMC_MENACTRA_AGE_18_45YO_CORRELATED_WITH_ANTI_POLYSACCHARIDE_ANTIBODY_3DY_POSITIVE	50	-0.650749	-2.26326	5.44079e-07	7.67151e-06	3.98991e-06	850	tags=36%, list=7%, signal=34%	HLA-DRB1/HLA-DQA1/PRKCD/CSF2RA/PLXDC2/TNF/RGL1/FUT7/CD1D/SLAMF8/TLR7/IL1RN/TLR8/CSF1R/CD1C/ASGR2/CD1A/CYP1B1
D_C	Day3	hallmark	HALLMARK_MYC_TARGETS_V2	58	-0.631729	-2.26254	2.68372e-07	4.47287e-06	2.82497e-06	3138	tags=76%, list=25%, signal=57%	NDUFAF4/TFB2M/PHB/NOC4L/HSPD1/MPHOSPH10/RCL1/MCM4/SLC29A2/NIP7/SRM/PRMT3/MRTO4/PA2G4/NOP2/FARSA/NOP56/MAP3K6/GNL3/HK2/IMP4/GRWD1/BYSL/TBRG4/RABEPK/PUS1/IPO4/LAS1L/EXOSC5/WDR43/PLK4/PES1/TCOF1/WDR74/SORD/PPRC1/SUPV3L1/SLC19A1/MYBBP1A/NOLC1/MYC/NOP16/PPAN/PLK1
D_B	Day7	pathways	WP_CHOLESTEROL_METABOLISM_WITH_BLOCH_AND_KANDUTSCHRUSSELL_PATHWAYS	36	-0.698437	-2.25751	1.8143e-05	0.00316184	0.00294108	560	tags=61%, list=5%, signal=58%	ACSL3/MVK/SQLE/EBP/NSDHL/MSMO1/FADS2/IDI1/FADS1/FDFT1/CH25H/FASN/LSS/HSD17B7/SCD/CYP51A1/FDPS/TM7SF2/ACAT2/HMGCR/MVD/HMGCS1
D_A	Day11	pathways	REACTOME_NEUTROPHIL_DEGRANULATION	386	-0.509063	-2.25717	1e-10	2.093e-07	2.00421e-07	1041	tags=23%, list=8%, signal=22%	ATAD3B/CD55/PSEN1/GLA/CYBA/CTSD/TRPM2/SYNGR1/LAMP2/SCAMP1/GNS/ARSA/STK11IP/ARSB/HVCN1/KCNAB2/VAT1/SIRPA/GAA/FCER1G/PSAP/NCSTN/ASAH1/SIGLEC14/NAPRT/MCEMP1/FCGR2A/MAN2B1/GRN/ATP6V0A1/P2RX1/C3AR1/PTPN6/SLC2A5/SIGLEC9/ALDH3B1/LRRC7/CST3/MGST1/RNASET2/TYROBP/SIRPB1/CXCL1/SLCO4C1/TLR2/ITGAL/CFP/ANPEP/FCN1/LRG1/FGR/PRKCD/QSOX1/FGL2/OSCAR/ITGB2/FPR2/PLD1/CD68/HP/LGALS3/CLEC12A/RAB44/MGAM/CTSG/C5AR1/CD14/…
B_A	Day7	pathways	REACTOME_CLASS_A_1_RHODOPSIN_LIKE_RECEPTORS	118	-0.623431	-2.2566	6.52995e-08	4.88635e-05	4.63397e-05	992	tags=40%, list=10%, signal=36%	GPR37L1/PSAP/HCAR1/LPAR1/LPAR5/CCL3/GHRL/NPW/GALR3/CNR2/PTGER1/LPAR4/PTGDR2/CCR1/GPR35/C3AR1/P2RY13/SUCNR1/ANXA1/CXCR4/CX3CR1/F2RL3/TRH/CCL23/GPR132/CCL4/FPR2/CXCR2/ADORA2B/GPR183/GAL/P2RY2/PTGIR/FFAR4/CXCR3/HTR7/CXCL8/PLPPR2/PROK2/CCR2/GPR68/PLPPR3/P2RY6/PTGER3/PF4/CXCL1/PPBP
D_B	Day3	pathways	REACTOME_CHAPERONE_MEDIATED_AUTOPHAGY	15	-0.647534	-2.25471	0.000595796	0.0118087	0.0100407	537	tags=13%, list=5%, signal=13%	PLIN3/HBB
D_C	Day11	pathways	REACTOME_DISEASES_OF_IMMUNE_SYSTEM	19	-0.716792	-2.25309	0.000201937	0.0159841	0.0147079	455	tags=26%, list=4%, signal=25%	TLR2/UNC93B1/CD36/S100A9/S100A8
D_B	Day3	pathways	REACTOME_DEGRADATION_OF_AXIN	47	-0.509364	-2.25169	1.11418e-05	0.000490735	0.000417265	3227	tags=74%, list=27%, signal=54%	RPS27A/PSMD2/PSME3/PSMB8/PSMD7/PSMA1/PSMA4/PSMD13/PSMA7/SEM1/UBC/PSMC5/PSMD14/PSMB2/PSMB6/PSMA5/PSMB1/PSMD8/PSMC6/PSME1/PSMA3/PSMB7/PSMC4/PSMC1/PSMB3/PSMB5/PSMF1/PSMD4/PSME2/PSMD3/PSMA6/PSMD6/AXIN1/PSMC3/PSMB10
D_B	Day3	pathways	REACTOME_SWITCHING_OF_ORIGINS_TO_A_POST_REPLICATIVE_STATE	77	-0.459461	-2.24925	3.10245e-07	2.45962e-05	2.09138e-05	3227	tags=68%, list=27%, signal=49%	RPS27A/PSMD2/ORC3/ORC6/ANAPC5/PSME3/SKP1/PSMB8/PSMD7/PSMA1/PSMA4/UBE2E1/PSMD13/PSMA7/ORC1/CCNA2/SEM1/UBC/CDC6/ANAPC4/FZR1/PSMC5/PSMD14/PSMB2/CDC16/PSMB6/PSMA5/CCNE1/PSMB1/PSMD8/PSMC6/PSME1/PSMA3/PSMB7/PSMC4/PSMC1/PSMB3/ANAPC15/PSMB5/UBE2C/MCM5/PSMF1/PSMD4/MCM7/PSME2/PSMD3/PSMA6/PSMD6/ORC5/PSMC3/PSMB10/CDT1
C_B	Day11	hallmark	HALLMARK_HEME_METABOLISM	158	-0.513233	-2.24876	1.30952e-08	6.5476e-07	3.58395e-07	1024	tags=22%, list=8%, signal=21%	CCND3/SLC25A38/SPTA1/PIGQ/RHD/CTNS/DCAF11/VEZF1/RNF19A/SLC30A1/MAP2K3/RANBP10/CLIC2/FTCD/ASNS/TRAK2/ATP6V0A1/TFRC/MPP1/ABCB6/GATA1/SPTB/SLC7A11/RHCE/SLC4A1/GYPB/SLC6A9/ANK1/RHAG/GYPA/MYL4/ALAS2/HBD/AHSP/HBB
B_A	Day7	cyp1b1gs	GSE360_L_DONOVANI_VS_M_TUBERCULOSIS_DC_DN	120	-0.621588	-2.2487	3.37767e-08	4.60207e-07	1.58884e-07	633	tags=18%, list=6%, signal=17%	CASP1/SAMHD1/C3AR1/SLC31A2/ACSL1/SERPINB8/CHI3L1/IRF7/PADI2/SKIL/ALDH3B1/CCL4/GAL/ANXA2/EPB41L3/CD163/MNDA/VCAN/CD14/S100A9/CYP1B1/S100A8
B_A	Day7	pathways	REACTOME_TOLL_LIKE_RECEPTOR_TLR1_TLR2_CASCADE	80	-0.656208	-2.24627	1.32309e-06	0.000251347	0.000238365	527	tags=14%, list=5%, signal=13%	IRAK2/NFKB2/TLR4/TLR2/JUN/S100B/CD36/CD14/S100A12/S100A9/S100A8
D_C	Day11	pathways	REACTOME_IRAK4_DEFICIENCY_TLR2_4	12	-0.806373	-2.24459	0.000182433	0.0150179	0.0138188	455	tags=33%, list=4%, signal=32%	TLR2/CD36/S100A9/S100A8
D_A	Day11	cyp1b1gs	GSE6269_E_COLI_VS_STREP_PNEUMO_INF_PBMC_DN	131	-0.568704	-2.24012	1.38538e-09	8.33205e-08	6.45815e-08	594	tags=20%, list=5%, signal=19%	CD24/P4HB/PLBD1/NCF4/SLC2A5/TNFSF13/MAN2A2/CA1/FUT4/HP/HOMER3/MGAM/ALOX5AP/SERPINB10/HCAR3/CHI3L1/CLEC5A/BPI/S100P/RETN/RNASE3/S100A9/CYP1B1/AZU1/ELANE/PRTN3
D_C	Day11	cyp1b1gs	LI_PBMC_MENACTRA_AGE_18_45YO_CORRELATED_WITH_ANTI_POLYSACCHARIDE_ANTIBODY_3DY_POSITIVE	46	-0.594713	-2.23965	4.56744e-05	0.000565556	0.000400181	1327	tags=43%, list=11%, signal=39%	HLA-DMA/HLA-DRA/TBXAS1/FUT7/HLA-DPA1/HLA-DRB1/PTGS2/BCL6/CD86/CD1A/IL1RN/PRKCD/CD1C/TLR7/RGL1/RIN2/CD1B/CSF1R/ASGR2/CYP1B1
D_A	Day7	pathways	PID_TOLL_ENDOGENOUS_PATHWAY	19	-0.82203	-2.23439	5.09892e-05	0.0146995	0.014093	493	tags=37%, list=4%, signal=35%	IRAK2/TLR4/TLR2/VCAN/CD14/S100A9/S100A8
D_A	Day11	cyp1b1gs	TONKS_TARGETS_OF_RUNX1_RUNX1T1_FUSION_HSC_DN	176	-0.547045	-2.23294	1e-10	8.42e-09	6.52632e-09	1112	tags=38%, list=9%, signal=35%	CYBB/PTPN12/GSE1/RPS6KA1/CD55/PLP2/LAT2/C15orf39/APOBR/CHST12/PIK3CB/XYLT1/PLXNC1/IL1RN/LAT/SPI1/CCL2/S100B/NFE2/ZFP36L2/FCGR2A/SLC16A3/IRF8/ACTN1/NCF4/TPCN1/IGFBP2/IL17RA/TNFSF13/KLF1/TYROBP/KCNK5/ZBTB16/SLCO4C1/ANK1/ITGAL/GATA1/GPR35/CEBPA/IL6R/ANPEP/CEBPE/PRKCD/FPR2/GPR183/KBTBD11/IL10RA/NKG7/MMP2/CST7/TGFBI/ALOX5AP/DMTN/CTSG/KCNH2/CD36/TRGC1/HBD/S100A9/HBA1/CSTA/MYL4/HBG1/CYP1B1/MS4A3/HBB
B_A	Day11	pathways	REACTOME_DISEASES_OF_IMMUNE_SYSTEM	23	-0.77154	-2.23106	1.24935e-05	0.00117676	0.00109842	963	tags=48%, list=9%, signal=44%	NFKB2/UNC93B1/TICAM1/TRAF3/NFKBIA/TLR2/TLR4/CD36/CD14/S100A8/S100A9
B_A	Day11	pathways	WP_ARYL_HYDROCARBON_RECEPTOR_PATHWAY_WP2873	26	-0.747374	-2.23051	2.44348e-05	0.00201383	0.00187976	691	tags=35%, list=6%, signal=33%	JUNB/TNF/JUN/SRC/AHRR/HES1/MYOF/SERPINB2/CYP1B1
B_A	Day7	cyp1b1gs	GSE1432_6H_VS_24H_IFNG_MICROGLIA_UP	141	-0.602097	-2.22948	4.09617e-08	5.4119e-07	1.86843e-07	495	tags=16%, list=5%, signal=15%	FCGR2A/MAP3K6/COL6A1/SDS/FLNA/MRC1/S100A10/IL3RA/SPARC/STAB1/DSC2/ANXA2/LMNA/IL1R1/OLR1/FCGR2B/CD163/MMP2/IL1R2/CD14/S100A9/CYP1B1
D_C	Day3	cyp1b1gs	GSE360_HIGH_DOSE_B_MALAYI_VS_M_TUBERCULOSIS_DC_DN	151	-0.532679	-2.22776	2.09197e-09	4.21382e-08	2.19158e-08	1239	tags=22%, list=10%, signal=20%	DENND3/ICAM1/TLR1/CHST2/IL10RA/NCDN/HIC2/STK17A/CTSL/RNF19B/RGS1/GLUL/GAL/ACVRL1/TYMP/AGRN/IER3/SERPINA1/IL1RN/CXCL5/CCR7/MYOF/CD163/MSC/MMP9/CCL2/CYBB/S100A9/VCAN/CCL7/VCAM1/CYP1B1/S100A8
B_A	Day11	cyp1b1gs	GSE6259_BCELL_VS_CD8_TCELL_UP	144	-0.540231	-2.2276	2.75886e-08	3.35866e-07	1.08969e-07	1568	tags=38%, list=14%, signal=33%	TTC39C/GNG11/LPXN/FUCA1/LRRC4/PRKAG2/ETS2/TUBB2B/KIT/CA8/WWC3/CEP131/KAT2B/SLCO4A1/HJURP/GALNT2/EGR1/TIPARP/TMEM131L/RAB38/CXCR2/LRP5/CNR2/GCSAML/NYNRIN/ARL4C/PPIF/CEBPA/TBC1D8/TUBB2A/SIPA1L2/NCF4/AHRR/ADCY9/PRSS23/TNFSF14/SEMA4A/GPR183/ADAP1/VDR/RGL1/RHOU/DMTN/BTG2/LACC1/WASF3/GPR68/CLCN4/MICAL2/MMP14/FAM171A1/EPB41L3/CCL2/CYP1B1
B_A	Day11	cyp1b1gs	WP_ARYL_HYDROCARBON_RECEPTOR_PATHWAY_WP2873	26	-0.747374	-2.22759	7.27524e-06	5.22386e-05	1.69484e-05	691	tags=35%, list=6%, signal=33%	JUNB/TNF/JUN/SRC/AHRR/HES1/MYOF/SERPINB2/CYP1B1
D_C	Day3	cyp1b1gs	GSE29618_MONOCYTE_VS_PDC_DAY7_FLU_VACCINE_UP	181	-0.519933	-2.22747	1.41025e-10	3.31408e-09	1.72363e-09	1966	tags=33%, list=16%, signal=28%	MAFB/CD86/PTPN12/TREM1/IFI30/ALDOA/FLVCR2/UPP1/EFHD2/HK2/TLR2/REEP4/FCN1/ARHGAP26/ACSL1/ZDHHC7/VEGFA/BCL6/DENND3/NCF2/LYST/ALDH3B1/PLBD1/HCK/C5AR1/MYO1F/CTSL/SLC36A1/CEBPD/ENTPD1/CEBPA/APOBEC3A/LAT2/TNFSF13/SLC7A7/MICAL2/PILRA/LILRB3/ITGB2/IGSF6/SIRPA/FGL2/NAIP/CD1D/ADAP2/RNASE2/CD14/MTMR11/IER3/SERPINA1/FPR1/IL1RN/CSF1R/CD163/PID1/ASGR2/S100A9/CYP1B1/S100A12
D_A	Day3	pathways	BIOCARTA_AHSP_PATHWAY	11	-0.924427	-2.22716	9.58943e-08	9.84835e-05	8.88789e-05	279	tags=45%, list=2%, signal=44%	GATA1/AHSP/HBA1/HBA2/HBB
D_B	Day11	pathways	WP_CYTOPLASMIC_RIBOSOMAL_PROTEINS	87	-0.552136	-2.22641	8.0158e-07	0.000436419	0.00040634	3268	tags=77%, list=26%, signal=58%	RPL37A/UBA52/RPL19/RPL18/RPL8/RPS12/RPL36/RPLP2/RPS27/RPS16/RPS13/RPL18A/RPL32/RPS15A/RPS8/RPL12/RPL24/RPLP1/RPL10A/RPS5/RPS2/RPL7A/RPS20/RPL27A/RPS7/RPL22/RPS25/RPS23/RPL23/RPL21/RPL15/RPL37/RPLP0/RPL14/RPS14/RPL11/RPL13A/RPL36A/RPL34/RPS4X/RPS10/RPS27A/RPL38/RPL3/RPS6/RPS24/RPS6KA1/RPL30/RPS3A/RPL31/RPL10/RPL17/RPS4Y1/RPL13/RPL35A/RPL39/RPS11/RPS3/RPL5/RPL9/RPL26/RPL29/RPS6KA2/RPS18/RPL4/RPL7/R…
B_A	Day11	cyp1b1gs	LI_PBMC_MENOMUNE_A_C_Y_W_135_AGE_18_45YO_CORRELATED_WITH_ANTIBODY_RESPONSE_3DY_NEGATIVE	21	-0.782689	-2.22566	1.41049e-05	9.32183e-05	3.02439e-05	918	tags=62%, list=8%, signal=57%	CSF1R/CD86/ASGR1/CD1D/TLR7/PRKCD/HLA-DQA1/RIN2/CCL4/ANPEP/RGL1/IL4I1/CYP1B1
B_A	Day11	pathways	PID_TOLL_ENDOGENOUS_PATHWAY	17	-0.823177	-2.22541	1.44842e-05	0.00125804	0.00117428	774	tags=47%, list=7%, signal=44%	IRAK2/TICAM1/TLR2/TLR4/CD14/S100A8/S100A9/VCAN
C_B	Day7	pathways	REACTOME_CHAPERONE_MEDIATED_AUTOPHAGY	12	-0.777461	-2.22466	0.00324168	0.0884386	0.0812223	423	tags=17%, list=4%, signal=16%	HDAC6/HBB
B_A	Day11	pathways	WP_IL1_AND_MEGAKARYOCYTES_IN_OBESITY	17	-0.822824	-2.22445	1.46283e-05	0.00125804	0.00117428	435	tags=35%, list=4%, signal=34%	FCER1A/TLR2/PLA2G7/SELENBP1/S100A9/CCL2
D_C	Day3	pathways	REACTOME_RHO_GTPASES_ACTIVATE_NADPH_OXIDASES	21	-0.777811	-2.22362	4.04847e-06	0.00119083	0.00107148	1184	tags=38%, list=10%, signal=34%	NCF2/NOX1/PRKCD/NCF1/PRKCA/CYBB/S100A9/S100A8
D_B	Day3	pathways	WP_OXIDATIVE_PHOSPHORYLATION	54	-0.483172	-2.22238	8.4154e-06	0.000406813	0.000345906	2432	tags=67%, list=21%, signal=53%	NDUFB5/NDUFA11/ATP5PO/NDUFB8/NDUFB2/MT-ND3/NDUFA10/ATP5F1B/NDUFA6/ATP5PF/NDUFA8/NDUFA3/NDUFS6/NDUFS7/ATP5PD/NDUFS2/NDUFV3/NDUFA2/NDUFC2/ATP5MC3/NDUFAB1/NDUFB10/ATP5PB/NDUFB7/MT-ND4L/NDUFB9/ATP5F1D/ATP5ME/NDUFS5/ATP5MC1/NDUFS8/NDUFC1/NDUFA7/ATP5MF/NDUFS3/NDUFV1
D_A	Day3	hallmark	HALLMARK_MYC_TARGETS_V2	58	-0.631465	-2.22238	2.24065e-06	4.75762e-05	2.50401e-05	3802	tags=83%, list=31%, signal=57%	MCM4/DCTPP1/PLK4/NOP56/PPRC1/HSPE1/NIP7/RCL1/TFB2M/HSPD1/NDUFAF4/CDK4/LAS1L/SORD/WDR43/AIMP2/PES1/MCM5/MPHOSPH10/PA2G4/GNL3/BYSL/PHB/PRMT3/SRM/RRP12/NOLC1/SLC19A1/RABEPK/MYBBP1A/GRWD1/IPO4/MRTO4/RRP9/NOC4L/TBRG4/SUPV3L1/EXOSC5/WDR74/IMP4/PUS1/FARSA/SLC29A2/PLK1/PPAN/NOP16/MYC/NOP2
B_A	Day11	pathways	WP_SPINAL_CORD_INJURY	64	-0.616321	-2.22193	4.24295e-06	0.000524534	0.000489614	681	tags=25%, list=6%, signal=24%	TNF/PRKCA/NR4A1/FOS/PTGS2/NTN1/TLR4/BTG2/ZFP36/CXCL2/CXCL8/LGALS3/CCR2/CXCL1/VCAN/CCL2
D_B	Day3	pathways	REACTOME_APC_C_MEDIATED_DEGRADATION_OF_CELL_CYCLE_PROTEINS	73	-0.465483	-2.21967	7.61463e-07	5.03073e-05	4.27755e-05	3227	tags=68%, list=27%, signal=50%	RPS27A/PSMD2/ANAPC5/PSME3/SKP1/PSMB8/MAD2L1/BUB3/PSMD7/PSMA1/PSMA4/UBE2E1/PSMD13/PSMA7/CCNA2/SEM1/UBC/ANAPC4/FZR1/PLK1/PSMC5/PSMD14/PSMB2/CDC16/PSMB6/PSMA5/PSMB1/AURKB/PSMD8/PSMC6/PSME1/PSMA3/PSMB7/PSMC4/PSMC1/PSMB3/ANAPC15/PSMB5/UBE2C/PSMF1/PSMD4/CCNB1/PSME2/PSMD3/PSMA6/PSMD6/AURKA/PSMC3/PSMB10/CDC20
D_C	Day3	cyp1b1gs	GSE10325_LUPUS_BCELL_VS_LUPUS_MYELOID_DN	179	-0.518762	-2.21906	2.36618e-10	5.26786e-09	2.73978e-09	1966	tags=35%, list=16%, signal=30%	MAFB/FLVCR2/UPP1/LAMP1/TPD52L2/EFHD2/CARD9/HK2/TLR2/ITGA5/PLAUR/FCGR1B/ARHGAP26/FCER1G/GAA/TYROBP/ZDHHC7/CFP/RAB31/NCF2/SLC22A4/ALDH3B1/PLXNB2/LILRB1/KCTD12/FCGR2A/C5AR1/MYO1F/NOD2/SLC36A1/FBP1/CEBPA/APOBEC3A/CTSB/ANPEP/GLUL/SLC7A7/QSOX1/MICAL2/KIAA0930/P2RY2/PILRA/LILRB3/CD36/IGSF6/RASSF4/SLC11A1/SIRPA/FGL2/NAIP/HNMT/TBC1D8/ADAP2/SERPINA1/SIGLEC7/IL1RN/CSF1R/MYOF/CD163/VCAN/TGFBI/CYP1B1
D_B	Day3	pathways	WP_NSP1_FROM_SARSCOV2_INHIBITS_TRANSLATION_INITIATION_IN_THE_HOST_CELL	12	-0.68794	-2.21823	0.00169421	0.0263155	0.0223756	3141	tags=92%, list=27%, signal=67%	EIF3F/EIF2S3/EIF2S1/EIF3J/EIF3D/EIF3B/EIF3CL/EIF3H/EIF3C/EIF3G/EIF3I
B_A	Day11	pathways	REACTOME_ANTIMICROBIAL_PEPTIDES	20	-0.790773	-2.21729	5.60649e-05	0.00426524	0.00398129	405	tags=55%, list=4%, signal=53%	CD4/TLR2/CTSG/RNASE3/LYZ/CCR2/PRTN3/BPI/ELANE/S100A8/S100A9
B_A	Day11	pathways	WP_SARSCOV2_INNATE_IMMUNITY_EVASION_AND_CELLSPECIFIC_IMMUNE_RESPONSE	46	-0.6563	-2.21651	3.34948e-06	0.000441685	0.00041228	719	tags=35%, list=6%, signal=33%	IRF7/CXCR2/TRAF3/TNF/PF4/TLR7/PPBP/CCL4/MX1/LAG3/CXCL2/CXCL3/CCL3/CXCL8/CXCL1/CCL2
D_B	Day3	pathways	REACTOME_STABILIZATION_OF_P53	48	-0.504555	-2.21648	1.31411e-05	0.000542618	0.000461379	3227	tags=73%, list=27%, signal=53%	RPS27A/PSMD2/PSME3/PSMB8/PSMD7/PSMA1/PSMA4/TP53/PSMD13/PSMA7/SEM1/UBC/PSMC5/PSMD14/PSMB2/PSMB6/PSMA5/PSMB1/PSMD8/PSMC6/PSME1/PSMA3/PSMB7/PSMC4/PSMC1/PSMB3/PSMB5/PSMF1/PSMD4/PSME2/PSMD3/PSMA6/PSMD6/PSMC3/PSMB10
B_A	Day7	pathways	REACTOME_ANTIGEN_PROCESSING_CROSS_PRESENTATION	75	-0.654349	-2.21603	1.43403e-06	0.000251347	0.000238365	434	tags=13%, list=4%, signal=13%	CTSV/MRC1/NCF4/TLR4/TLR2/NCF1/CD36/CD14/S100A9/S100A8
D_C	Day7	cyp1b1gs	GSE3039_CD4_TCELL_VS_B1_BCELL_UP	128	-0.547236	-2.21567	1.09742e-06	2.0348e-05	5.72777e-06	935	tags=23%, list=9%, signal=21%	JAK2/LTBP3/IFI30/HLA-DQA1/RASL11B/SULF2/CRIP1/ARRDC1/FRMD6/NCS1/IL1RL1/SIGLEC10/STK32C/CARD10/UACA/RNASE2/LPL/RAB39A/IGFBP4/ASB2/RNASE3/CST3/HTR7/EPB41L3/MYCL/CCR2/ASGR2/MS4A6A/CLEC10A/CYP1B1
D_B	Day3	pathways	REACTOME_NUCLEOTIDE_BIOSYNTHESIS	11	-0.709575	-2.21548	0.00104224	0.0181203	0.0154074	2656	tags=82%, list=22%, signal=64%	ATIC/GMPS/PFAS/PAICS/UMPS/GART/IMPDH2/ADSL/DHODH
D_C	Day11	cyp1b1gs	GSE29618_MONOCYTE_VS_MDC_UP	167	-0.46611	-2.21502	1.92153e-08	4.75862e-07	3.36714e-07	681	tags=22%, list=5%, signal=21%	BEST1/FCN1/CSF3R/GAB2/GLUL/CD68/FGR/PTGER2/HNMT/SULT1A2/RCBTB2/TYROBP/SORL1/TBC1D8/CCR1/SLC22A4/VCAN/CYBB/CLMN/ADGRE1/FYB1/RIN2/FCGR2A/FPR1/EGR2/PILRA/AOAH/CFD/CD36/TREM1/EGR1/LIN7A/MPO/S100A9/CYP1B1/S100A8
B_A	Day7	pathways	REACTOME_INTERLEUKIN_10_SIGNALING	28	-0.784349	-2.21438	2.48626e-05	0.00342393	0.00324709	1368	tags=71%, list=13%, signal=62%	CXCL2/PTAFR/TNFRSF1A/TIMP1/CCL3L1/CCL3/TNFRSF1B/FCER2/CCR1/IL1RN/PTGS2/CD86/IL12A/CCL4/IL10RA/IL1R1/CXCL8/CCR2/IL1R2/CXCL1
D_A	Day11	cyp1b1gs	GRAHAM_CML_DIVIDING_VS_NORMAL_DIVIDING_UP	10	-0.910091	-2.21368	2.09781e-05	0.000367991	0.000285228	270	tags=70%, list=2%, signal=69%	TPSAB1/RNASE2/RHAG/CSTA/CYP1B1/PF4/PPBP
B_A	Day11	pathways	REACTOME_GPCR_LIGAND_BINDING	176	-0.52432	-2.21328	8.11337e-09	4.98016e-06	4.64861e-06	1122	tags=35%, list=10%, signal=32%	FZD5/OPRD1/ADRB2/CXCR3/CCR6/FZD1/CXCR2/S1PR3/HTR2B/ADORA2B/GNGT1/GPR35/OXT/NPW/CNR2/FPR2/XK/NMB/LPAR5/XCL1/FZD2/CXCL16/PF4/PROK2/GNG4/RLN2/GHRL/NTSR1/APLN/P2RY10/PPBP/CCR1/CCL4/RAMP1/GPR183/ADM/FFAR4/AVPR1A/C3AR1/XCL2/CCL3L1/LPAR4/GNGT2/P2RY2/GAL/F2RL3/CX3CR1/PTGER3/GPR68/CXCL2/C5AR1/CXCL3/CCL3/P2RY6/CXCL8/PLPPR3/HTR7/NTS/HCAR3/CCR2/CXCL1/CCL2
B_A	Day11	pathways	KEGG_CYTOKINE_CYTOKINE_RECEPTOR_INTERACTION	120	-0.552484	-2.21308	3.65688e-07	8.037e-05	7.50194e-05	1334	tags=39%, list=12%, signal=35%	TNFRSF1B/KIT/TNFSF9/TNFRSF12A/CSF2RA/TNFRSF4/IL3RA/GHR/CXCR3/CCR6/CXCR2/CSF1R/IL13RA1/OSM/IL15/IL7/TNF/XCL1/INHBA/CXCL16/TNFSF12/PF4/CCL4L2/TGFB3/TNFRSF25/TNFRSF8/PPBP/CCR1/TNFSF14/CLCF1/CCL4/IL9R/XCL2/CCL3L1/AMH/CX3CR1/IL21R/CXCL2/VEGFC/CXCL3/CCL3/IL10RA/CXCL8/CD70/CCR2/CXCL1/CCL2
D_B	Day3	pathways	WP_MEVALONATE_ARM_OF_CHOLESTEROL_BIOSYNTHESIS_PATHWAY	13	-0.668421	-2.21019	0.00146512	0.0238022	0.0202387	1615	tags=85%, list=14%, signal=73%	ACAT1/PMVK/HMGCL/FDFT1/HMGCR/IDI1/FDPS/MVK/ACAT2/HMGCS1/MVD
B_A	Day7	cyp1b1gs	LI_PBMC_MENACTRA_AGE_18_45YO_CORRELATED_WITH_ANTI_POLYSACCHARIDE_ANTIBODY_3DY_POSITIVE	45	-0.712189	-2.21018	1.79945e-05	0.000145289	5.016e-05	1368	tags=58%, list=13%, signal=50%	CXCL2/RELB/HLA-DMA/HLA-DPA1/HLA-DPB1/CSF2RA/HLA-F/HLA-DRB1/TLR7/HLA-DQA1/TNFSF13B/SAMSN1/ASGR1/PLXDC2/PRKCD/IL1RN/PTGS2/CD86/CSF1R/IL4I1/RIN2/CCL4/RGL1/ASGR2/HMOX1/CYP1B1
D_A	Day7	cyp1b1gs	GSE4984_UNTREATED_VS_GALECTIN1_TREATED_DC_UP	145	-0.572758	-2.2071	1.04228e-08	4.42969e-07	3.47792e-07	588	tags=19%, list=5%, signal=18%	EGR1/DUSP3/AP5B1/SPI1/STXBP2/SERPINB1/RAB32/FCER1G/NAIP/ODF3B/ZEB2/GLUL/RHOU/ADAP1/ADAMTSL4/PLBD1/AOAH/SLC22A4/IGSF6/TMEM119/KCNJ2/STOX2/S100A9/SLPI/CYP1B1/ELANE/S100A8
B_A	Day11	pathways	REACTOME_TOLL_LIKE_RECEPTOR_TLR1_TLR2_CASCADE	79	-0.588433	-2.20637	2.40557e-06	0.000339873	0.000317246	963	tags=22%, list=9%, signal=20%	NFKB2/PELI1/NOD2/IRAK2/NFKBIA/JUN/SOCS1/FOS/S100B/TLR2/DUSP4/TLR4/CD36/CD14/S100A8/S100A12/S100A9
D_B	Day11	pathways	REACTOME_EUKARYOTIC_TRANSLATION_ELONGATION	90	-0.544429	-2.20378	8.36452e-07	0.000436419	0.00040634	3268	tags=78%, list=26%, signal=58%	RPL37A/UBA52/RPL19/RPL18/RPL8/RPS12/RPL36/RPLP2/RPS27/RPS16/RPS13/RPL18A/RPL32/RPS15A/RPS8/RPL12/RPL24/RPLP1/EEF1A1/EEF1D/RPL10A/RPS5/RPS2/RPL7A/RPS20/RPL27A/RPS7/RPL22/RPS25/RPS23/RPL23/RPL21/RPL15/RPL37/RPLP0/RPL14/RPS14/RPL11/RPL13A/RPL36A/RPL34/RPS4X/RPS10/RPS27A/RPL38/RPL3/RPS6/RPS24/RPL30/EEF1G/RPS3A/RPL31/RPL10/RPL17/RPS4Y1/RPL13/RPL35A/RPL39/RPS11/RPS3/RPL5/RPL9/RPL26/EEF2/RPL29/RPS18/RPL…
B_A	Day7	cyp1b1gs	GSE10325_CD4_TCELL_VS_MYELOID_DN	152	-0.589218	-2.20361	5.3275e-08	6.83174e-07	2.35862e-07	1571	tags=45%, list=15%, signal=39%	LMO2/RUSC2/IRF5/EAF2/NPL/LHFPL2/MEGF9/P2RX1/HLA-DQB1/HLA-DMA/CTNNA1/HLA-DPA1/CEBPB/GRK3/PRCP/SLC16A3/ADM/HLA-DPB1/TSPAN4/KMO/SIRPA/FCGR1B/SAT1/APLP2/TBC1D9/PLCG2/GAB2/HLA-DMB/HLA-DRB1/ROGDI/ENC1/RBM47/RAB32/TLR7/SLC15A3/TNFSF13/NFE2/CCR1/CLEC7A/CSF2RB/CTSH/CARD9/SLC31A2/COL9A2/P2RY13/FCGR2A/IFI30/RAB31/LYST/PRKCD/NCF4/CDKN1A/CD86/CSF1R/IRF8/IL13RA1/PADI2/RNASE6/HCK/RIN2/LRP1/CXCR2/MTMR11/ADORA2B/…
B_A	Day11	cyp1b1gs	FRIDMAN_SENESCENCE_UP	50	-0.64035	-2.20222	4.65479e-06	3.64071e-05	1.1812e-05	1671	tags=36%, list=15%, signal=31%	STAT1/SPARC/RAB31/SERPINE1/CLTB/S100A11/CITED2/GSN/IGFBP7/IRF7/ISG15/TNFAIP3/IGFBP2/CDKN1A/F3/THBS1/SERPINB2/CYP1B1
D_C	Day11	cyp1b1gs	HOXA9_DN.V1_UP	162	-0.464826	-2.20085	7.11946e-08	1.48694e-06	1.05214e-06	501	tags=20%, list=4%, signal=19%	ARL4C/CARD9/FOS/OTULINL/CD84/SHTN1/IL13RA1/FNDC3B/CD86/IPCEF1/RCBTB2/TYROBP/FGL2/SORL1/MS4A4A/TSPOAP1/SLC22A4/VCAN/MYOF/IL10RA/TGM5/FZD2/GPR183/CCR2/FCER2/MS4A6A/MPO/S100A9/MNDA/MS4A3/CYP1B1/S100A8
D_B	Day11	pathways	KEGG_RIBOSOME	85	-0.54605	-2.19924	1.88739e-06	0.000656497	0.00061125	3268	tags=76%, list=26%, signal=57%	RPL37A/UBA52/RPL19/RPL18/RPL8/RPS12/RPL36/RPLP2/RPS27/RPS16/RPS13/RPL18A/RPL32/RPS15A/RPS8/RPL12/RPL24/RPLP1/RPL10A/RPS5/RPS2/RPL7A/RPS20/RPL27A/RPS7/RPL22/RPS25/RPS23/RPL23/RPL21/RPL15/RPL37/RPLP0/RPL14/RPL11/RPL13A/RPL36A/RPL34/RPS4X/RPS10/RPS27A/RPL38/RPL3/RPS6/RPS24/RPL30/RPS3A/RPL31/RPL10/RPL17/RPS4Y1/RPL13/RPL35A/RPL39/RPS11/RPS3/RPL5/RPL9/RPL26/RPL29/RPS18/RPL4/RPL7/RSL24D1/RPS17
B_A	Day11	pathways	REACTOME_TOLL_LIKE_RECEPTOR_CASCADES	120	-0.548541	-2.19729	5.29686e-07	9.52471e-05	8.89061e-05	1355	tags=25%, list=12%, signal=22%	ITGB2/IRAK1/MAPK11/BIRC3/IRF7/IKBKE/NFKB2/UNC93B1/PELI1/NOD2/IRAK2/TICAM1/TRAF3/NFKBIA/CTSV/TLR7/JUN/SOCS1/FOS/S100B/TLR2/DUSP4/TLR4/CD36/CTSL/BPI/CD14/S100A8/S100A12/S100A9
B_A	Day11	pathways	WP_PROSTAGLANDIN_SIGNALING	21	-0.776591	-2.19706	7.07349e-05	0.00499691	0.00466425	83	tags=29%, list=1%, signal=28%	TNF/CCL3/CXCL8/CCR2/CXCL1/CCL2
C_B	Day11	hallmark	HALLMARK_CHOLESTEROL_HOMEOSTASIS	63	-0.574574	-2.19652	3.47996e-05	0.000347996	0.000190482	731	tags=44%, list=6%, signal=42%	TP53INP1/LDLR/TRIB3/HSD17B7/SC5D/CPEB2/PCYT2/STARD4/TMEM97/EBP/SQLE/IDI1/FASN/MVK/FDPS/NSDHL/FADS2/SCD/CYP51A1/FDFT1/HMGCR/LSS/TM7SF2/ACAT2/DHCR7/MVD/ACSS2/HMGCS1
D_C	Day7	pathways	WP_ARYL_HYDROCARBON_RECEPTOR_PATHWAY_WP2873	23	-0.742447	-2.19486	0.000286199	0.0418731	0.04023	294	tags=22%, list=3%, signal=21%	IL12A/AHRR/MYOF/SERPINB2/CYP1B1
D_C	Day3	pathways	WP_PEPTIDE_GPCRS	26	-0.728583	-2.1931	6.97156e-06	0.00159122	0.00143173	327	tags=54%, list=3%, signal=53%	C5AR1/TSHR/CXCR3/OPRD1/CXCR2/FPR2/CX3CR1/CCR1/CCR5/FPR1/FPR3/CCR7/CCR2/CCR6
D_C	Day11	pathways	PID_TOLL_ENDOGENOUS_PATHWAY	17	-0.718841	-2.18972	0.000342891	0.0252025	0.0231902	455	tags=24%, list=4%, signal=23%	TLR2/VCAN/S100A9/S100A8
B_A	Day11	cyp1b1gs	AMIT_EGF_RESPONSE_120_HELA	50	-0.636059	-2.18746	6.4895e-06	4.8463e-05	1.57234e-05	1653	tags=40%, list=15%, signal=34%	OGFR/EPHB4/FOSL1/GEM/AREG/IER5/SAT1/MAFF/SNAI1/ZFP36L2/MCF2L/DUSP4/CLCF1/CDKN1A/JAG1/F3/CXCL2/CXCL8/CXCL1/CYP1B1
B_A	Day7	pathways	REACTOME_IRAK4_DEFICIENCY_TLR2_4	14	-0.899006	-2.18645	1.36236e-06	0.000251347	0.000238365	366	tags=43%, list=4%, signal=41%	TLR4/TLR2/CD36/CD14/S100A9/S100A8
D_C	Day7	cyp1b1gs	WP_ARYL_HYDROCARBON_RECEPTOR_PATHWAY_WP2873	23	-0.742447	-2.18594	0.000112329	0.00098013	0.000275897	294	tags=22%, list=3%, signal=21%	IL12A/AHRR/MYOF/SERPINB2/CYP1B1
D_C	Day7	cyp1b1gs	GSE29618_MONOCYTE_VS_MDC_UP	138	-0.533993	-2.18593	1.90531e-06	3.39145e-05	9.54661e-06	989	tags=25%, list=10%, signal=23%	GLUL/BTG2/FUT4/IFI30/FCN1/F5/FRY/CSF3R/CXCL8/SORL1/GAB2/IER3/TIAM1/CD68/CTSL/GASK1B/CYBB/ADGRE1/FCGR2A/LIN7A/RIN2/TYROBP/CCR1/CFD/HNMT/SIRPB1/TBC1D8/MPO/CLMN/SLC22A4/CD36/AOAH/S100A9/S100A12/CYP1B1
D_A	Day11	pathways	REACTOME_DISEASES_OF_IMMUNE_SYSTEM	25	-0.740751	-2.18414	4.93178e-05	0.014441	0.0138284	452	tags=28%, list=4%, signal=27%	TLR4/UNC93B1/TLR2/CD14/CD36/S100A9/S100A8
D_A	Day3	pathways	WP_PEPTIDE_GPCRS	28	-0.725794	-2.18128	8.32876e-06	0.00252569	0.00227937	684	tags=54%, list=6%, signal=51%	CCR4/TSHR/CCR1/FPR2/CXCR2/OPRD1/CX3CR1/CCR5/FPR3/CXCR3/FPR1/CCR7/GALR1/CCR6/CCR2
D_C	Day3	cyp1b1gs	GSE22886_DAY0_VS_DAY1_MONOCYTE_IN_CULTURE_DN	167	-0.514258	-2.18048	3.05928e-09	5.62641e-08	2.92626e-08	1014	tags=21%, list=8%, signal=19%	GMPPB/PPIF/MAPK6/STAC/CTSL/IL3RA/CTSB/UGCG/MITF/KCNN4/SLC7A11/SDC4/PDE4A/NFKBIE/CTSV/VDR/MRC1/TNFSF14/DOCK4/SLAMF7/RGL1/SLC7A5/IER3/PLA2G7/INHBA/IL1RN/KYNU/CCR7/IL7R/ADAMDEC1/C3/MMP9/CCL2/CLEC5A/CYP1B1
D_C	Day7	cyp1b1gs	JECHLINGER_EPITHELIAL_TO_MESENCHYMAL_TRANSITION_UP	42	-0.652042	-2.17678	0.000145147	0.0011534	0.000324671	831	tags=31%, list=8%, signal=28%	CTSZ/DAB2/COL6A2/SPARC/COL6A1/CD68/CCL2/IRF7/PMP22/ACKR3/MMP2/SLPI/CYP1B1
D_B	Day3	pathways	KEGG_SPLICEOSOME	100	-0.39337	-2.17565	3.36345e-06	0.000166659	0.000141708	3073	tags=56%, list=26%, signal=42%	CRNKL1/U2AF1/U2SURP/SF3B6/MAGOH/SRSF7/HNRNPM/LSM5/SNRPD1/SNRPF/SF3B4/BUD31/SNRNP40/ALYREF/SART1/SRSF9/SNRNP70/SNRPB2/SNRPD3/PRPF19/LSM3/SF3A2/SNRPD2/SF3B5/THOC1/SNRPB/NCBP2/PLRG1/HSPA8/CCDC12/LSM7/CTNNBL1/SRSF2/CHERP/SNRPG/ISY1/MAGOHB/PQBP1/SNU13/SNRPA1/SF3A3/THOC3/SNRPC/PHF5A/PRPF31/PPIL1/DDX39B/SNRPA/LSM2/EIF4A3/PUF60/LSM4/PPIE/HNRNPA1L2/PRPF3/PPIH
D_B	Day3	pathways	REACTOME_MRNA_SPLICING_MINOR_PATHWAY	44	-0.501451	-2.17459	3.93163e-05	0.00132076	0.00112302	4923	tags=75%, list=42%, signal=44%	PRPF6/POLR2D/POLR2B/TXNL4A/POLR2H/EFTUD2/SNRPE/ZRSR2/SF3B6/SRSF7/SNRPD1/SNRPF/SF3B4/SNRNP40/ZMAT5/SNRPD3/POLR2G/SNRPD2/SF3B5/SNRPB/NCBP2/SRSF2/SNRPG/SNU13/YBX1/PDCD7/POLR2I/POLR2F/SNRNP25/POLR2L/LSM2/POLR2C/POLR2E
D_C	Day7	cyp1b1gs	GOBP_RESPONSE_TO_DEXAMETHASONE	20	-0.75966	-2.17287	0.000140182	0.0011342	0.000319265	935	tags=35%, list=9%, signal=32%	JAK2/TFAP4/FBXO32/DDIT4/PTAFR/SERPINF1/CYP1B1
D_A	Day3	pathways	REACTOME_RHO_GTPASES_ACTIVATE_NADPH_OXIDASES	19	-0.78681	-2.17113	1.71807e-05	0.00392101	0.00353862	914	tags=37%, list=7%, signal=34%	MAPK11/NCF1/PRKCA/PRKCD/CYBB/S100A9/S100A8
D_C	Day7	cyp1b1gs	BURTON_ADIPOGENESIS_12	14	-0.831699	-2.17101	4.60413e-05	0.000556361	0.00015661	2	tags=21%, list=0%, signal=21%	SP3/DNAJC3/CYP1B1
D_A	Day3	pathways	REACTOME_ANTIMICROBIAL_PEPTIDES	22	-0.764088	-2.16983	1.33598e-05	0.00343013	0.0030956	172	tags=41%, list=1%, signal=40%	RNASE6/RNASE3/CCR6/LYZ/CCR2/ELANE/S100A9/PRTN3/S100A8
D_A	Day7	pathways	REACTOME_IRAK4_DEFICIENCY_TLR2_4	14	-0.849072	-2.16833	8.95051e-05	0.016693	0.0160043	428	tags=50%, list=4%, signal=48%	TLR4/S100A1/TLR2/CD36/CD14/S100A9/S100A8
D_C	Day11	cyp1b1gs	GOBP_RESPONSE_TO_PROGESTERONE	26	-0.645256	-2.1674	0.00182413	0.0125895	0.0089082	582	tags=27%, list=5%, signal=26%	FOSB/FOS/TLR2/PTGER2/TXNIP/THBS1/CYP1B1
D_C	Day3	cyp1b1gs	GSE41176_WT_VS_TAK1_KO_ANTI_IGM_STIM_BCELL_3H_DN	184	-0.504393	-2.16594	2.55046e-09	4.90383e-08	2.55046e-08	3260	tags=48%, list=26%, signal=36%	MAK16/WDR18/METTL1/ABCE1/HDGF/GBA/TIMM17A/EMG1/GRN/NPC1/CTSD/MYDGF/GYPC/ANXA2/GNPDA1/FKBP2/DKC1/GOLGA3/PSMD11/GLA/MRPS12/KEAP1/NUP188/PLEKHB2/HSPA9/DDX10/PUM3/POLR1C/WSB2/SRM/M6PR/HSP90B1/RAD23B/PSMD3/DDX27/MRPL12/PLOD3/EIF3B/DUSP3/RBM19/UPP1/PTPN6/BOLA2/SLC16A6/HK2/NHP2/LMNB2/BYSL/IRAK1/SEC24C/CTNS/GSR/EIF4G1/SRSF1/RNASEH1/TRMT1/HIP1/PES1/TSR1/EBNA1BP2/UBE2J1/BHLHE40/TOMM40/IFRD2/DPH2/MAPK6/URB2…
D_C	Day11	cyp1b1gs	GSE10325_LUPUS_BCELL_VS_LUPUS_MYELOID_DN	172	-0.455024	-2.16564	4.76544e-08	1.05592e-06	7.47158e-07	964	tags=26%, list=8%, signal=24%	CAMK1/KLF4/S100A6/SLC31A2/LGALS3/P2RY2/C1orf54/BEST1/HSPA6/LPAR6/GAA/CFP/CSF3R/NAIP/GLUL/CST3/CARD9/TLR2/TBC1D2/BLVRB/HNMT/PLXNB2/QSOX1/RASSF4/IL1RN/TYROBP/FGL2/ADAP2/TBC1D8/ALDH3B1/CEBPA/SLC22A4/VCAN/ANPEP/FCGR1B/MYOF/RIN2/FCGR2A/IGSF6/PILRA/CFD/TGFBI/CD36/CSF1R/CYP1B1
D_C	Day7	cyp1b1gs	FOROUTAN_TGFB_EMT_DN	63	-0.601415	-2.1647	8.3831e-05	0.000828995	0.000233354	531	tags=24%, list=5%, signal=23%	RBM47/ALDH1A3/DEPTOR/EPCAM/ADORA2B/MTUS1/MITF/SQOR/CEBPD/MUC1/TBC1D8/CEACAM6/S100P/SLPI/CYP1B1
B_A	Day11	cyp1b1gs	GSE22886_DAY0_VS_DAY1_MONOCYTE_IN_CULTURE_DN	162	-0.517139	-2.16456	4.323e-08	4.98282e-07	1.61663e-07	1527	tags=28%, list=14%, signal=24%	BASP1/ATP13A3/PFKFB3/NFKBIE/SPHK1/ETS2/TNFRSF1B/GADD45G/MAFF/TNFRSF4/PPME1/SLCO4A1/BIRC3/ZC3H12A/IL3RA/NRIP3/MYO1E/PPIF/INHBA/CTSV/PTGS2/LMNA/DUSP4/IL1RN/DOCK4/PPBP/MRC1/TNFSF14/CCL4/CDKN1A/PDE4A/LAMP3/VDR/RGL1/CXCL2/CXCL3/PLA2G7/ADAMDEC1/CTSL/IER3/CLEC5A/CXCL1/SERPINB2/CCL2/CYP1B1
B_A	Day7	pathways	REACTOME_TOLL_LIKE_RECEPTOR_CASCADES	115	-0.600099	-2.164	4.37351e-07	0.000140536	0.000133277	897	tags=17%, list=9%, signal=16%	PLCG2/DUSP4/SARM1/SOCS1/TLR7/IRAK2/NFKB2/CTSV/UNC93B1/TLR4/IRF7/TLR2/JUN/S100B/CD36/BPI/CD14/S100A12/S100A9/S100A8
B_A	Day7	pathways	REACTOME_RHO_GTPASES_ACTIVATE_NADPH_OXIDASES	18	-0.843132	-2.16194	6.61279e-05	0.00607117	0.00575761	399	tags=28%, list=4%, signal=27%	PRKCD/NCF4/NCF1/S100A9/S100A8
D_A	Day7	pathways	REACTOME_CHAPERONE_MEDIATED_AUTOPHAGY	15	-0.830882	-2.16173	0.000185431	0.0267285	0.0256257	20	tags=20%, list=0%, signal=20%	LAMP2/RNASE1/HBB
B_A	Day11	cyp1b1gs	DELYS_THYROID_CANCER_UP	281	-0.484233	-2.16167	1.52919e-10	2.39209e-09	7.76092e-10	1203	tags=32%, list=11%, signal=29%	SFTPB/HMOX1/PTPRE/TIAM1/CKS2/ARNTL/PKM/TIMP1/CPA3/TIPARP/CAPG/NFE2L3/CLDN10/S100A4/MUC1/ME3/IFI30/TSPO/CSF1R/ALDH3B1/S100A2/GALE/CD151/CYBA/IL13RA1/NMB/QPCT/ADK/INHBA/COL10A1/IGSF1/TREM2/LSR/S100A10/EMILIN2/PLD3/SPOCK2/DSC2/ECM1/PDLIM1/ENC1/KCNK5/S100B/DPYSL3/PROS1/ALOX15B/MYO1D/TLR2/QSOX1/DUSP4/PRSS23/IL1RN/EVPL/CCR1/MRC1/CHI3L1/RAMP1/MS4A6A/CDKN1A/IGSF6/ADM/DOCK9/MMP7/APOC2/C3AR1/HIP1/CHST2/CTT…
B_A	Day7	cyp1b1gs	LEE_CALORIE_RESTRICTION_MUSCLE_DN	28	-0.765318	-2.16005	2.95703e-05	0.000230226	7.94841e-05	349	tags=14%, list=3%, signal=14%	FBLN2/ALOX5AP/S100A9/CYP1B1
D_A	Day11	cyp1b1gs	GSE10325_BCELL_VS_MYELOID_DN	171	-0.532542	-2.15941	9.17048e-10	6.43462e-08	4.98746e-08	978	tags=30%, list=8%, signal=28%	C15orf39/LAMP2/GNS/SLC31A2/LMO2/SIRPA/IL1RN/CD302/BLVRB/PSAP/RAB32/GAB2/SULT1A1/TBXAS1/NFE2/GALC/ADORA2B/FCGR2A/PLBD1/CEBPB/VPS37C/C3AR1/TNFSF13/PTGIR/CARD9/MTMR11/CCR1/TLR2/TBC1D8/CEBPA/CFP/PLXNB2/PRKCD/MYCL/FGL2/FCGR1B/LGALS3/SRGN/LGALS2/TGFBI/AOAH/CSF1R/CEBPD/C5AR1/IGSF6/PILRA/CFD/CCR2/MS4A6A/CSTA/CYP1B1/CLEC10A
D_C	Day7	cyp1b1gs	GSE29618_MONOCYTE_VS_PDC_DAY7_FLU_VACCINE_UP	144	-0.52367	-2.15931	3.19839e-06	5.47417e-05	1.54093e-05	888	tags=21%, list=9%, signal=19%	IFI30/FCN1/BLVRB/TLR2/NAIP/CSF3R/CXCL8/IER3/CEBPA/CTSL/GASK1B/TGIF1/RNASE2/LIN7A/IGSF6/HCK/CEBPD/FCGR2C/RIN2/CD86/CSF1R/ALDH3B1/PLBD1/EPB41L3/AOAH/FGL2/ASGR2/S100A9/S100A12/CYP1B1
B_A	Day11	cyp1b1gs	JECHLINGER_EPITHELIAL_TO_MESENCHYMAL_TRANSITION_UP	38	-0.664092	-2.15918	3.0774e-05	0.000184644	5.99062e-05	1192	tags=37%, list=11%, signal=33%	SNAI1/IRF7/CTSZ/PCOLCE/BCL3/ISG15/INHBA/PMP22/CXCL2/PLA2G7/MMP2/S100A8/CCL2/CYP1B1
D_A	Day3	cyp1b1gs	LI_PBMC_MENACTRA_AGE_18_45YO_CORRELATED_WITH_ANTI_POLYSACCHARIDE_ANTIBODY_3DY_POSITIVE	52	-0.627396	-2.1578	1.07831e-05	0.000137566	8.9429e-05	877	tags=35%, list=7%, signal=32%	RTN1/CD1D/IL4I1/CSF2RA/SLAMF8/PRKCD/HLA-DRB1/HLA-DQA1/TLR7/TLR8/IL1RN/RGL1/TNF/CSF1R/ASGR2/CD1A/CD1C/CYP1B1
B_A	Day11	cyp1b1gs	RUTELLA_RESPONSE_TO_HGF_VS_CSF2RB_AND_IL4_UP	303	-0.479672	-2.15773	1.33449e-10	2.16483e-09	7.02361e-10	873	tags=17%, list=8%, signal=16%	TCIRG1/GPD2/NR4A2/GLA/ANXA5/LMO2/PPIF/TEX2/TRAF3/CPM/NRP1/RBM47/SLC36A1/FCN1/KLF9/EMILIN1/FCGR1A/HLA-DQA1/RIN2/RGCC/GPNMB/PSTPIP1/DOCK4/CCR1/CHI3L1/C3AR1/CFD/VMP1/RGL1/MX2/TREM1/EREG/AOAH/CX3CR1/C5AR1/CXCL3/PLA2G7/CCL3/ADAMDEC1/CTSL/MMP2/MYOF/LGALS3/EPB41L3/CLEC5A/PTGDS/CXCL1/CD14/S100A12/S100A9/CCL2/CYP1B1
D_A	Day7	cyp1b1gs	GSE10325_LUPUS_BCELL_VS_LUPUS_MYELOID_DN	171	-0.545031	-2.15765	3.91489e-09	2.3769e-07	1.8662e-07	881	tags=32%, list=8%, signal=30%	TNFRSF1A/TIMP1/TALDO1/RHOG/CTSD/CSF3R/RIN2/SLC31A2/SCO2/PSAP/ITGA5/TBC1D2/S100A6/FCGRT/ATG7/VPS37C/C3AR1/GALC/SLC36A1/CEBPA/RAB32/ETS2/FCER1G/TLR2/TBC1D8/EPB41L3/NAIP/CARD9/QSOX1/RASSF4/HNMT/PLXNB2/ALDH3B1/GLUL/CSF1R/ANPEP/CFP/CST3/TYROBP/LGALS3/MYOF/SLC22A4/P2RY2/SIGLEC7/FGL2/IGSF6/CFD/CD36/KCNJ2/ARHGEF10L/CD163/TGFBI/PILRA/VCAN/CYP1B1
B_A	Day11	pathways	REACTOME_IRAK4_DEFICIENCY_TLR2_4	13	-0.849984	-2.15687	3.0172e-05	0.00238721	0.00222828	405	tags=46%, list=4%, signal=45%	TLR2/TLR4/CD36/CD14/S100A8/S100A9
B_A	Day7	cyp1b1gs	DELYS_THYROID_CANCER_UP	264	-0.543161	-2.15647	1.10964e-09	1.72786e-08	5.96534e-09	1473	tags=41%, list=14%, signal=36%	TRIM14/GLRB/CD55/NCF2/S100A11/ADGRE5/C3/ACY1/MEGF9/SYNGR2/CXCL2/TNFRSF1A/CPD/TIMP1/HIP1/RREB1/CA11/NFE2L3/ADK/ADM/CYBA/MYO1D/NT5E/CD151/PLXND1/GPRC5B/TIAM1/PTPRE/S100A4/APLP2/ICAM4/TNFRSF10C/FMO5/PDLIM1/DUSP4/AGRN/ENC1/PLXNB2/TPSB2/CLDN10/ABR/ITGA9/ITGB7/GABRG3/TSPO/PLD3/TNFSF13/CCR1/CTSH/C3AR1/EREG/FCGR2A/IFI30/MAP3K6/IGSF1/SAMD4A/SDC4/SCN1B/ANXA1/CX3CR1/THBS1/MVP/EMILIN2/CHI3L1/MRC1/KCNK5/IL1RN…
D_C	Day11	pathways	REACTOME_RRNA_PROCESSING	180	-0.452157	-2.15363	7.70696e-08	1.26791e-05	1.16668e-05	1815	tags=44%, list=14%, signal=38%	RPSA/TBL3/RPLP0/RPL27/RPL8/RPL7A/RPL28/RPS20/RPS9/RPS7/RPL23/RPL19/UBA52/RPS15/RPS5/RPL15/RPL3/RPLP1/RPL10A/FAU/RPS15A/RPS3A/RPS4X/RPL24/RPS8/RPS11/RPS12/RPL23A/RPS6/RPL35/RPS27A/RPS4Y1/RPL18/RPL32/RPS13/RPL41/RPS2/RPS3/RPS16/RPS28/RPL13A/RPLP2/RPL5/RPL21/RPL37A/RPL11/RPL7/RPL18A/RPL12/RPL22/RPS25/RPS23/RPS24/RPS10/RPS21/RPS14/RPL35A/RPL27A/RPL34/RPL9/RPL14/RPL10/RPL30/RPL29/RPL4/RPL39/EXOSC5/RPL…
D_A	Day3	pathways	REACTOME_DISEASES_OF_IMMUNE_SYSTEM	24	-0.742249	-2.15248	2.58511e-05	0.00482711	0.00435634	1235	tags=46%, list=10%, signal=41%	TRAF3/NFKB2/TLR2/UNC93B1/TLR4/TLR3/CD14/TLR10/CD36/S100A9/S100A8
B_A	Day11	pathways	REACTOME_RHO_GTPASES_ACTIVATE_NADPH_OXIDASES	17	-0.795998	-2.15193	9.30262e-05	0.00613353	0.00572519	786	tags=41%, list=7%, signal=38%	CYBA/NCF1/PRKCA/PRKCD/NCF4/S100A8/S100A9
D_C	Day7	cyp1b1gs	GSE6269_E_COLI_VS_STAPH_AUREUS_INF_PBMC_DN	127	-0.531721	-2.15106	7.09753e-06	0.0001128	3.17521e-05	866	tags=21%, list=9%, signal=20%	HSPA5/HLA-DQA1/F5/TLR2/CSF3R/NAGPA/PRRG4/LPAR2/PRKCD/IER3/FUT7/GRN/S100A6/NAALADL1/ALCAM/IL1R1/STAB1/LGALS3/PCOLCE2/RNASE3/HOMER3/ANPEP/CLMN/CLEC5A/LYZ/S100A9/CYP1B1
B_A	Day7	cyp1b1gs	RUTELLA_RESPONSE_TO_HGF_VS_CSF2RB_AND_IL4_UP	288	-0.537103	-2.15061	5.13025e-10	8.60304e-09	2.97015e-09	1446	tags=29%, list=14%, signal=26%	CD55/LHFPL2/FCGR1A/FAH/ITPK1/NLRP3/C3/PLOD3/PDIA5/SUN2/CPD/ZNF395/GALC/TLE4/SCO2/PTGER2/LAMP2/GNS/RAB20/SLC29A3/NKG7/SGK1/KMO/TCIRG1/SLAMF7/IGFBP7/RNASET2/TIMP2/ETS2/LPAR1/APLP2/ALAS1/EMILIN1/VAT1/MAN2A2/CCL3/RBM47/TEX2/GPD2/GLA/MYO15B/FYB1/LPXN/HLA-DQA1/CASP1/PSTPIP1/NDRG1/CCR1/C3AR1/EREG/MITF/B4GALT5/CX3CR1/SLC36A1/CHI3L1/LGALS3/CPM/EGR1/SPARC/RIN2/PLA2G7/RGCC/NRP1/VSIG4/RGL1/MYOF/ADAMDEC1/CFD/…
D_C	Day7	cyp1b1gs	VERHAAK_AML_WITH_NPM1_MUTATED_UP	119	-0.537027	-2.15055	9.9824e-06	0.000148072	4.16809e-05	704	tags=29%, list=7%, signal=28%	GGT1/PRKCD/NFKB2/SELENOP/IER3/ARHGAP22/CAMK1/THBS1/TYMP/PTAFR/RASGRP3/S100A6/CTSL/CARD9/ETS2/ADGRE1/FCGR2A/TRGC1/HCK/CCL23/CD86/LMNA/CCR1/MVP/HNMT/SECTM1/HOMER3/LGALS2/CTSG/EPB41L3/CD36/FGL2/MMP2/SERPINB2/CYP1B1
D_A	Day7	cyp1b1gs	GSE11057_PBMC_VS_MEM_CD4_TCELL_UP	157	-0.554564	-2.15004	5.42586e-09	2.88249e-07	2.26316e-07	923	tags=43%, list=8%, signal=40%	RNF144B/ATP8B4/CD19/TET2/CSF2RA/CSF3R/SLC31A2/SIRPB2/MXD1/SYNGR1/NFAM1/FCGRT/TFEC/FCER1A/SPI1/CEBPA/CD1C/IGFBP7/FES/TLR4/CD79A/RAB32/SHTN1/BST1/FBN2/LRRK2/TBC1D8/EPB41L3/NFE2/MTMR11/CARD9/CCR1/RNASE6/LYST/TMEM170B/PRKCD/ZEB2/RASSF4/PLXNB2/IL13RA1/KCNE3/ANPEP/CD300LB/LGALS2/SIRPB1/SLC22A15/OSCAR/VSTM1/MYOF/OLIG1/MYCL/AOAH/ACRBP/RNASE2/IGSF6/MCEMP1/PLA2G7/ASGR2/FPR2/SRGN/CACNA2D3/SERPINB2/CD163/CES…
D_C	Day11	cyp1b1gs	TONKS_TARGETS_OF_RUNX1_RUNX1T1_FUSION_HSC_DN	168	-0.451797	-2.14924	3.96192e-08	9.26649e-07	6.55686e-07	452	tags=23%, list=4%, signal=22%	XYLT1/IL17RA/CHST12/ZFP36L2/CXCR4/KCNK5/GPR35/FPR2/CST7/ITGAL/S100B/IL1RN/TYROBP/TPCN1/PRKCD/IL6R/ZBTB16/KBTBD11/CEBPE/CEBPA/NKG7/ANPEP/CYBB/IL10RA/IRF8/FCGR2A/MMP2/CTSG/ALOX5AP/DMTN/GPR183/TRGC1/TGFBI/CD36/S100A9/CSTA/MS4A3/CYP1B1
B_A	Day7	cyp1b1gs	JECHLINGER_EPITHELIAL_TO_MESENCHYMAL_TRANSITION_UP	41	-0.703055	-2.14836	6.32718e-05	0.000437654	0.000151097	661	tags=32%, list=6%, signal=30%	CTSZ/PCOLCE/CD68/COL6A1/IRF7/IL11/PMP22/SPARC/PLA2G7/MMP2/SLPI/CYP1B1/S100A8
D_A	Day3	pathways	REACTOME_NEUTROPHIL_DEGRANULATION	377	-0.465284	-2.14757	1e-10	2.054e-07	1.85368e-07	1384	tags=22%, list=11%, signal=20%	TUBB4B/IMPDH1/AGPAT2/GLA/SURF4/HMOX2/MOSPD2/COMMD9/CTSA/FCAR/PSMD3/PSMC3/ITGAL/DBNL/NFAM1/NAPRT/GPR84/MVP/CST3/TLR2/CR1/PTAFR/TOM1/QSOX1/GSDMD/PTPN6/OSCAR/MAN2B1/ALDOA/PDXK/CTSZ/DNAJC5/SLCO4C1/MS4A3/SIRPA/ARSA/ATAD3B/FPR2/ANPEP/MPO/FCER1G/CD68/TYROBP/ITGB2/CXCR2/TRPM2/PRKCD/FRK/CHI3L1/SIRPB1/MNDA/PTPRJ/PIGR/SIGLEC14/RETN/FGL2/CD14/LRG1/SERPINB10/RNASE2/LILRB3/SERPINA1/RNASE3/FPR1/OLR1/FCN1/SIGLEC…
D_B	Day11	pathways	WP_CHOLESTEROL_METABOLISM_WITH_BLOCH_AND_KANDUTSCHRUSSELL_PATHWAYS	38	-0.618185	-2.14709	8.07223e-05	0.00990984	0.00922683	2519	tags=76%, list=20%, signal=61%	DHCR24/NR1H3/SC5D/SREBF1/ACSL3/SREBF2/CYP46A1/EBP/ELOVL5/ACAT2/FASN/FDPS/NSDHL/IDI1/SQLE/TM7SF2/MVK/SCD/CYP51A1/MSMO1/DHCR7/FADS1/FADS2/LSS/HMGCR/FDFT1/MVD/HMGCS1/CH25H
B_A	Day11	pathways	WP_MIRNAS_INVOLVEMENT_IN_THE_IMMUNE_RESPONSE_IN_SEPSIS	26	-0.719214	-2.14647	0.000115823	0.00715933	0.0066827	1075	tags=50%, list=10%, signal=45%	IRAK1/IRF7/RELB/NFKB2/TRAF3/TNF/NFKBIA/TLR7/CCL4/TLR4/CCL3/CXCL8/ELANE
D_C	Day11	cyp1b1gs	GSE29618_MONOCYTE_VS_PDC_DAY7_FLU_VACCINE_UP	175	-0.448202	-2.14444	1.40626e-07	2.57407e-06	1.82139e-06	681	tags=26%, list=5%, signal=25%	VPS37C/TBXAS1/TKT/HCK/IFI30/MEGF9/KLF11/VNN2/VEGFA/DPEP2/SLC31A2/BEST1/FCN1/CSF3R/ITGB2/NAIP/HSD17B11/BCL6/TLR2/FGR/TGIF1/PTGER2/BLVRB/CD86/RCBTB2/IL1RN/FGL2/ADAP2/PLBD1/ALDH3B1/CEBPA/RIN2/FPR1/IGSF6/PILRA/RNASE2/CEBPD/AOAH/TREM1/CSF1R/EGR1/LIN7A/S100A9/ASGR2/CYP1B1
D_C	Day7	pathways	WP_ARYL_HYDROCARBON_RECEPTOR_PATHWAY_WP2586	35	-0.660791	-2.14436	0.000479497	0.0570002	0.0547636	640	tags=20%, list=6%, signal=19%	MYC/PTGS2/LPL/CDKN1A/CD36/AHRR/CYP1B1
D_C	Day3	cyp1b1gs	RUTELLA_RESPONSE_TO_HGF_VS_CSF2RB_AND_IL4_UP	349	-0.465673	-2.1426	1e-10	2.48824e-09	1.29412e-09	1012	tags=19%, list=8%, signal=18%	PPIF/FCAR/C5AR1/STK17A/ZNF804A/FCGR1A/HLA-DQA1/PLTP/TCIRG1/CTSL/LY86/PDXK/GRPEL1/SLC36A1/ENTPD1/FBP1/SCD/PPARD/CTSB/MITF/TFRC/TRAF3/ACP5/SLC7A11/SLC7A7/NRP1/RBM47/SLC1A4/EMILIN1/MS4A4A/DOCK4/VSIG4/MMP2/SLAMF7/RGL1/CPM/SLAMF8/LPAR1/CD14/CX3CR1/PLA2G7/CCR1/CCR5/FPR1/AQP9/CXCL5/KYNU/CHI3L1/SLC12A8/CLEC4E/MYOF/SDC2/CD163/PID1/ADAMDEC1/C3/TNIP3/LILRB4/MMP9/CCL2/CYBB/S100A9/CLEC5A/CYP1B1/S100A12
D_A	Day7	pathways	REACTOME_ADVANCED_GLYCOSYLATION_ENDPRODUCT_RECEPTOR_SIGNALING	11	-0.873697	-2.14217	0.000112352	0.0188938	0.0181142	154	tags=55%, list=1%, signal=54%	PRKCSH/HMGB1/DDOST/LGALS3/S100B/S100A12
D_C	Day7	cyp1b1gs	GOBP_ESTROGEN_METABOLIC_PROCESS	15	-0.806237	-2.14099	0.00056144	0.00304589	0.000857388	597	tags=33%, list=6%, signal=31%	CHST10/UGT2B4/CYP2C9/TIPARP/CYP1B1
D_C	Day7	pathways	REACTOME_ARACHIDONIC_ACID_METABOLISM	28	-0.692093	-2.14035	0.000434191	0.0550554	0.0528951	739	tags=29%, list=7%, signal=27%	ALOX15B/GGT1/PTGS2/LTC4S/CYP2C9/FAAH/ALOX5AP/CYP1B1
D_A	Day11	pathways	REACTOME_ANTIMICROBIAL_PEPTIDES	24	-0.733721	-2.13789	0.000263387	0.0367512	0.0351921	288	tags=42%, list=2%, signal=41%	TLR2/CTSG/LYZ/CCR2/BPI/RNASE3/S100A9/S100A8/ELANE/PRTN3
B_A	Day11	cyp1b1gs	LEE_CALORIE_RESTRICTION_MUSCLE_DN	32	-0.681633	-2.13739	6.38763e-05	0.000345405	0.000112064	126	tags=16%, list=1%, signal=15%	FBLN2/ALOX5AP/HES1/S100A9/CYP1B1
B_A	Day7	cyp1b1gs	WP_ARYL_HYDROCARBON_RECEPTOR_PATHWAY_WP2873	22	-0.792136	-2.13698	0.000111267	0.000664553	0.000229433	566	tags=41%, list=5%, signal=39%	SRC/JUNB/MGST1/IL12A/JUN/MYOF/AHRR/SERPINB2/CYP1B1
B_A	Day11	cyp1b1gs	GOBP_RESPONSE_TO_TUMOR_NECROSIS_FACTOR	149	-0.515679	-2.13675	2.08412e-07	2.17343e-06	7.05152e-07	1213	tags=26%, list=11%, signal=23%	TNFRSF4/APOA1/TMSB4X/BIRC3/ZC3H12A/ENDOG/NAIP/ZFP36L2/ST18/CYBA/ILK/KLF2/HYAL3/TRAF3/CEBPA/TNF/XCL1/NFKBIA/CXCL16/AKAP12/ZFP36L1/NKX3-1/TNFAIP3/PTGS2/TNFRSF25/CHI3L1/CCL4/XCL2/CCL3L1/ZFP36/HES1/CCL3/THBS1/CXCL8/CD70/CD14/CCL2/CYP1B1
D_C	Day11	cyp1b1gs	GOBP_ESTROGEN_METABOLIC_PROCESS	15	-0.724475	-2.13503	0.00106721	0.00816899	0.00578029	799	tags=40%, list=6%, signal=37%	CYP3A5/HSD17B11/CYP2C9/UGT2B4/TIPARP/CYP1B1
D_B	Day3	pathways	BIOCARTA_PROTEASOME_PATHWAY	17	-0.600672	-2.13447	0.00175111	0.0269047	0.0228767	2897	tags=94%, list=24%, signal=71%	RPN1/PSMA2/RPN2/UBA1/PSMA1/PSMA4/PSMA7/PSMB2/PSMB6/PSMA5/PSMB1/PSMA3/PSMB7/PSMB3/PSMB5/PSMA6
B_A	Day11	cyp1b1gs	FRASOR_RESPONSE_TO_ESTRADIOL_UP	21	-0.750407	-2.13386	7.76891e-05	0.000409974	0.000133012	731	tags=43%, list=7%, signal=40%	EGR3/SLC22A5/FOS/ADCY9/PRSS23/WWC1/PTGER3/EPB41L3/CYP1B1
B_A	Day11	pathways	WP_FIBRIN_COMPLEMENT_RECEPTOR_3_SIGNALING_PATHWAY	28	-0.703678	-2.13355	0.000406303	0.0191349	0.017861	774	tags=32%, list=7%, signal=30%	IRAK2/TICAM1/TYROBP/TNF/SRC/TLR4/CXCL3/CD14/CCL2
D_C	Day3	pathways	REACTOME_IMMUNOREGULATORY_INTERACTIONS_BETWEEN_A_LYMPHOID_AND_A_NON_LYMPHOID_CELL	85	-0.557208	-2.13291	1.02448e-06	0.000421882	0.000379597	1378	tags=40%, list=11%, signal=36%	NECTIN2/ITGAL/TYROBP/SIGLEC6/ICAM1/NCR3LG1/PVR/CD247/LILRB1/CD96/FCGR1A/CD40/CD300LF/CD300C/CD300LB/ITGB7/PILRA/LILRB3/ITGB2/OSCAR/SLAMF7/CD1D/SIGLEC12/LILRB5/KLRD1/SIGLEC5/SIGLEC7/CD1C/CD300E/SIGLEC9/C3/LILRB4/CD1A/VCAM1
D_A	Day7	cyp1b1gs	HOXA9_DN.V1_UP	163	-0.545007	-2.13252	7.39933e-09	3.49413e-07	2.74338e-07	454	tags=23%, list=4%, signal=23%	FCGRT/TSPOAP1/TFEC/GALC/ROGDI/THBD/HDAC4/SHTN1/CXCL8/BST1/SAMHD1/CXCR2/FCER1G/FZD2/IL10RA/CARD9/CD84/FNDC3B/TYMP/IL13RA1/OTULINL/SORL1/TYROBP/GPR183/MYOF/SLC22A4/FGL2/TGM5/MPO/CCR2/CHI3L1/MNDA/MS4A3/MS4A6A/VCAN/S100A9/CYP1B1/S100A8
B_A	Day11	pathways	REACTOME_FORMATION_OF_THE_CORNIFIED_ENVELOPE	20	-0.760205	-2.13157	0.000304252	0.0150453	0.0140436	524	tags=35%, list=5%, signal=33%	DSC2/EVPL/CSTA/TCHH/ST14/TGM5/KRT1
B_A	Day11	pathways	REACTOME_KERATINIZATION	20	-0.760205	-2.13157	0.000304252	0.0150453	0.0140436	524	tags=35%, list=5%, signal=33%	DSC2/EVPL/CSTA/TCHH/ST14/TGM5/KRT1
D_A	Day11	pathways	PID_TOLL_ENDOGENOUS_PATHWAY	20	-0.761334	-2.13119	0.000354273	0.0411941	0.0394465	452	tags=30%, list=4%, signal=29%	TLR4/TLR2/VCAN/CD14/S100A9/S100A8
D_C	Day7	cyp1b1gs	REACTOME_ARACHIDONIC_ACID_METABOLISM	28	-0.692093	-2.1311	0.000520372	0.00296879	0.000835685	739	tags=29%, list=7%, signal=27%	ALOX15B/GGT1/PTGS2/LTC4S/CYP2C9/FAAH/ALOX5AP/CYP1B1
B_A	Day11	cyp1b1gs	GSE4984_UNTREATED_VS_GALECTIN1_TREATED_DC_UP	144	-0.516581	-2.13008	2.39852e-07	2.42172e-06	7.85707e-07	1117	tags=21%, list=10%, signal=19%	FCER1G/EGR1/SH3BGRL3/FGD4/NPL/NAIP/S100A4/BCL3/GLUL/SPI1/LIMS3/PLBD1/AP5B1/TUBB2A/GPR84/FCGR1B/TMEM119/IGSF6/ADAP1/RHOU/ZFP36/ODF3B/SLC22A4/AOAH/STOX2/KCNJ2/ELANE/S100A8/S100A9/CYP1B1
D_C	Day7	cyp1b1gs	GOBP_CELLULAR_RESPONSE_TO_CORTICOSTEROID_STIMULUS	30	-0.681751	-2.12786	0.000615039	0.00321991	0.000906373	1192	tags=33%, list=12%, signal=29%	SGK1/SMYD3/ZFP36L2/JAK2/TFAP4/ANXA1/FBXO32/DDIT4/SERPINF1/CYP1B1
B_A	Day11	cyp1b1gs	GSE360_L_DONOVANI_VS_B_MALAYI_HIGH_DOSE_MAC_UP	127	-0.525635	-2.12759	8.03666e-07	7.33345e-06	2.37927e-06	1065	tags=22%, list=10%, signal=20%	TIMP1/TIPARP/CAPN2/GLUL/CD1C/ARL4C/PF4/S100A10/HNF1A/IL1RN/CCR1/MRC1/ADM/ANPEP/KIFC3/MMP7/LAMP3/VDR/XCL2/GALNT18/PTGER3/G0S2/CLCN4/CTSL/CXCL8/HCAR3/VCAN/CYP1B1
B_A	Day7	cyp1b1gs	TONKS_TARGETS_OF_RUNX1_RUNX1T1_FUSION_GRANULOCYTE_DN	12	-0.900395	-2.12719	4.23636e-06	4.10456e-05	1.41708e-05	594	tags=75%, list=6%, signal=71%	FCER1A/CAMK1/PMP22/NCF1/CPA3/IL10RA/ALOX5AP/PILRA/CYP1B1
B_A	Day7	cyp1b1gs	OSWALD_HEMATOPOIETIC_STEM_CELL_IN_COLLAGEN_GEL_UP	148	-0.570196	-2.12492	5.54279e-07	6.35962e-06	2.19562e-06	983	tags=26%, list=9%, signal=24%	ETS2/ZFP36/HIPK1/JUNB/EDEM3/CCL3/MAFF/ZC3H12A/ROM1/C3AR1/EREG/GALNT2/ARL4C/KLF4/IL1RN/CDKN1A/PTGS2/IL12A/EGR1/GRAP2/TIPARP/RHAG/BTG2/JUN/IER3/CCL4/RASSF4/GPR183/HOMER3/F3/KCNJ2/CXCL8/RNASE1/IL1R2/SERPINB2/CXCL1/CD14/CYP1B1
D_C	Day7	cyp1b1gs	GSE10325_CD4_TCELL_VS_MYELOID_DN	146	-0.514535	-2.1243	3.53441e-06	5.82524e-05	1.63975e-05	679	tags=21%, list=7%, signal=20%	ENC1/GCNT1/PRKCD/GAB2/REPS2/CSF2RB/RBM47/NFE2/CYBB/TBC1D9/CARD9/ADORA2B/CTSH/FCGR2A/HCK/NCF4/RIN2/CD86/CCR1/CDKN1A/IRF8/PADI2/DHRS9/CD1C/RNASE6/CSF1R/IL13RA1/SERPINF1/FGL2/DYSF/CYP1B1
B_A	Day7	pathways	REACTOME_GPCR_LIGAND_BINDING	157	-0.565375	-2.12365	3.42443e-07	0.000132046	0.000125226	992	tags=36%, list=10%, signal=33%	CCL3L1/LPAR6/ADM/CCR6/GPR37L1/PSAP/HCAR1/LPAR1/FZD3/LPAR5/CCL3/GHRL/NPW/GALR3/CNR2/PTGER1/LPAR4/FZD9/PTGDR2/CCR1/GPR35/C3AR1/P2RY13/SUCNR1/ANXA1/CXCR4/CX3CR1/F2RL3/TRH/CCL23/FZD2/GPR132/CCL4/FPR2/CXCR2/ADORA2B/GPR183/VIPR1/GNGT2/GAL/P2RY2/PTGIR/FFAR4/CXCR3/HTR7/CXCL8/PLPPR2/PROK2/CCR2/GPR68/PLPPR3/P2RY6/PTGER3/PF4/CXCL1/PPBP
D_C	Day7	cyp1b1gs	WP_ARYL_HYDROCARBON_RECEPTOR_PATHWAY_WP2586	35	-0.660791	-2.12352	0.000254993	0.00180114	0.000507003	640	tags=20%, list=6%, signal=19%	MYC/PTGS2/LPL/CDKN1A/CD36/AHRR/CYP1B1
D_C	Day11	cyp1b1gs	FLETCHER_PBMC_BCG_10W_INFANT_BCG_STIMULATED_VS_UNSTIMULATED_10W_DN	214	-0.434698	-2.12266	8.77206e-09	2.46202e-07	1.7421e-07	965	tags=26%, list=8%, signal=25%	CCR5/NEK6/S100A6/EEF1AKMT3/SLC31A2/NRROS/PFKFB4/LGALS3/C1orf54/ABCA1/IL17RA/MITF/CYTH4/SLC26A11/NLRC4/GLUL/CD300C/CST3/CARD9/FOS/FGR/SIGLEC9/CD84/GPR35/SHTN1/IL3RA/CD86/RASSF4/IL1RN/TYROBP/FGL2/ADAP2/PLBD1/CCR1/CD300LB/ZEB2/ALDH3B1/RGL1/KCNE3/CEBPA/LMNA/CLEC12A/CYBB/MYOF/OTOA/EGR2/LYZ/IGSF6/ZNF366/DHRS9/TGFBI/CD36/CSF1R/CLEC5A/MNDA/CYP1B1
B_A	Day11	pathways	WP_VITAMIN_D_RECEPTOR_PATHWAY	97	-0.546067	-2.12264	7.98752e-06	0.000789966	0.000737374	1063	tags=29%, list=10%, signal=26%	ADRB2/CDKN2C/KLF4/S100A4/S100A2/MYC/LRP5/SALL4/CEBPA/JUNB/CRACR2B/TNFAIP3/S100A6/SLC37A2/DND1/HLA-DQA1/HNF1A/CDKN1A/VDR/MX2/HLA-DQA2/TREM1/G0S2/IRF4/PRDM1/CD14/S100A8/S100A9
D_A	Day7	cyp1b1gs	GSE10325_BCELL_VS_MYELOID_DN	157	-0.547212	-2.12153	1.28881e-08	4.97948e-07	3.90959e-07	791	tags=29%, list=7%, signal=28%	RIN2/SLC31A2/SCO2/PSAP/FCGRT/VPS37C/FCER1A/C3AR1/GALC/ADORA2B/CLIC2/CEBPA/ROGDI/CD302/RAB32/CXCR2/TLR2/TBC1D8/NFE2/MTMR11/CARD9/CCR1/PRKCD/PLXNB2/TNFSF13/TNFRSF10C/CSF1R/CFP/LGALS2/LGALS3/PLBD1/CSTA/MYCL/AOAH/CEBPD/FGL2/IGSF6/CFD/CCR2/SRGN/CD163/TGFBI/PILRA/MS4A6A/CLEC10A/CYP1B1
B_A	Day7	pathways	WP_ARYL_HYDROCARBON_RECEPTOR_PATHWAY_WP2873	22	-0.792136	-2.12059	5.62515e-05	0.00602516	0.00571397	566	tags=41%, list=5%, signal=39%	SRC/JUNB/MGST1/IL12A/JUN/MYOF/AHRR/SERPINB2/CYP1B1
B_A	Day7	pathways	REACTOME_CHEMOKINE_RECEPTORS_BIND_CHEMOKINES	23	-0.784713	-2.11832	0.000124534	0.00960409	0.00910805	579	tags=61%, list=6%, signal=58%	CCL3L1/CCR6/CCL3/CCR1/CXCR4/CX3CR1/CCL4/CXCR2/CXCR3/CXCL8/CCR2/PF4/CXCL1/PPBP
B_A	Day11	cyp1b1gs	GOBP_RESPONSE_TO_PROGESTERONE	25	-0.716196	-2.11775	0.000150993	0.000734831	0.00023841	1022	tags=40%, list=9%, signal=36%	TRERF1/TSPO/OXT/FOSB/TGFB3/SRC/FOS/TLR2/THBS1/CYP1B1
D_A	Day7	cyp1b1gs	TONKS_TARGETS_OF_RUNX1_RUNX1T1_FUSION_MONOCYTE_DN	49	-0.652242	-2.11746	6.17676e-05	0.000875041	0.000687029	471	tags=22%, list=4%, signal=22%	CD1C/CD1E/IRF4/PTGER3/S100B/FGL2/ADAMDEC1/HBG1/HBA1/CYP1B1/HBB
D_A	Day7	cyp1b1gs	TONKS_TARGETS_OF_RUNX1_RUNX1T1_FUSION_HSC_DN	171	-0.534613	-2.11641	1.80406e-08	6.38937e-07	5.01654e-07	586	tags=25%, list=5%, signal=24%	FCER1A/CXCR4/SPI1/CEBPA/NCF4/SLC16A3/KLF1/CCL2/PLAC8/KCNK5/NFE2/IL10RA/PRKCD/IRF8/TNFSF13/GATA1/NKG7/ANPEP/TYROBP/KBTBD11/GPR183/GPR35/S100B/CEBPE/TRGC1/CSTA/ALOX5AP/MMP2/KCNH2/FPR2/CD36/MYL4/CTSG/TGFBI/CST7/HBD/MS4A3/HBG1/S100A9/HBA1/CYP1B1/HBB
B_A	Day7	pathways	WP_SPINAL_CORD_INJURY	53	-0.664169	-2.11347	0.000158055	0.0108832	0.0103211	784	tags=38%, list=8%, signal=35%	MYC/RTN4R/ZFP36/PLA2G6/RHOB/TNFSF13B/FCGR2C/TNFSF13/FCGR2A/ANXA1/TLR4/PTGS2/LGALS3/EGR1/BTG2/IL1R1/CXCL8/CCR2/CXCL1/VCAN
B_A	Day11	hallmark	HALLMARK_COMPLEMENT	134	-0.520386	-2.11207	1.09857e-06	1.83096e-05	1.04075e-05	1285	tags=29%, list=12%, signal=26%	CTSH/CEBPB/MAFF/FCER1G/IRF7/TIMP1/PIK3R5/PLA2G4A/ANG/CSRP1/GPD2/PRSS36/ANXA5/CPM/PCSK9/CTSV/CDA/OLR1/SPOCK2/TNFAIP3/FCN1/PRKCD/SRC/DOCK4/DOCK9/LRP1/F3/GNGT2/CA2/CD36/LCK/MMP14/PLA2G7/CTSL/LGALS3/CXCL1/SERPINB2/S100A12/S100A9
B_A	Day7	cyp1b1gs	HP_HIGH_MYOPIA	24	-0.768813	-2.11122	0.000131464	0.000774571	0.000267416	903	tags=29%, list=9%, signal=27%	ADAMTSL4/LRPAP1/COL18A1/COL9A2/RIN2/TGFBI/CYP1B1
D_C	Day7	cyp1b1gs	TONKS_TARGETS_OF_RUNX1_RUNX1T1_FUSION_GRANULOCYTE_DN	12	-0.838114	-2.10985	4.62592e-05	0.000556361	0.00015661	605	tags=50%, list=6%, signal=47%	CAMK1/CPA3/IL10RA/PMP22/ALOX5AP/CYP1B1
D_A	Day11	pathways	REACTOME_IRAK4_DEFICIENCY_TLR2_4	14	-0.806741	-2.10932	0.000625421	0.068895	0.0659724	452	tags=43%, list=4%, signal=41%	TLR4/TLR2/CD14/CD36/S100A9/S100A8
B_A	Day11	pathways	REACTOME_REGULATION_OF_TLR_BY_ENDOGENOUS_LIGAND	11	-0.859105	-2.10871	6.17548e-05	0.00452411	0.00422292	405	tags=55%, list=4%, signal=53%	TLR2/TLR4/CD36/CD14/S100A8/S100A9
D_B	Day3	pathways	REACTOME_MITOCHONDRIAL_TRNA_AMINOACYLATION	15	-0.60526	-2.10752	0.00176873	0.0269048	0.0228767	3031	tags=80%, list=26%, signal=60%	PPA2/LARS2/HARS2/RARS2/TARS2/EARS2/YARS2/PARS2/MARS2/FARS2/CARS2/SARS2
C_B	Day7	pathways	REACTOME_METABOLISM_OF_STEROIDS	92	-0.554021	-2.10727	3.59802e-07	8.7117e-05	8.00086e-05	379	tags=30%, list=4%, signal=30%	NFYA/HSD17B12/SC5D/STARD4/DHCR24/SQLE/HELZ2/INSIG1/IDI1/EBP/FASN/DHCR7/SCD/NSDHL/ELOVL6/FDFT1/MVK/HSD17B7/CYP51A1/MSMO1/FDPS/LSS/HMGCR/TM7SF2/ACAT2/MVD/HMGCS1/CH25H
D_C	Day7	cyp1b1gs	MATSUMIYA_PBMC_MODIFIED_VACCINIA_ANKARA_VACCINE_AGE_18_55YO_VACCINATED_VS_CONTROL_TREATED_IN_VITRO_WITH_MVA85A_6HR_UP	56	-0.59776	-2.10686	0.00012488	0.00104852	0.000295148	987	tags=27%, list=10%, signal=24%	SRC/KYNU/KLF4/IER3/THBS1/RBM47/CTSL/FCGRT/IL4I1/ADAP1/CCL2/RHOU/ANPEP/TGFBI/CYP1B1
D_C	Day7	cyp1b1gs	BHAT_ESR1_TARGETS_NOT_VIA_AKT1_UP	121	-0.523901	-2.10397	2.00106e-05	0.000269839	7.59571e-05	1009	tags=22%, list=10%, signal=20%	SPATS2L/FCMR/TMEM104/MAG/TSKU/FGFRL1/SH2D2A/NCS1/GAB2/TIAM1/WWC1/C16orf74/DEPTOR/ZNF703/SH2B2/HCK/IGFBP4/LRG1/TENT5C/P2RY2/TIPARP/AMZ1/GPR68/PKIB/PRSS23/OLFML3/CYP1B1
D_C	Day11	pathways	WP_PEPTIDE_GPCRS	26	-0.62885	-2.10318	0.00103858	0.0548053	0.0504295	1522	tags=62%, list=12%, signal=54%	OPRD1/SSTR2/GALR1/TSHR/CCR6/CCR4/CCR5/CXCR2/CXCR4/FPR2/CX3CR1/CCR1/GNRHR/FPR1/CXCR3/CCR2
D_B	Day3	pathways	WP_CORI_CYCLE	12	-0.651907	-2.10205	0.00440234	0.0474209	0.0403212	1254	tags=67%, list=11%, signal=60%	SLC2A4/PGK1/LDHA/TPI1/GAPDH/TALDO1/ALDOA/G6PD
B_A	Day7	cyp1b1gs	GSE360_HIGH_DOSE_B_MALAYI_VS_M_TUBERCULOSIS_DC_DN	121	-0.580242	-2.10167	3.98794e-06	3.95168e-05	1.36429e-05	982	tags=23%, list=9%, signal=21%	SAT1/AK4/GLUL/AGRN/BST2/SERPING1/GPD2/SBNO2/NDRG1/CSF2RB/B4GALT5/STX11/IL1RN/TYMP/IER3/CCL4/MYOF/GAL/F3/IL10RA/OLR1/CST7/CD163/BPI/VCAN/S100A9/CYP1B1/S100A8
D_B	Day3	pathways	REACTOME_CITRIC_ACID_CYCLE_TCA_CYCLE	20	-0.564686	-2.10122	0.000618337	0.0121341	0.0103174	1282	tags=45%, list=11%, signal=40%	ACO2/DLST/SDHD/SDHA/IDH2/IDH3B/SDHB/FH/MDH2
D_A	Day3	cyp1b1gs	HOWARD_PBMC_INACT_MONOV_INFLUENZA_A_INDONESIA_05_2005_H5N1_AGE_19_39YO_AS03_ADJUVANT_VS_BUFFER_1DY_UP	279	-0.470041	-2.10013	1.55226e-10	7.2611e-09	4.72031e-09	1147	tags=24%, list=9%, signal=22%	FAM72A/NFAM1/SCO2/GPR84/PLBD1/LAP3/TLR2/EMILIN2/OPLAH/PLEKHO1/FBXO6/NOD2/IRF7/DSC2/NCF1/APOL1/GLUL/HCK/TLR4/IL4I1/CCR1/FPR2/FCER1G/SLC24A4/NLRC4/SLAMF8/MEFV/SCIMP/KREMEN1/ADAP2/MNDA/IGSF6/TYMP/APOBEC3A/FGL2/STEAP4/CD14/KYNU/LRG1/TMEM176A/TMEM176B/LRRK2/IL1RN/LILRB3/SERPINA1/PLA2G7/FPR1/ODF3B/FCN1/CD38/CLEC4D/MPEG1/CD300E/LILRB5/CD36/MYOF/LYZ/CLEC4E/LILRB4/CCR2/CLEC5A/VCAN/ASGR2/S100A9/CYP1B1/S100…
D_C	Day3	pathways	REACTOME_NEUTROPHIL_DEGRANULATION	378	-0.453064	-2.09854	1e-10	2.059e-07	1.85263e-07	1569	tags=22%, list=13%, signal=20%	LRG1/ACLY/STK11IP/PLAUR/TXNDC5/FCN1/FCER1G/GAA/DBNL/ITGAL/TYROBP/CFP/RAB31/DNAJC5/RNASE3/SLC15A4/KCNAB2/ALDH3B1/CTSG/PRG2/FCAR/FCGR2A/C5AR1/PIGR/IGF2R/SURF4/LTF/HVCN1/COTL1/TCIRG1/PDXK/RAB44/AZU1/MAN2B1/PTAFR/KPNB1/PRKCD/APAF1/ATAD3B/FRK/CTSB/PADI2/ANPEP/QSOX1/MPO/LILRB3/CD36/ITGB2/CTSZ/SLCO4C1/ARSA/SLC11A1/SIRPA/MNDA/FGL2/OSCAR/CD68/CXCR2/NFAM1/GPR84/TRPM2/FPR2/RNASE2/CD14/SIGLEC5/SIRPB1/PRTN3/S…
D_A	Day7	pathways	REACTOME_RHO_GTPASES_ACTIVATE_NADPH_OXIDASES	22	-0.748017	-2.09392	0.000231894	0.0275272	0.0263914	524	tags=27%, list=4%, signal=26%	CYBA/NCF4/NCF1/PRKCD/S100A9/S100A8
B_A	Day11	cyp1b1gs	HELLER_SILENCED_BY_METHYLATION_UP	183	-0.49176	-2.0924	9.26953e-08	9.90258e-07	3.2128e-07	1414	tags=37%, list=13%, signal=33%	TRIP6/SAT1/IFI44/TNFRSF1B/CENPF/CLEC7A/C3orf14/CTSH/DDX43/TNFRSF4/FOXM1/BIRC3/ISG20/IL3RA/CDC42EP4/KLF4/RGS13/CAPG/S100A4/MUC1/PPP1R16B/SOCS3/TSPAN15/RGS1/PLK1/ISG15/CFP/SIRPA/UPB1/IL13RA1/ATP13A2/CD86/ARL4C/IL15/CRYBB1/CST7/AKAP12/NCF1/CEL/HLA-DQB1/SOCS1/S100A6/TUBB2A/CAPN3/IFI44L/HLA-DQA1/NCF4/SERPINF1/TNFRSF25/GPNMB/CSTA/CHI3L1/CDKN1A/GPR183/MX1/LAMP3/IQSEC3/CD1E/HLA-DQA2/CX3CR1/S100P/C5AR1/HN…
D_B	Day7	pathways	REACTOME_HEME_SIGNALING	40	-0.635419	-2.09234	0.000140987	0.016892	0.0157126	90	tags=10%, list=1%, signal=10%	CLEC1B/HBA2/HBA1/HBB
D_A	Day3	cyp1b1gs	GSE11057_PBMC_VS_MEM_CD4_TCELL_UP	158	-0.506765	-2.09217	5.05194e-08	1.51919e-06	9.87598e-07	981	tags=29%, list=8%, signal=27%	CD19/PTAFR/SMPDL3A/RTN1/AOAH/OSCAR/CEBPA/MS4A3/RNASE6/CARD9/TLR4/SIRPB2/CCR1/FPR2/IGKC/SPI1/CSF2RA/ANPEP/RASSF4/TBC1D8/PRKCD/SIRPB1/SLC7A7/CD300LB/IGSF6/TMEM121B/CXCL5/STEAP4/KYNU/TMEM176B/LRRK2/CD180/IL1RN/RNASE2/LILRB3/PLA2G7/MYCL/LGALS2/MYOF/CLEC4E/CD163/PF4/CACNA2D3/ASGR2/CD1C/CYP1B1
D_B	Day11	pathways	REACTOME_RESPONSE_OF_EIF2AK4_GCN2_TO_AMINO_ACID_DEFICIENCY	97	-0.508627	-2.091	1.74797e-06	0.000656497	0.00061125	3268	tags=73%, list=26%, signal=55%	RPL37A/UBA52/RPL19/RPL18/RPL8/RPS12/RPL36/RPLP2/RPS27/RPS16/RPS13/RPL18A/RPL32/RPS15A/RPS8/RPL12/RPL24/RPLP1/RPL10A/RPS5/RPS2/RPL7A/RPS20/RPL27A/RPS7/RPL22/RPS25/RPS23/RPL23/RPL21/RPL15/RPL37/RPLP0/RPL14/RPS14/RPL11/RPL13A/RPL36A/RPL34/RPS4X/RPS10/RPS27A/RPL38/RPL3/RPS6/RPS24/RPL30/RPS3A/RPL31/TRIB3/RPL10/RPL17/RPS4Y1/RPL13/RPL35A/RPL39/RPS11/RPS3/RPL5/RPL9/RPL26/DDIT3/RPL29/RPS18/RPL4/RPL7/CEBPB…
D_C	Day3	hallmark	HALLMARK_E2F_TARGETS	189	-0.486813	-2.09095	5.9533e-09	2.97665e-07	1.87999e-07	4754	tags=71%, list=39%, signal=44%	PAICS/UNG/PCNA/TUBG1/SLBP/TIPIN/HMGB2/CTCF/DCTPP1/SHMT1/TUBB/RAD21/PHF5A/TIMELESS/CKS1B/CIT/GSPT1/RANBP1/CENPM/RAN/SMC6/GINS1/LBR/DONSON/MCM6/NUP107/PRIM2/HMGA1/IPO7/HNRNPD/DLGAP5/CCNB2/PPP1R8/EIF2S1/USP1/TRA2B/RAD51AP1/XRCC6/CDKN2C/ZW10/CDKN3/XPO1/KIF4A/BARD1/MCM5/ESPL1/ATAD2/UBE2T/RPA2/PAN2/EED/SPC24/PRPS1/CDC25B/SRSF2/TP53/CDK1/CSE1L/LIG1/BIRC5/MCM4/ANP32E/WDR90/BRCA1/POLD3/KIF18B/NCAPD2/TOP2A…
D_B	Day3	pathways	REACTOME_DNA_REPLICATION_PRE_INITIATION	76	-0.444545	-2.08774	1.48989e-06	8.20268e-05	6.97461e-05	3227	tags=64%, list=27%, signal=47%	RPS27A/PSMD2/ORC3/ORC6/PSME3/PSMB8/POLE3/PSMD7/PSMA1/PSMA4/PSMD13/PSMA7/KPNB1/ORC1/SEM1/PRIM2/UBC/CDC6/PSMC5/PSMD14/PSMB2/PSMB6/PSMA5/PSMB1/DBF4/PSMD8/PSMC6/PSME1/CDC45/PSMA3/PSMB7/GMNN/PSMC4/PSMC1/PSMB3/PSMB5/MCM5/PSMF1/PSMD4/MCM7/RPA2/PSME2/PSMD3/PSMA6/PSMD6/ORC5/PSMC3/PSMB10/CDT1
D_A	Day3	pathways	REACTOME_IMMUNOREGULATORY_INTERACTIONS_BETWEEN_A_LYMPHOID_AND_A_NON_LYMPHOID_CELL	88	-0.551159	-2.08747	3.68354e-06	0.0018915	0.00170703	512	tags=30%, list=4%, signal=29%	CD19/RAET1E/OSCAR/CD1D/SIGLEC6/TYROBP/FCGR2B/ITGB2/CD300C/PILRA/CD96/SIGLEC12/CD300LB/KLRD1/SIGLEC7/LILRB3/SLAMF7/SIGLEC5/CD300E/LILRB5/SIGLEC9/LILRB4/C3/VCAM1/CD1A/CD1C
D_A	Day3	pathways	PID_TOLL_ENDOGENOUS_PATHWAY	21	-0.741045	-2.08694	5.62287e-05	0.00679375	0.00613119	989	tags=38%, list=8%, signal=35%	TLR2/IRAK2/TLR4/TLR3/CD14/VCAN/S100A9/S100A8
D_C	Day7	cyp1b1gs	GOBP_RETINOL_METABOLIC_PROCESS	21	-0.722325	-2.08684	0.000519737	0.00296879	0.000835685	499	tags=24%, list=5%, signal=23%	ALDH1A3/PLB1/DHRS9/RBP4/CYP1B1
D_C	Day3	cyp1b1gs	RUTELLA_RESPONSE_TO_HGF_UP	349	-0.453435	-2.08629	1e-10	2.48824e-09	1.29412e-09	1221	tags=20%, list=10%, signal=19%	CD84/LPXN/TLR1/FADS1/TRIP10/PVR/DIPK1A/PPIF/TUBA1C/STK17A/ZNF804A/FCGR1A/RASGRP3/PLTP/MAOA/TCIRG1/CTSL/PDXK/SLC36A1/ENTPD1/FBP1/SCD/PPARD/CTSB/MITF/TFRC/TRAF3/ACP5/SLC7A11/CSF2RA/SDC4/NRP1/RBM47/SLC1A4/VDR/EMILIN1/PLXNA1/CD80/DOCK4/VSIG4/MMP2/SLAMF7/RGL1/CPM/IRF4/SLAMF8/LPAR1/PLA2G7/CCR1/CCR5/INHBA/AQP9/CXCL5/KYNU/CHI3L1/CCR7/SLC12A8/CLEC4E/MYOF/SDC2/ADAMDEC1/C3/TNIP3/LILRB4/MMP9/CCL2/CYBB/CLEC5A…
D_C	Day11	pathways	REACTOME_NEUTROPHIL_DEGRANULATION	388	-0.402197	-2.08539	1e-10	2.28667e-08	2.10409e-08	698	tags=13%, list=6%, signal=13%	CXCR2/HSPA6/LRG1/FCN1/GAA/CFP/ITGB2/VNN1/MVP/OSCAR/CST3/CD68/TLR2/FGR/SIGLEC9/FPR2/CAMP/ITGAL/QSOX1/TYROBP/FGL2/PRKCD/RNASET2/ALDH3B1/CLEC12A/ANPEP/CYBB/CTSH/PLD1/FCGR2A/FPR1/LYZ/RAB44/PADI2/RNASE2/CTSG/CFD/SERPINB10/CD36/CLEC4C/RETN/RNASE3/MPO/CLEC5A/S100A9/AZU1/MNDA/MS4A3/S100A8/ELANE/PRTN3
B_A	Day11	cyp1b1gs	GSE12392_IFNAR_KO_VS_IFNB_KO_CD8_NEG_SPLEEN_DC_DN	130	-0.513736	-2.08512	1.15004e-06	1.028e-05	3.33525e-06	1267	tags=25%, list=11%, signal=23%	MSH5/PLK2/NFKBIZ/PTPRE/BCL2L11/CDC42EP4/DUSP2/SOCS3/ADORA2B/RASIP1/NFKBIA/FOSB/CEL/NR4A1/GHRL/SIPA1L2/RGCC/LMNA/MPO/MRC1/SMPDL3A/SRGN/ANXA2/G0S2/CXCL2/MYCL/CXCL3/RNASE1/ADAMDEC1/THBS1/ELANE/RRAD/CYP1B1
D_B	Day3	pathways	REACTOME_SIGNALING_BY_FGFR2_IIIA_TM	14	-0.610821	-2.08415	0.00251343	0.0328022	0.0278912	1999	tags=50%, list=17%, signal=42%	POLR2G/NCBP2/POLR2I/POLR2F/POLR2L/POLR2C/POLR2E
D_C	Day7	cyp1b1gs	CHIARADONNA_NEOPLASTIC_TRANSFORMATION_KRAS_CDC25_DN	36	-0.644576	-2.08391	0.000829161	0.00384351	0.00108191	751	tags=17%, list=8%, signal=15%	FOS/IL1RL1/PTGS2/IL1R1/SLPI/CYP1B1
D_C	Day7	cyp1b1gs	HP_HIGH_MYOPIA	29	-0.671508	-2.08328	0.00050211	0.00293999	0.000827578	486	tags=14%, list=5%, signal=13%	ADAMTSL4/RIN2/TGFBI/CYP1B1
D_C	Day3	pathways	REACTOME_DISEASES_OF_IMMUNE_SYSTEM	27	-0.686106	-2.08325	4.74165e-05	0.00513845	0.00462344	1175	tags=41%, list=10%, signal=37%	TLR1/TLR4/TLR3/NFKB2/TRAF3/UNC93B1/CD36/TLR10/CD14/S100A9/S100A8
D_A	Day3	cyp1b1gs	GSE10325_BCELL_VS_MYELOID_DN	168	-0.498751	-2.08086	3.40735e-08	1.10346e-06	7.17338e-07	1053	tags=23%, list=9%, signal=22%	MYO1F/PLBD1/MICAL2/TLR2/LST1/KCNMB1/AOAH/NAGA/NOD2/CEBPA/TNFSF13/CARD9/SIRPA/CEBPD/PTGIR/CCR1/TBC1D8/CXCR2/PRKCD/PILRA/CCR5/SLC7A7/IGSF6/APOBEC3A/FGL2/IL1RN/LILRB3/SERPINA1/CSF1R/FPR1/MYCL/LGALS2/CSTA/CD163/CCR2/MS4A6A/TGFBI/CYP1B1/CLEC10A
D_B	Day3	pathways	WP_MITOCHONDRIAL_COMPLEX_IV_ASSEMBLY	27	-0.520965	-2.07926	0.000318583	0.00760762	0.00646863	3776	tags=78%, list=32%, signal=53%	COX15/CMC1/PNKD/COX14/COX4I1/COX6A1/SURF1/COX7A2/COA3/PET117/COX10/TACO1/COX7B/COX8A/TMEM177/COX6B1/PET100/COX5A/COA6/COX5B/SCO2
D_C	Day7	cyp1b1gs	GSE36078_UNTREATED_VS_AD5_INF_MOUSE_LUNG_DC_UP	79	-0.552895	-2.07873	0.000266696	0.00185437	0.000521988	1132	tags=25%, list=11%, signal=23%	C19orf33/TRIM54/RAC3/SPOCK2/FGD4/PARD3/FAM83F/RTN4RL2/TNFSF13B/DIRAS1/TRH/RYR1/BMP1/LINGO3/ASB2/ADAMTS7/ALOX5AP/GPR35/S100A9/CYP1B1
D_C	Day3	pathways	KEGG_HEMATOPOIETIC_CELL_LINEAGE	55	-0.58604	-2.07786	2.22089e-05	0.00349083	0.00314095	887	tags=36%, list=7%, signal=34%	FCGR1A/HLA-DRB1/IL6R/IL3RA/TFRC/ANPEP/CSF2RA/CD36/TNF/IL9R/CD2/CD1D/CD14/CSF1R/CD38/CD1C/IL7R/HLA-DRB5/CD1A/CD1E
B_A	Day7	cyp1b1gs	GSE30971_CTRL_VS_LPS_STIM_MACROPHAGE_WBP7_KO_4H_DN	129	-0.568388	-2.07668	3.1323e-06	3.20247e-05	1.10563e-05	1440	tags=32%, list=14%, signal=28%	NCF2/TXNIP/CASS4/PTGFRN/PFKFB4/PINLYP/EPHX1/SCHIP1/PRCP/RGS1/LRRK2/TMEM45B/LPAR1/C1orf54/ENC1/CD84/ITGB7/GLA/LPXN/TNFSF13B/C11orf45/PLXDC2/CLEC7A/MITF/CAMK1/RAB7B/IL13RA1/RNASE6/CD300LB/RGCC/VSIG4/SLC22A4/HOMER3/CD36/C3orf80/FGL2/PRDM1/CLEC5A/MNDA/IL1R2/CYP1B1
B_A	Day11	cyp1b1gs	NAKAJIMA_MAST_CELL	31	-0.667409	-2.07556	0.000281039	0.00123095	0.000399371	1312	tags=48%, list=12%, signal=43%	KIT/LTC4S/HPGD/VWA5A/TIMP1/CAPG/CLEC3B/HDC/FCER1A/CTSG/GPNMB/LGALS3/TPSAB1/CCL2/CYP1B1
D_B	Day3	pathways	REACTOME_GLYOXYLATE_METABOLISM_AND_GLYCINE_DEGRADATION	19	-0.568895	-2.07474	0.00322212	0.0375662	0.0319419	2623	tags=68%, list=22%, signal=53%	DLD/PDHB/DLAT/GRHPR/NDUFAB1/DLST/PXMP2/LIAS/ALDH4A1/GCSH/LIPT1/PDHA1/BCKDHA
B_A	Day11	cyp1b1gs	TONKS_TARGETS_OF_RUNX1_RUNX1T1_FUSION_MONOCYTE_DN	44	-0.619135	-2.07404	7.09611e-05	0.000379036	0.000122975	1032	tags=45%, list=9%, signal=41%	CCR6/CPA3/NR4A2/CD1C/ARL4C/HDC/HLA-DQB1/S100B/HBA1/PDE4A/HIP1/CD1E/BTG2/HBG1/PTGER3/HBB/IRF4/FGL2/ADAMDEC1/CYP1B1
D_C	Day3	cyp1b1gs	HOXA9_DN.V1_UP	163	-0.490101	-2.07387	1.66798e-07	2.43295e-06	1.26536e-06	1976	tags=27%, list=16%, signal=23%	MS4A3/SERPINB8/CD86/IFI30/IER5/SLC39A6/SLC30A1/CARD9/FNDC3B/TIGAR/ARHGAP26/FCER1G/TYROBP/CD84/IL13RA1/NCF2/SLC22A4/SHTN1/IL10RA/VASH1/NOD2/CTSL/IPCEF1/TSPOAP1/RBM47/MPO/MS4A4A/MNDA/FGL2/SAMHD1/CXCR2/TYMP/GPR183/FZD2/CHI3L1/MYOF/TGM5/CCR2/THBS4/MS4A6A/S100A9/VCAN/CYP1B1/S100A8
D_C	Day7	cyp1b1gs	GOBP_RETINA_VASCULATURE_DEVELOPMENT_IN_CAMERA_TYPE_EYE	11	-0.839697	-2.07314	0.0006289	0.00322161	0.000906851	539	tags=55%, list=5%, signal=52%	LRP5/ACVR2B/ACVRL1/ARHGEF15/NRP1/CYP1B1
D_C	Day7	cyp1b1gs	JAK2_DN.V1_UP	55	-0.590222	-2.0731	0.000438529	0.0026734	0.000752535	688	tags=25%, list=7%, signal=24%	SLC8A1/OR51E2/TYMP/PTPRO/ATP8B3/ABCB4/CDH5/UTF1/ADGRB1/CSTA/CCR2/ASGR2/RBP4/CYP1B1
B_A	Day11	cyp1b1gs	REACTOME_ARACHIDONIC_ACID_METABOLISM	31	-0.666185	-2.07175	0.000290178	0.0012584	0.000408276	1234	tags=35%, list=11%, signal=32%	LTC4S/HPGD/FAAH2/PLA2G4A/FAAH/PTGIS/PTGS2/ALOX15B/ALOX5AP/PTGDS/CYP1B1
D_A	Day3	pathways	KEGG_OLFACTORY_TRANSDUCTION	49	-0.607158	-2.07041	4.5018e-05	0.00643778	0.00580994	676	tags=39%, list=5%, signal=37%	OR10K1/OR11G2/GUCA1B/OR2G6/OR1A1/OR7A17/OR4K2/OR1I1/OR10G3/OR7D2/OR2A25/OR2M3/OR4D9/OR5AS1/OR51M1/OR10H5/OR2A5/OR14J1/OR5AU1
B_A	Day11	cyp1b1gs	GSE41176_WT_VS_TAK1_KO_ANTI_IGM_STIM_BCELL_3H_DN	155	-0.49708	-2.07017	5.29782e-07	5.04445e-06	1.63663e-06	1930	tags=35%, list=17%, signal=29%	FKBP2/DKC1/FUBP1/EIF3B/BOLA2/CPVL/PTPN6/CD63/TFEC/BATF/NUP188/DPH2/RBM19/MYDGF/TOMM40/AK4/PPIB/ATP5MC1/GEM/PLOD3/NHP2/IFRD2/HSP90B1/S100A11/WDR18/DDX39A/IRAK1/MRPL23/CEBPB/CSF2RA/GRN/CLUH/CAPG/RNH1/GLA/CYBA/OSM/INHBA/GSAP/TNFRSF8/IL1RN/CCR1/TNFSF14/IGSF6/HIP1/RGL1/ANXA2/S100P/ALOX5AP/HES1/ADAMDEC1/MGAM/S100A9/CYP1B1
B_A	Day11	pathways	REACTOME_ARACHIDONIC_ACID_METABOLISM	31	-0.666185	-2.07002	0.00105698	0.0380127	0.035482	1234	tags=35%, list=11%, signal=32%	LTC4S/HPGD/FAAH2/PLA2G4A/FAAH/PTGIS/PTGS2/ALOX15B/ALOX5AP/PTGDS/CYP1B1
D_B	Day3	pathways	REACTOME_RNA_POLYMERASE_III_CHAIN_ELONGATION	16	-0.588166	-2.07001	0.00218166	0.030451	0.025892	1402	tags=44%, list=12%, signal=39%	CRCP/POLR3B/POLR2F/POLR1C/POLR2L/POLR3H/POLR2E
D_C	Day3	cyp1b1gs	GSE29618_MONOCYTE_VS_PDC_UP	171	-0.486467	-2.06953	1.02766e-07	1.61e-06	8.37353e-07	1303	tags=32%, list=11%, signal=29%	MAFB/CD86/TREM1/UPP1/EFHD2/HK2/TLR2/KLHL2/ITPK1/ACSL1/TYROBP/ZDHHC7/CFP/BCL6/RAB31/NCF2/LYST/ALDH3B1/PLBD1/PPIF/HCK/C5AR1/SPI1/MYO1F/TLR4/NOD2/CTSL/LY86/ENTPD1/CEBPA/APOBEC3A/RNF19B/PADI2/LAT2/SLC7A7/PILRA/LILRB3/ITGB2/SIRPA/FGL2/NAIP/CD1D/RNASE2/CD14/MTMR11/IER3/PLA2G7/SERPINA1/FPR1/IL1RN/CSF1R/CD163/S100A9/CYP1B1/S100A12
D_B	Day7	pathways	REACTOME_CYTOPROTECTION_BY_HMOX1	75	-0.574368	-2.06922	5.07887e-06	0.00193257	0.00179764	5	tags=7%, list=0%, signal=7%	MAFK/TXNIP/HBA2/HBA1/HBB
D_C	Day7	cyp1b1gs	OSADA_ASCL1_TARGETS_DN	18	-0.742029	-2.06851	0.00262843	0.00935722	0.00263397	16	tags=44%, list=0%, signal=44%	DUSP1/FGFR1/SEMA3C/AXL/SOCS3/AHNAK/TGFBI/CYP1B1
C_B	Day11	pathways	REACTOME_CHAPERONE_MEDIATED_AUTOPHAGY	12	-0.791237	-2.06795	0.0010627	0.0387887	0.0357564	2	tags=25%, list=0%, signal=25%	HDAC6/LAMP2/HBB
D_A	Day7	cyp1b1gs	VERHAAK_AML_WITH_NPM1_MUTATED_UP	136	-0.542143	-2.06792	2.03906e-07	5.09765e-06	4.00237e-06	580	tags=27%, list=5%, signal=26%	C3AR1/RASGRP3/CAT/NCF1/SLC16A3/TLR4/LMNA/KCNK5/ETS2/FGR/EPB41L3/CARD9/CCR1/MVP/TYMP/PRKCD/HNMT/HCK/LGALS2/THBS1/HOMER3/TRGC1/MMP2/FGL2/FCN1/CD36/KCNJ2/CTSG/SERPINB2/CD163/PILRA/VCAN/RHAG/CD14/PF4/PPBP/CYP1B1
D_C	Day7	pathways	PID_CMYB_PATHWAY	53	-0.589052	-2.06771	0.000622965	0.0672904	0.06465	640	tags=25%, list=6%, signal=23%	MYC/CEBPA/PTGS2/ADORA2B/ETS2/CEBPD/CDKN1A/CSF1R/MPO/ANPEP/LYZ/PRTN3/ELANE
D_B	Day3	pathways	REACTOME_NONSENSE_MEDIATED_DECAY_NMD	93	-0.401041	-2.06673	1.79635e-06	9.62261e-05	8.18195e-05	3615	tags=74%, list=31%, signal=52%	ETF1/PPP2R1A/RPL32/RPL27/UPF1/GSPT1/RPL30/RPS7/RPL37A/RNPS1/RPS3A/RPLP1/RPS4X/RPS29/RPS27A/RPS15A/PABPC1/RPS27/RPS14/RPL5/RPS15/RPL10A/RPS18/MAGOH/RPL28/RPL12/RPS19/RPL18A/RPS23/RPS28/RPL39/RPL21/RPS24/SMG5/RPL41/RPL22/RPS12/UPF2/RPL11/RPL4/RPL7A/RPLP2/RPL35/RPS13/RPL36AL/RPL34/RPL19/RPL37/FAU/RPL26/RPS5/RPL26L1/RPS3/RPL36A/RPL3/NCBP2/RPS25/RPL14/MAGOHB/RPL36/RPL8/RPL35A/RPS26/RPS21/RPL29/RPL17/R…
D_B	Day3	pathways	REACTOME_BINDING_AND_UPTAKE_OF_LIGANDS_BY_SCAVENGER_RECEPTORS	22	-0.536769	-2.06663	0.00151278	0.0241801	0.02056	46	tags=18%, list=0%, signal=18%	CD36/HBA2/HBA1/HBB
D_C	Day3	pathways	REACTOME_ENDOGENOUS_STEROLS	15	-0.784039	-2.06646	0.000106326	0.00875701	0.00787931	129	tags=20%, list=1%, signal=20%	AHRR/CYP46A1/CYP1B1
D_C	Day3	cyp1b1gs	REACTOME_ENDOGENOUS_STEROLS	15	-0.784039	-2.0658	0.000104409	0.000817873	0.000425371	129	tags=20%, list=1%, signal=20%	AHRR/CYP46A1/CYP1B1
B_A	Day7	cyp1b1gs	GOBP_POSITIVE_REGULATION_OF_REACTIVE_OXYGEN_SPECIES_METABOLIC_PROCESS	40	-0.679016	-2.06542	0.000381486	0.00180791	0.00062417	897	tags=32%, list=9%, signal=30%	PLCG2/ZC3H12A/TSPO/CLEC7A/THBS1/PRKCD/TLR4/CDKN1A/TYROBP/FPR2/CD36/PID1/CYP1B1
D_C	Day3	pathways	PID_TOLL_ENDOGENOUS_PATHWAY	22	-0.714009	-2.06516	6.49055e-05	0.00607457	0.00546573	1415	tags=41%, list=11%, signal=36%	IRAK1/TLR1/TLR4/TLR3/IRAK2/CD14/S100A9/VCAN/S100A8
D_C	Day3	cyp1b1gs	GSE29618_MONOCYTE_VS_MDC_UP	171	-0.485373	-2.06487	1.1694e-07	1.76664e-06	9.18818e-07	1303	tags=26%, list=11%, signal=23%	TYROBP/ZDHHC7/FUT4/NCF2/SLC22A4/LILRB1/FCAR/FCGR2A/C5AR1/IGF2R/TLR4/CTSL/PDXK/APOBEC3A/RNF19B/EGR2/CTSB/SPRY4/TNFSF13/GLUL/SLC7A7/PILRA/MPO/LILRB3/CD36/SLC11A1/CD68/HNMT/TBC1D8/CD14/SULT1A2/IER3/SIRPB1/PLA2G7/CCR1/SERPINA1/FPR1/CD163/CYBB/S100A9/VCAN/CYP1B1/S100A12/S100A8
B_A	Day11	cyp1b1gs	SERVITJA_ISLET_HNF1A_TARGETS_UP	84	-0.546632	-2.06466	1.42594e-05	9.32183e-05	3.02439e-05	997	tags=31%, list=9%, signal=28%	CAPG/PLA2G4A/RAB38/PCOLCE/CYBA/EGR3/AKAP12/SYTL3/PRKG2/TGFB3/ATF3/EFEMP2/HLA-DQA1/PMP22/SLC15A3/FST/EGR2/ITGA7/ANXA2/MMP14/RNASE1/CACNA2D3/LGALS3/LYZ/CCL2/CYP1B1
B_A	Day11	cyp1b1gs	GSE10325_CD4_TCELL_VS_MYELOID_DN	147	-0.49893	-2.06458	6.49768e-07	6.05529e-06	1.96459e-06	1845	tags=37%, list=17%, signal=31%	MEGF9/FIG4/RAB32/RNPEP/TNFSF13/IFNGR2/RAB31/BASP1/NFKBIE/SH3BP2/SAT1/P2RY13/GSN/CLEC7A/CTSH/ROGDI/GCNT1/CEBPB/CTNNA1/SLC16A3/PLEKHO1/NPL/IFI30/CXCR2/CSF1R/ADORA2B/VENTX/CD1C/SIRPA/LYST/IL13RA1/CD86/LMO2/CD1D/TRIB1/PADI2/RBM47/TLR7/HLA-DQB1/PRKCD/ENC1/RIN2/NCF4/SERPINF1/FCGR1B/CCR1/SLC15A3/CDKN1A/ADM/LRP1/MTMR11/FGR/FGL2/CYP1B1
B_A	Day11	cyp1b1gs	GOBP_MEMBRANE_LIPID_CATABOLIC_PROCESS	26	-0.692641	-2.06445	0.000108386	0.00054567	0.000177038	798	tags=31%, list=7%, signal=29%	NAGA/GLA/CEL/PRKCD/NEU4/SMPDL3A/ACER2/CYP1B1
B_A	Day11	cyp1b1gs	TONKS_TARGETS_OF_RUNX1_RUNX1T1_FUSION_GRANULOCYTE_DN	15	-0.785196	-2.06352	0.000199442	0.000929317	0.000301509	1131	tags=73%, list=10%, signal=66%	CAMK1/CPA3/HDC/NCF1/FCER1A/HBA1/PMP22/ALOX5AP/PILRA/IL10RA/CYP1B1
C_B	Day7	pathways	REACTOME_CYTOPROTECTION_BY_HMOX1	86	-0.536833	-2.06194	1.34258e-06	0.000214862	0.00019733	160	tags=5%, list=1%, signal=5%	HELZ2/HBA2/HBA1/HBB
D_C	Day3	pathways	REACTOME_ANTIMICROBIAL_PEPTIDES	22	-0.712594	-2.06107	7.22706e-05	0.00646979	0.00582134	1200	tags=55%, list=10%, signal=49%	RNASE3/TLR1/CTSG/LTF/RNASE6/SLC11A1/PRTN3/LYZ/CCR2/CCR6/S100A9/S100A8
D_A	Day7	cyp1b1gs	GRAHAM_CML_DIVIDING_VS_NORMAL_DIVIDING_UP	10	-0.868773	-2.06049	0.000806394	0.00878763	0.00689951	133	tags=70%, list=1%, signal=69%	TPSAB1/CSTA/RNASE2/RHAG/PF4/PPBP/CYP1B1
B_A	Day7	cyp1b1gs	GOBP_RESPONSE_TO_LIPID	454	-0.496937	-2.05878	1e-10	1.81667e-09	6.27193e-10	790	tags=15%, list=8%, signal=15%	CALR/CCL3/TRERF1/TNFRSF1B/CAT/PDCD4/CAPN2/ZC3H12A/ZNF703/VDR/CNR2/PTGER1/SBNO2/TSPO/CASP1/LILRB1/MGST1/CSF2RB/CTSH/IRAK2/CD68/ACSL1/PMEPA1/SPON2/ANXA1/CX3CR1/THBS1/MRC1/DGAT2/KLF4/IL1RN/TLR4/PTGS2/TLR2/CD86/RARG/IL12A/IRF8/PADI2/HCK/GFI1/LTK/MPO/AXL/PTGIR/CEBPE/IL10RA/CD36/THBD/CXCL8/ANXA3/SERPINF1/CTSG/PID1/MMP2/TREM2/BPI/PF4/RBP4/ZNF366/CXCL1/CES1/SLPI/ELANE/PPBP/CD14/S100A9/DEFA4/CYP1B1/S100A8
C_B	Day11	pathways	REACTOME_BINDING_AND_UPTAKE_OF_LIGANDS_BY_SCAVENGER_RECEPTORS	17	-0.714621	-2.05792	0.00187142	0.0607173	0.0559707	4	tags=24%, list=0%, signal=24%	COL1A1/HBA2/HBA1/HBB
D_C	Day7	cyp1b1gs	HP_ABNORMAL_INTRAOCULAR_PRESSURE	15	-0.774715	-2.05728	0.0015201	0.00620592	0.00174691	268	tags=20%, list=3%, signal=19%	C1QTNF5/COL8A2/CYP1B1
D_C	Day7	cyp1b1gs	GSE30971_CTRL_VS_LPS_STIM_MACROPHAGE_WBP7_KO_4H_DN	129	-0.507293	-2.05726	1.69733e-05	0.000236036	6.64417e-05	751	tags=22%, list=8%, signal=20%	PTGFRN/FOS/LPAR1/ENC1/CD1A/CAMK1/TNFSF13B/C1orf54/CD84/LPXN/MITF/ITGB7/LRRK2/RAB7B/CD300LB/CD1E/VSIG4/RNASE6/HOMER3/IL13RA1/SLC22A4/C3orf80/PRDM1/CD36/FGL2/CLEC5A/MNDA/CYP1B1
D_C	Day3	cyp1b1gs	MATSUMIYA_PBMC_MODIFIED_VACCINIA_ANKARA_VACCINE_AGE_18_55YO_VACCINATED_VS_CONTROL_TREATED_IN_VITRO_WITH_MVA85A_6HR_UP	74	-0.549993	-2.05589	1.45647e-05	0.000143276	7.45172e-05	1529	tags=32%, list=12%, signal=29%	MASP2/PLAUR/NECTIN2/NCF2/C15orf48/URB2/PREP/CTSL/SPRYD3/ANPEP/SDC4/MFSD2A/RBM47/ADAP1/RHOU/CD14/MTMR11/IER3/AQP9/IL1RN/KYNU/CCL2/TGFBI/CYP1B1
D_A	Day11	cyp1b1gs	GSE11057_PBMC_VS_MEM_CD4_TCELL_UP	164	-0.512677	-2.05565	1.21815e-08	5.69824e-07	4.41669e-07	885	tags=37%, list=7%, signal=35%	B3GNT5/HVCN1/SHTN1/SLC31A2/IL1RN/ASAH1/RAB32/SPI1/ITPRIPL2/NFE2/MCEMP1/FCGR2A/ATP6V0A1/CD1C/LYST/TLR4/MYOF/TUBB1/FES/ACRBP/LRRK2/CARD9/MTMR11/TMEM170B/SIRPB1/CCR1/RASSF4/TBC1D8/IL13RA1/SLC15A3/CEBPA/SERPINB2/PLXNB2/TMEM121B/ANPEP/ZEB2/F13A1/PRKCD/CD300LB/MYCL/OSCAR/SLC22A15/FPR2/KCNE3/SRGN/LGALS2/OLIG1/VSTM1/AOAH/SLC37A2/C5AR1/IGSF6/PLA2G7/TREM1/RNASE2/TMEM176B/CACNA2D3/ASGR2/CYP1B1/PF4/MS4A3
B_A	Day11	cyp1b1gs	GOBP_VASCULAR_ENDOTHELIAL_GROWTH_FACTOR_PRODUCTION	23	-0.707595	-2.05546	0.000248387	0.00111014	0.000360174	892	tags=35%, list=8%, signal=32%	ADORA2B/TNF/PTGS2/HPSE/C3AR1/C5AR1/CCR2/CYP1B1
B_A	Day11	pathways	REACTOME_NGF_STIMULATED_TRANSCRIPTION	24	-0.7042	-2.05502	0.000673251	0.0264059	0.0246479	1776	tags=54%, list=16%, signal=46%	ATF1/FOSL1/SGK1/EGR1/EGR3/TRIB1/JUNB/FOSB/ID2/FOS/F3/EGR2/RRAD
D_C	Day7	cyp1b1gs	MEBARKI_HCC_PROGENITOR_WNT_UP	94	-0.531578	-2.05439	0.000181168	0.00139	0.000391271	838	tags=23%, list=8%, signal=22%	MDFI/LAYN/FLNA/GCNT1/KANK1/SPARC/ITGB4/BMP1/RARG/IL1R1/F3/BMF/NANOS1/CCR1/CCN1/ARL4C/CSF1R/MMP2/TGFBI/PRSS23/OLFML3/CYP1B1
D_A	Day7	pathways	REACTOME_TOLL_LIKE_RECEPTOR_TLR1_TLR2_CASCADE	82	-0.569894	-2.05168	1.92468e-05	0.00711276	0.00681928	572	tags=13%, list=5%, signal=13%	DUSP3/IRAK2/TLR4/S100A1/TLR2/S100B/CD36/CD14/S100A9/S100A12/S100A8
D_C	Day7	cyp1b1gs	HP_BUPHTHALMOS	14	-0.785861	-2.05136	0.000536661	0.00302296	0.000850934	2	tags=14%, list=0%, signal=14%	POMT1/CYP1B1
B_A	Day7	pathways	KEGG_SYSTEMIC_LUPUS_ERYTHEMATOSUS	30	-0.716482	-2.05115	0.000548568	0.0257961	0.0244637	1584	tags=67%, list=15%, signal=57%	HLA-DOA/ACTN1/HLA-DRA/FCGR1A/C3/HLA-DQB1/HLA-DMA/HLA-DPA1/HLA-DPB1/HLA-DMB/HLA-DRB1/HLA-DQA1/FCGR2C/HLA-DQA2/FCGR2A/CD86/CD40/CTSG/FCGR2B/ELANE
D_C	Day7	cyp1b1gs	BHAT_ESR1_TARGETS_VIA_AKT1_UP	144	-0.49696	-2.04917	2.50649e-05	0.000328055	9.23442e-05	1400	tags=29%, list=14%, signal=25%	SLC29A1/GADD45G/SNX24/CLUH/NT5DC3/ATF3/LRFN4/NEIL2/RARA/PARP12/RNF144A/FCMR/TMEM104/MAG/FUT4/LTBP3/TSKU/FGFRL1/FOS/UBALD1/SH2D2A/NCS1/GAB2/IER3/TIAM1/WWC1/C16orf74/ZNF703/SH2B2/HCK/IGFBP4/ADAP1/LRG1/TENT5C/CERS1/HOMER3/ALDH3B1/TIPARP/AMZ1/PKIB/OLFML3/CYP1B1
D_C	Day7	cyp1b1gs	HP_ABNORMALLY_LARGE_GLOBE	24	-0.687448	-2.04898	0.00056811	0.00304589	0.000857388	2	tags=8%, list=0%, signal=8%	POMT1/CYP1B1
B_A	Day11	cyp1b1gs	GOBP_BLOOD_VESSEL_MORPHOGENESIS	361	-0.445908	-2.04774	5.75802e-10	8.69659e-09	2.82153e-09	1632	tags=34%, list=15%, signal=30%	CHD7/SEMA6A/EPHB4/IL12A/SPARC/ANGPT4/ENG/SERPINE1/JMJD8/PIK3R3/PDE3B/ETS1/SRPX2/SPRED1/CITED2/SPHK1/SAT1/SEC24B/E2F8/CALD1/CTSH/ADGRA2/PLK2/TNFRSF12A/GLMN/HPGD/HMOX1/GRN/HSPG2/ZC3H12A/FZD5/PKM/PGF/EPHA1/CXCR3/ERAP1/CLEC14A/KLF4/VAV2/TIPARP/ADIPOR2/CARD10/PPP1R16B/RNH1/ANG/GLUL/PIK3CB/ITGA5/MYO1E/LRP5/SPI1/RASIP1/KLF2/EGR3/ANGPTL6/NRP1/JUNB/TNF/SOX18/SMAD7/MINAR1/TNFSF12/CHRNA7/ZFP36L1/ETV2/ARHGAP…
B_A	Day11	pathways	WP_NETWORK_MAP_OF_SARSCOV2_SIGNALING_PATHWAY	133	-0.503227	-2.04763	6.81045e-06	0.000748392	0.000698569	1452	tags=34%, list=13%, signal=30%	OAS2/RPTOR/GSN/CCNB2/IRAK1/DUSP1/CEBPB/APOA1/EGR1/CCR6/CTSZ/IFI6/NFKB2/CXCR2/CFP/BST2/IL7/TRAF3/TRPM2/JUNB/TNF/CXCL16/CD4/PF4/JUN/FOS/PTGS2/IFI44L/HBD/SKAP1/CCL4/MX1/HP/LRG1/MMP25/HBB/CXCL2/LCK/CXCL3/CCL3/CTSL/CXCL8/CXCL1/CD14/CCL2
D_C	Day7	pathways	KEGG_STEROID_HORMONE_BIOSYNTHESIS	13	-0.785427	-2.04718	0.00197615	0.134237	0.12897	258	tags=15%, list=3%, signal=15%	UGT2B4/CYP1B1
D_B	Day3	pathways	REACTOME_DEGRADATION_OF_DVL	47	-0.463097	-2.04716	0.000113022	0.00315507	0.0026827	3301	tags=79%, list=28%, signal=57%	PSMC2/RBX1/DVL2/RPS27A/PSMD2/PSME3/PSMB8/PSMD7/PSMA1/PSMA4/PSMD13/PSMA7/SEM1/UBC/PSMC5/PSMD14/PSMB2/PSMB6/PSMA5/PSMB1/PSMD8/PSMC6/PSME1/PSMA3/PSMB7/PSMC4/PSMC1/PSMB3/PSMB5/PSMF1/PSMD4/PSME2/PSMD3/PSMA6/PSMD6/PSMC3/PSMB10
D_A	Day3	pathways	KEGG_SYSTEMIC_LUPUS_ERYTHEMATOSUS	31	-0.664308	-2.04701	0.000251041	0.0161137	0.0145422	401	tags=26%, list=3%, signal=25%	FCGR2B/HLA-DQB1/HLA-DRB1/HLA-DQA1/TNF/HLA-DRB5/ELANE/C3
D_C	Day3	cyp1b1gs	BHAT_ESR1_TARGETS_VIA_AKT1_UP	201	-0.47145	-2.04698	4.75892e-08	8.05209e-07	4.18785e-07	2585	tags=46%, list=21%, signal=37%	GLA/NIP7/AXIN1/MTFP1/SLC29A1/KCNK6/NXT1/FLAD1/NOP14/SLC2A1/PCYT2/SRM/RAPGEFL1/NCOR2/MCM7/AATF/LRIG1/PA2G4/XRCC3/PPARGC1B/SLC25A25/SIN3B/NADSYN1/GAB2/EIF3B/GPR37L1/PMM2/AP1B1/UBALD1/LRFN4/EFHD2/HK2/IMP4/SBNO2/HPDL/DHRS3/ARMC6/FKBP4/TMEM104/WFS1/LRG1/GNL2/ISG20L2/IGFBP4/C1orf159/POLR1B/CDC6/FUT4/FAAP100/NEIL2/ALDH3B1/NOL6/POP1/ADCY3/BHLHE40/RECQL4/TOMM40/PPIF/PPRC1/HCK/UHRF1/UBQLN4/SCARB1/TBKBP1/AR…
B_A	Day11	pathways	WP_LTF_DANGER_SIGNAL_RESPONSE_PATHWAY	11	-0.833826	-2.04666	0.000282726	0.0150186	0.0140187	681	tags=55%, list=6%, signal=51%	TNF/TLR2/TLR4/TREM1/CXCL8/CD14
D_C	Day3	pathways	BIOCARTA_AHSP_PATHWAY	11	-0.837571	-2.0421	6.12192e-05	0.0060024	0.00540079	698	tags=36%, list=6%, signal=34%	GATA1/HBA2/HBA1/HBB
D_A	Day7	cyp1b1gs	GSE29618_MONOCYTE_VS_MDC_UP	167	-0.517721	-2.04164	1.69001e-07	4.4891e-06	3.52457e-06	588	tags=24%, list=5%, signal=23%	EGR1/VPS37C/PNPLA2/MXI1/TLR4/FYB1/CXCL8/BST1/FBN2/FCER1G/TBC1D8/FGR/CCR1/HNMT/TNFSF13/PTGER2/GLUL/FUT4/SORL1/TYROBP/SIRPB1/CLMN/CD68/AOAH/SLC22A4/FCN1/LIN7A/PLA2G7/CFD/CD36/MPO/ARHGEF10L/CD163/PILRA/VCAN/CD14/S100A9/S100A12/CYP1B1/S100A8
D_C	Day7	cyp1b1gs	GSE11924_TH1_VS_TH2_CD4_TCELL_DN	120	-0.509238	-2.04156	5.13572e-05	0.00059489	0.000167456	1219	tags=20%, list=12%, signal=18%	BCAR3/IL12RB1/C19orf33/SLC25A19/SUGCT/FCMR/MAG/LTBP3/ERLIN1/ADK/GPM6B/DAAM1/CEBPA/STAC/SH2B2/SLFN5/TMTC2/MVP/GFI1/TACSTD2/SPEG/RBP4/SLPI/CYP1B1
D_A	Day3	cyp1b1gs	GOMF_TETRAPYRROLE_BINDING	74	-0.553173	-2.04116	4.53286e-05	0.000415633	0.000270195	248	tags=15%, list=2%, signal=15%	MPO/STEAP4/HBD/CYP46A1/HBG1/CYBB/HBG2/CYP1B1/HBA1/HBA2/HBB
D_A	Day11	cyp1b1gs	GSE4984_UNTREATED_VS_GALECTIN1_TREATED_DC_UP	152	-0.513498	-2.04086	8.37069e-08	2.51719e-06	1.95106e-06	933	tags=25%, list=7%, signal=23%	TNFRSF1A/TMEM106A/IPMK/KLF10/KLF7/ODF3B/FCER1G/RAB32/AP5B1/STXBP2/ATG16L2/SPI1/RFX2/ITPRIPL2/RELT/DUSP3/PLBD1/NATD1/MAFG/ZFP36/RHOU/KCNJ2/TMEM119/NAIP/ADAP1/ZEB2/GLUL/FCGR1B/ADAMTSL4/SLC22A4/AOAH/STOX2/EGR1/IGSF6/S100A9/CYP1B1/S100A8/ELANE
C_B	Day11	pathways	REACTOME_SYNTHESIS_OF_VERY_LONG_CHAIN_FATTY_ACYL_COAS	14	-0.747398	-2.04063	0.000640857	0.0272898	0.0251564	1697	tags=57%, list=14%, signal=49%	TECR/HACD3/ELOVL1/ACSL3/HSD17B12/ELOVL5/ELOVL6/ELOVL7
D_C	Day7	cyp1b1gs	GOBP_XENOBIOTIC_METABOLIC_PROCESS	41	-0.613164	-2.03964	0.000444565	0.0026734	0.000752535	248	tags=10%, list=3%, signal=10%	CYP2C9/AHRR/S100A12/CYP1B1
D_C	Day7	cyp1b1gs	HP_CENTRAL_SCOTOMA	23	-0.692682	-2.03942	0.000876073	0.00397809	0.00111979	2	tags=9%, list=0%, signal=9%	PROM1/CYP1B1
D_B	Day3	pathways	REACTOME_POLYMERASE_SWITCHING	11	-0.652931	-2.03862	0.00298035	0.0360186	0.0306261	2700	tags=91%, list=23%, signal=70%	PRIM1/POLA2/POLD4/RFC4/RFC5/POLD1/PRIM2/POLD3/RFC2/POLD2
D_C	Day7	cyp1b1gs	PRC2_SUZ12_UP.V1_UP	90	-0.531269	-2.03742	0.000190454	0.00142428	0.000400922	634	tags=19%, list=6%, signal=18%	CD70/GAB2/RPL3L/SPTB/ALDH1A3/PAQR6/SPIB/KRT81/PMEPA1/AATK/CACNA2D3/ARL4C/CXCR3/SERPINB2/ELANE/SLPI/CYP1B1
B_A	Day7	pathways	REACTOME_RESPONSE_TO_ELEVATED_PLATELET_CYTOSOLIC_CA2	83	-0.59377	-2.03714	4.51342e-05	0.00538973	0.00511136	989	tags=30%, list=10%, signal=27%	PSAP/APLP2/ITGA2B/SERPING1/HSPA5/CTSW/STXBP2/EGF/CLEC3B/THBS1/FLNA/ECM1/SPARC/QSOX1/SELENOP/PROS1/SERPINF2/GAS6/RARRES2/CD36/F13A1/CFD/SRGN/PF4/PPBP
B_A	Day11	cyp1b1gs	GOBP_REACTIVE_OXYGEN_SPECIES_METABOLIC_PROCESS	139	-0.496748	-2.03711	3.4716e-06	2.86899e-05	9.30817e-06	1163	tags=23%, list=10%, signal=21%	FOXM1/ZC3H12A/PARL/VAV1/ZNF205/IFI6/LPO/TSPO/FPR2/CYBA/TYROBP/TNF/NCF1/HBA2/SLC18A2/PRKCD/NCF4/HBA1/HBD/MPO/CDKN1A/CCN1/TLR4/HP/HBG1/HBM/CD36/HBB/THBS1/HBG2/PLIN5/CYP1B1
B_A	Day7	pathways	REACTOME_REGULATION_OF_TLR_BY_ENDOGENOUS_LIGAND	11	-0.882208	-2.03649	0.000111519	0.00958507	0.00909002	366	tags=55%, list=4%, signal=53%	TLR4/TLR2/CD36/CD14/S100A9/S100A8
B_A	Day7	cyp1b1gs	GSE2706_2H_VS_8H_R848_STIM_DC_UP	136	-0.552327	-2.03645	1.17176e-05	9.67657e-05	3.34078e-05	1441	tags=34%, list=14%, signal=30%	CHID1/DOCK3/FES/FXYD5/ICAM2/ADAM15/TGFB1I1/AGTRAP/ACY1/P2RX1/EPHX1/PTGER2/NCSTN/C20orf27/SGK1/CDC42EP2/TMEM205/TIMP2/NAPRT/PRAM1/HLA-DMB/CDA/MAFF/BLVRB/ZNF697/CSF3R/FCER2/PLXDC2/SDC4/RARG/EGR1/QSOX1/BTG2/IER3/PLBD1/CRACR2B/F3/MS4A6A/AHRR/ASGR2/GEM/TGFBI/TREM2/ARHGEF10L/RBP4/CYP1B1
D_C	Day7	cyp1b1gs	GSE29618_MONOCYTE_VS_MDC_DAY7_FLU_VACCINE_UP	141	-0.495693	-2.03607	9.02301e-06	0.000138457	3.89742e-05	989	tags=23%, list=10%, signal=21%	GLUL/BTG2/FUT4/FCN1/F5/FRY/CSF3R/CXCL8/PRRG4/ENC1/SORL1/IER3/CD68/HAL/CTSL/GASK1B/CYBB/ADGRE1/FCGR2A/STAB1/LIN7A/LGALS3/NCF4/RIN2/HNMT/SIRPB1/PLBD1/CLMN/CD36/DYSF/S100A9/S100A12/CYP1B1
B_A	Day7	pathways	REACTOME_COMPLEMENT_CASCADE	20	-0.776181	-2.03574	0.000303283	0.0166007	0.0157433	1611	tags=65%, list=16%, signal=55%	CPB2/CLU/CD55/C3/CFHR2/SERPING1/CD19/C3AR1/CFP/PROS1/CFD/FCN1/ELANE
D_B	Day7	pathways	REACTOME_LATE_ENDOSOMAL_MICROAUTOPHAGY	23	-0.642926	-2.0347	0.00200001	0.0978592	0.0910268	2	tags=13%, list=0%, signal=13%	VPS37C/HDAC6/HBB
D_B	Day11	pathways	REACTOME_HEME_SIGNALING	42	-0.575764	-2.03463	0.000398763	0.0308229	0.0286985	775	tags=17%, list=6%, signal=16%	MAFK/MEF2D/TBL1X/CLEC1B/HBA1/HBA2/HBB
B_A	Day11	cyp1b1gs	GOBP_POSITIVE_REGULATION_OF_VASCULAR_ENDOTHELIAL_GROWTH_FACTOR_PRODUCTION	18	-0.741016	-2.03262	0.000403428	0.00163612	0.000530826	473	tags=33%, list=4%, signal=32%	ADORA2B/PTGS2/HPSE/C3AR1/C5AR1/CYP1B1
D_C	Day7	cyp1b1gs	FRASOR_RESPONSE_TO_ESTRADIOL_UP	21	-0.703411	-2.0322	0.00100827	0.00439884	0.00123823	221	tags=33%, list=2%, signal=33%	FOS/WWC1/IGFBP4/EPB41L3/PTGER3/PRSS23/CYP1B1
D_C	Day3	pathways	REACTOME_CHEMOKINE_RECEPTORS_BIND_CHEMOKINES	31	-0.649473	-2.0316	0.000209557	0.0143826	0.012941	371	tags=39%, list=3%, signal=38%	ACKR2/CXCR3/CXCR2/CX3CR1/CCR1/CCR5/CXCL5/CCR7/CCR2/CCR6/CCL2/CCL7
D_C	Day11	pathways	KEGG_SYSTEMIC_LUPUS_ERYTHEMATOSUS	28	-0.594253	-2.03094	0.00164762	0.0692002	0.063675	386	tags=39%, list=3%, signal=38%	HLA-DMA/HLA-DRA/HLA-DPA1/HLA-DRB1/FCGR2B/CD86/C2/FCGR1A/FCGR2A/CTSG/ELANE
D_B	Day3	pathways	REACTOME_REGULATION_OF_HMOX1_EXPRESSION_AND_ACTIVITY	55	-0.439373	-2.02896	7.16584e-05	0.00226008	0.00192171	3227	tags=71%, list=27%, signal=52%	RPS27A/PSMD2/PSME3/SKP1/PSMB8/PSMD7/HM13/PSMA1/PSMA4/PSMD13/PSMA7/SEM1/UBC/PSMC5/PSMD14/PSMB2/KEAP1/PSMB6/PSMA5/PSMB1/PSMD8/PSMC6/PSME1/PSMA3/PSMB7/PSMC4/PSMC1/PSMB3/PSMB5/PSMF1/PSMD4/PSME2/PSMD3/PSMA6/PSMD6/CSNK2B/PSMC3/PSMB10/PRKCD
D_A	Day11	cyp1b1gs	GSE10325_LUPUS_BCELL_VS_LUPUS_MYELOID_DN	177	-0.495545	-2.02875	2.42773e-08	8.36996e-07	6.48753e-07	976	tags=31%, list=8%, signal=29%	CTSD/SLC36A1/APOBR/TNFRSF1A/GNS/S100A6/SLC31A2/SIRPA/GAA/IL1RN/KIAA0930/BLVRB/FCER1G/PSAP/ETS2/RAB32/TBXAS1/GALC/FCGR2A/CEBPB/VPS37C/C3AR1/HNMT/TBC1D2/MYOF/ALDH3B1/CST3/KCNJ2/ADAP2/CARD9/TYROBP/RASSF4/NAIP/TLR2/TBC1D8/CEBPA/CFP/PLXNB2/ANPEP/GLUL/QSOX1/FGL2/FCGR1B/LGALS3/P2RY2/SLC22A4/TGFBI/CSF1R/C5AR1/IGSF6/VCAN/PILRA/CFD/CD36/CYP1B1
D_A	Day11	cyp1b1gs	GSE29618_MONOCYTE_VS_MDC_UP	173	-0.498292	-2.02868	2.40253e-08	8.36996e-07	6.48753e-07	1011	tags=29%, list=8%, signal=28%	MXI1/CTSD/IFI30/GNS/KLF7/SLC31A2/CLMN/FCER1G/PSAP/SULT1A2/ASAH1/GAB2/CXCL8/PNPLA2/FCGR2A/CEBPB/VPS37C/TLR4/HNMT/TNFSF13/TYROBP/SIRPB1/CCR1/TBC1D8/FUT4/FCN1/PTGER2/GLUL/SORL1/FGR/FYB1/CD68/SLC22A4/AOAH/EGR1/EGR2/C5AR1/PLA2G7/VCAN/TREM1/CD14/PILRA/CFD/CD36/HCAR3/S100A12/LIN7A/MPO/S100A9/CYP1B1/S100A8
B_A	Day11	cyp1b1gs	CHIARADONNA_NEOPLASTIC_TRANSFORMATION_KRAS_CDC25_DN	32	-0.646932	-2.02858	0.00029457	0.00126492	0.000410392	475	tags=34%, list=4%, signal=33%	CEBPB/BTG3/ZFP36L2/FOS/PTGS2/PROS1/VDR/ZFP36/CXCL2/TMEM176B/CYP1B1
B_A	Day3	cyp1b1gs	JAATINEN_HEMATOPOIETIC_STEM_CELL_DN	161	-0.760504	-2.0284	1e-10	4.75556e-09	2.73684e-09	1564	tags=55%, list=13%, signal=48%	MAN1C1/CDK5R1/STX11/SLFN5/CD28/ZFP36L1/SECTM1/PCSK5/CAMK4/CLEC7A/ANKRD9/LAT/CTSB/IL13RA1/TYROBP/COTL1/PIK3R5/LGALS3/ITGB2/PF4/CEBPD/CXCL16/FCER1G/MYL4/KLF1/CD1D/UPP1/SULF2/FGR/ITGAM/AQP3/CTSE/DOK2/FCGR2A/RGS1/HCK/BCL2L11/NCF2/NID1/IFI30/KCTD12/QPCT/CD86/PLBD1/STAG3/SAMHD1/SERPINA1/CCR1/MNDA/PRKCA/CD2/MPEG1/IL10RA/HBG1/RTN1/IGSF6/ACSL6/CD36/CCR7/CD14/VSIG1/CLEC4A/IL21R/LGALS2/CEACAM8/CSTA/FGL2/MS4…
D_B	Day11	pathways	WP_MEVALONATE_ARM_OF_CHOLESTEROL_BIOSYNTHESIS_PATHWAY	12	-0.750087	-2.02815	0.00638869	0.128651	0.119784	1711	tags=75%, list=13%, signal=65%	ACAT2/HMGCL/FDPS/IDI1/MVK/HMGCR/FDFT1/MVD/HMGCS1
D_C	Day7	cyp1b1gs	GSE43955_10H_VS_60H_ACT_CD4_TCELL_DN	126	-0.50188	-2.02771	5.21364e-05	0.00059489	0.000167456	674	tags=17%, list=7%, signal=16%	ERO1B/DDIT4/VIPR1/FBLN2/NFIB/MFAP4/S100A6/ALCAM/AHNAK/ADORA2B/TGIF1/PLD2/LAMB2/FCGR2B/MCOLN2/NRP1/CD36/IRF4/SERPINB2/TGFBI/CYP1B1
D_B	Day7	pathways	REACTOME_BINDING_AND_UPTAKE_OF_LIGANDS_BY_SCAVENGER_RECEPTORS	22	-0.648114	-2.02725	0.00949371	0.197372	0.183592	65	tags=18%, list=1%, signal=18%	CD36/HBA2/HBA1/HBB
D_C	Day7	cyp1b1gs	DELYS_THYROID_CANCER_UP	268	-0.456024	-2.02699	3.07483e-07	6.5157e-06	1.83411e-06	963	tags=27%, list=10%, signal=25%	SPOCK2/PLXNB2/CDH3/TRIM14/IFI30/ANXA1/RREB1/PLAAT3/TLR2/AHNAK2/DPP4/SCN1B/CXCL8/ALOX15B/ADK/ME3/ENC1/IGSF3/NFE2L3/IER3/CD1A/ACY1/PDLIM4/TIAM1/THBS1/DSC2/PDLIM1/EVPL/ALDH1A3/EMILIN2/STAC/RYR1/LRP4/ANXA2/MTUS1/ECM1/QSOX1/TPSB2/CTSH/CPA3/FCGR2A/APOC2/LPL/ST14/IGSF6/ITGB7/LGALS3/MUC1/EPHA4/LIF/AGRN/CCR1/CDKN1A/MVP/IL10RA/RNASE6/TACSTD2/CSF1R/ALDH3B1/IL13RA1/TIPARP/ALOX5AP/PRDM1/DTX4/MRC1/CEACAM6/S100…
B_A	Day7	cyp1b1gs	GSE45365_HEALTHY_VS_MCMV_INFECTION_CD8A_DC_IFNAR_KO_DN	146	-0.544192	-2.02623	8.17809e-06	7.42843e-05	2.56462e-05	824	tags=18%, list=8%, signal=17%	TDRD7/ARHGEF11/WDFY3/RBM47/ITGA9/GLA/VDR/CNIH4/LILRB1/C3AR1/EREG/ACSL1/IRF7/FBLN2/CLCF1/TENT5A/DNAJB5/LTC4S/CEBPD/ANPEP/F13A1/KIFC3/HMOX1/RNASE1/TGFBI/CYP1B1
D_B	Day11	pathways	KEGG_ALPHA_LINOLENIC_ACID_METABOLISM	10	-0.786827	-2.02608	0.00355103	0.0954757	0.0888952	896	tags=60%, list=7%, signal=56%	ACOX3/FADS2/PLA2G4B/JMJD7-PLA2G4B/PLA2G3/PLA2G4E
C_B	Day7	pathways	REACTOME_HEME_SIGNALING	36	-0.603688	-2.02481	0.000302554	0.0162791	0.0149508	160	tags=11%, list=1%, signal=11%	HELZ2/HBA2/HBA1/HBB
D_C	Day7	pathways	REACTOME_ENDOGENOUS_STEROLS	13	-0.776675	-2.02437	0.00265367	0.169797	0.163135	51	tags=15%, list=1%, signal=15%	AHRR/CYP1B1
B_A	Day7	cyp1b1gs	GSE12392_IFNAR_KO_VS_IFNB_KO_CD8_NEG_SPLEEN_DC_DN	132	-0.550961	-2.02295	1.17628e-05	9.67657e-05	3.34078e-05	956	tags=21%, list=9%, signal=20%	UGCG/PTPRE/NFKBIZ/HLA-DMB/SOCS3/PLD4/GHRL/CD19/NOTCH4/CDC42EP4/CD93/RHD/CEL/THBS1/MRC1/MPO/RGCC/ADORA2B/ANXA2/SIT1/LMNA/ADAMDEC1/MYCL/RNASE1/SRGN/IL1R2/ELANE/CYP1B1
B_A	Day7	hallmark	HALLMARK_COMPLEMENT	119	-0.559668	-2.02294	2.98726e-05	0.00111278	0.000773091	1451	tags=34%, list=14%, signal=30%	RHOG/CD55/C3/CP/TIMP1/LAMP2/CEBPB/PRCP/GP9/SRC/TIMP2/MSRB1/PRSS36/CDA/MAFF/SERPING1/FCER1G/HSPA5/GPD2/NOTCH4/CASP1/LCK/CTSH/PIK3R5/CTSV/PRKCD/IRF7/DOCK9/LGALS3/CPM/PLA2G7/LRP1/GNGT2/F3/CD36/OLR1/FCN1/SERPINB2/CXCL1/S100A12/S100A9
D_B	Day3	pathways	REACTOME_CHROMOSOME_MAINTENANCE	78	-0.415625	-2.02137	1.30453e-05	0.000542618	0.000461379	2728	tags=53%, list=23%, signal=41%	SHQ1/POLD4/DKC1/RFC4/RBBP7/MIS18A/DSCC1/CENPS/RFC5/CENPH/POLD1/CCNA2/PRIM2/ACD/CENPW/STN1/POLD3/CENPP/POLR2G/POT1/HJURP/CENPU/RFC2/BLM/POLR2I/NPM1/POLR2F/CENPT/TERT/RPA2/RTEL1/CENPX/CENPI/CENPM/POLR2L/GAR1/POLR2C/POLR2E/POLD2/NHP2/RUVBL2
D_A	Day7	cyp1b1gs	RPS14_DN.V1_UP	153	-0.52126	-2.02093	1.57853e-07	4.47251e-06	3.51155e-06	607	tags=28%, list=5%, signal=27%	GFI1/TFEC/LPXN/C3AR1/RASGRP3/CPM/CTSH/ANXA3/IGFBP7/ALCAM/CCL2/ITGB2/CXCL8/BST1/FBN2/RGL1/HCK/TNFRSF10C/NKG7/SORL1/ANPEP/TYROBP/KBTBD11/GPR183/CEACAM6/CSTA/IGSF6/PLA2G7/CTSG/TRIM36/TGFBI/MNDA/PILRA/ADAMDEC1/CLEC5A/MS4A6A/PTGDS/AZU1/PID1/CD14/PRTN3/CYP1B1/ELANE
D_C	Day3	cyp1b1gs	GSE30971_CTRL_VS_LPS_STIM_MACROPHAGE_WBP7_KO_4H_DN	151	-0.48293	-2.0197	1.03757e-06	1.37154e-05	7.13331e-06	1221	tags=23%, list=10%, signal=21%	CD84/IL13RA1/LPXN/NCF2/SLC22A4/DBF4/LSP1/SNX30/FBP1/RGS1/BBS4/AURKA/RNASE6/MITF/EPHX1/CD300LB/PLXDC2/ITGB7/PRDM1/CD36/ITGB2/PTGFRN/MNDA/FGL2/LRRK2/VSIG4/C5AR2/LPAR1/RAB7B/S1PR3/FPR3/CD1A/CLEC5A/CYP1B1/CD1E
D_C	Day7	cyp1b1gs	HP_SUBCAPSULAR_CATARACT	22	-0.693692	-2.01945	0.003367	0.0107222	0.00301819	2	tags=14%, list=0%, signal=14%	LRP5/ZNF408/CYP1B1
B_A	Day7	pathways	KEGG_CHEMOKINE_SIGNALING_PATHWAY	104	-0.567014	-2.0191	1.95639e-05	0.00290148	0.00275162	579	tags=26%, list=6%, signal=25%	GRK3/CCL3L1/CCR6/RASGRP2/TIAM1/CCL3/PIK3CB/CCR1/PIK3R5/CXCR4/CX3CR1/PRKCD/CCL23/HCK/NCF1/VAV2/ADCY9/CCL4/CXCR2/GNGT2/CXCR3/FGR/CXCL8/CCR2/PF4/CXCL1/PPBP
C_B	Day11	pathways	REACTOME_FATTY_ACYL_COA_BIOSYNTHESIS	27	-0.623039	-2.019	0.00316039	0.0861311	0.0793979	1697	tags=52%, list=14%, signal=45%	TECR/ACACA/HACD3/ELOVL1/ACSL3/HSD17B12/PPT2/ELOVL5/SLC25A1/ACLY/FASN/SCD/ELOVL6/ELOVL7
B_A	Day11	cyp1b1gs	HOUSTIS_ROS	23	-0.694906	-2.01861	0.000424807	0.00170702	0.000553828	209	tags=39%, list=2%, signal=38%	SDC4/PRDX4/TXNRD1/CP/MT1X/CAT/HMOX1/HP/CYP1B1
D_C	Day7	cyp1b1gs	JI_METASTASIS_REPRESSED_BY_STK11	16	-0.745673	-2.01769	0.000851631	0.00390697	0.00109977	388	tags=19%, list=4%, signal=18%	MTUS1/CEACAM6/CYP1B1
B_A	Day7	cyp1b1gs	ONDER_CDH1_TARGETS_3_UP	10	-0.890382	-2.01758	6.65748e-05	0.000446563	0.000154173	3	tags=30%, list=0%, signal=30%	RNASE4/CYP1B1/S100A8
D_C	Day7	cyp1b1gs	HP_PERIPHERAL_VISUAL_FIELD_LOSS	12	-0.80144	-2.01753	0.0003056	0.00209218	0.000588929	487	tags=25%, list=5%, signal=24%	GUCY2D/SEMA4A/CYP1B1
D_C	Day7	cyp1b1gs	KEGG_STEROID_HORMONE_BIOSYNTHESIS	13	-0.785427	-2.01686	0.00225577	0.00829602	0.00233525	258	tags=15%, list=3%, signal=15%	UGT2B4/CYP1B1
B_A	Day7	cyp1b1gs	LI_PBMC_MENOMUNE_A_C_Y_W_135_AGE_18_45YO_CORRELATED_WITH_ANTIBODY_RESPONSE_3DY_NEGATIVE	22	-0.747556	-2.01672	0.00125147	0.00454702	0.00156983	689	tags=59%, list=7%, signal=55%	TLR7/HLA-DQA1/SAMSN1/ASGR1/PRKCD/CD86/CSF1R/IL4I1/RIN2/CCL4/RGL1/ANPEP/CYP1B1
B_A	Day7	pathways	KEGG_CYTOKINE_CYTOKINE_RECEPTOR_INTERACTION	112	-0.56154	-2.01518	3.91438e-05	0.00503129	0.00477143	1149	tags=40%, list=11%, signal=36%	CCL3L1/CCR6/CSF2RA/IL4R/RELT/TNFRSF4/TNFRSF10C/CCL3/TNFSF12/TNFRSF1B/TNFRSF9/TNFRSF10D/TNFSF13B/CSF3R/TNFSF13/CTF1/CCR1/CSF2RB/TNFSF14/EGF/TNFRSF13C/TNFSF9/CXCR4/CX3CR1/IL11/IL21R/CSF1R/CLCF1/IL12A/IL3RA/CCL23/IL13RA1/IL9R/CCL4/CXCR2/CD40/IL10RA/CXCR3/IL1R1/CXCL8/CCR2/IL1R2/PF4/CXCL1/PPBP
D_B	Day3	pathways	REACTOME_RNA_POLYMERASE_I_PROMOTER_ESCAPE	23	-0.521435	-2.01508	0.00570606	0.058598	0.0498249	2998	tags=83%, list=25%, signal=62%	MNAT1/GTF2H5/UBTF/POLR2H/POLR1D/TAF1D/POLR1B/POLR1A/GTF2H1/GTF2H3/GTF2H4/TAF1C/CDK7/POLR2F/POLR1C/POLR2L/ERCC2/POLR2E/POLR1E
B_A	Day7	pathways	REACTOME_REGULATION_OF_INSULIN_LIKE_GROWTH_FACTOR_IGF_TRANSPORT_AND_UPTAKE_BY_INSULIN_LIKE_GROWTH_FACTOR_BINDING_PROTEINS_IGFBPS	56	-0.626444	-2.01306	0.00035502	0.0184994	0.017544	1471	tags=43%, list=14%, signal=37%	LAMC1/C3/CP/PDIA6/ANO8/HSP90B1/TIMP1/IGFBP7/IGFBP2/APLP2/PNPLA2/P4HB/IGFBP4/LAMB2/LTBP1/QSOX1/GAS6/CST3/FAM20C/CTSG/PRSS23/MMP2/GZMH/VCAN
D_C	Day7	cyp1b1gs	GOBP_EPITHELIAL_CELL_CELL_ADHESION	11	-0.815216	-2.0127	0.00200568	0.00750021	0.00211124	117	tags=36%, list=1%, signal=36%	SERPINB8/KIFC3/CCN3/CYP1B1
B_A	Day11	pathways	REACTOME_DAP12_INTERACTIONS	33	-0.638963	-2.0121	0.000618341	0.0249608	0.023299	1008	tags=36%, list=9%, signal=33%	VAV2/PIK3CB/TYROBP/TREM2/LAT/CD300LB/SIRPB1/GRAP2/TREM1/LCK/CLEC5A/SIGLEC14
B_A	Day11	cyp1b1gs	LI_PBMC_MENACTRA_AGE_18_45YO_CORRELATED_WITH_ANTI_DT_ANTIBODY_3DY_NEGATIVE	22	-0.699975	-2.01182	0.000610449	0.00224686	0.000728975	987	tags=45%, list=9%, signal=42%	RELB/NFKB2/BCL3/CD4/HLA-DQA1/IL1RN/CCL4/CXCL2/IL4I1/CYP1B1
D_C	Day7	cyp1b1gs	FOROUTAN_PRODRANK_TGFB_EMT_DN	50	-0.585958	-2.01165	0.000629843	0.00322161	0.000906851	663	tags=28%, list=7%, signal=26%	PLAAT3/MYO5C/RBM47/DEPTOR/EPCAM/ADORA2B/MTUS1/MITF/SQOR/CEBPD/MUC1/TBC1D8/S100P/CYP1B1
D_B	Day3	pathways	KEGG_DNA_REPLICATION	28	-0.500195	-2.01108	0.000536343	0.0109666	0.0093247	2997	tags=61%, list=25%, signal=45%	POLE3/FEN1/POLD4/RFC4/RNASEH1/RFC5/POLD1/PRIM2/SSBP1/POLD3/RNASEH2B/RFC2/MCM5/MCM7/RPA2/RNASEH2A/POLD2
D_C	Day7	cyp1b1gs	BUCKANOVICH_T_LYMPHOCYTE_HOMING_ON_TUMOR_UP	12	-0.798811	-2.01091	0.000342924	0.00224414	0.000631702	2	tags=17%, list=0%, signal=17%	CALD1/CYP1B1
B_A	Day7	hallmark	HALLMARK_INFLAMMATORY_RESPONSE	110	-0.560997	-2.01077	6.67669e-05	0.00111278	0.000773091	1451	tags=44%, list=14%, signal=38%	RHOG/CD55/NLRP3/PTAFR/TIMP1/PTGER2/MYC/RGS1/ADM/IL4R/LPAR1/PTPRE/SLC1A2/ICAM4/BST2/TNFRSF1B/TNFRSF9/CSF3R/ITGA5/LCK/C3AR1/SLC31A2/EREG/IRAK2/TNFSF9/SCN1B/PIK3R5/CDKN1A/IRF7/TLR2/BTG2/GPR132/STAB1/AXL/ADORA2B/GPR183/CD40/P2RY2/PTGIR/F3/IL10RA/KCNJ2/IL1R1/CXCL8/PROK2/OLR1/CLEC5A/CD14
D_A	Day7	pathways	REACTOME_REGULATION_OF_TLR_BY_ENDOGENOUS_LIGAND	12	-0.8073	-2.01058	0.000664253	0.0609301	0.0584162	428	tags=58%, list=4%, signal=56%	TLR4/S100A1/TLR2/CD36/CD14/S100A9/S100A8
D_A	Day11	cyp1b1gs	GSE29618_MONOCYTE_VS_PDC_DAY7_FLU_VACCINE_UP	184	-0.48843	-2.01046	5.10699e-09	2.68755e-07	2.08312e-07	983	tags=29%, list=8%, signal=27%	LAT2/SLC36A1/IFI30/TNFRSF1A/HCK/RAB20/SLC31A2/SIRPA/PLXNC1/IL1RN/BCL6/BLVRB/ASAH1/RAB32/TBXAS1/CXCL8/PLBD1/TRIB1/CEBPB/DENND3/VPS37C/TGIF1/LYST/KLF11/ALDH3B1/TNFSF13/ADAP2/MTMR11/VEGFA/NAIP/TLR2/CD1D/CEBPA/FCN1/PTGER2/FGR/FGL2/ITGB2/AOAH/CSF1R/EGR1/CEBPD/C5AR1/IGSF6/TREM1/CD14/RNASE2/PILRA/HCAR3/S100A12/LIN7A/ASGR2/S100A9/CYP1B1
B_A	Day7	cyp1b1gs	REACTOME_ARACHIDONIC_ACID_METABOLISM	23	-0.737948	-2.01015	0.000775846	0.00319017	0.00110139	358	tags=26%, list=3%, signal=25%	PTGS2/DPEP3/LTC4S/ALOX5AP/PTGDS/CYP1B1
D_A	Day3	pathways	REACTOME_BINDING_AND_UPTAKE_OF_LIGANDS_BY_SCAVENGER_RECEPTORS	23	-0.700028	-2.00961	0.00016464	0.0140904	0.0127162	70	tags=35%, list=1%, signal=35%	CALR/HYOU1/APOL1/CD36/CD163/HBA1/HBA2/HBB
D_C	Day3	cyp1b1gs	HELLER_SILENCED_BY_METHYLATION_UP	195	-0.464116	-2.00919	7.74347e-08	1.2598e-06	6.55216e-07	1300	tags=38%, list=11%, signal=34%	DAPP1/ZER1/PIP5K1A/ARRB1/NADSYN1/TNFRSF25/MAFB/CD86/PACSIN2/EBI3/MAP3K6/DOCK10/LRFN4/TNFRSF9/BUB1/SBNO2/TBRG4/CDKN1A/IGFBP4/ABAT/CFP/DDX43/BCL6/IL13RA1/LPXN/NCF2/ICAM1/CAPN3/CENPF/CEP55/HCK/C5AR1/LSP1/PIK3CD/HLA-DRB1/HLA-DQA1/CDC20/CCNF/IL6R/IL3RA/RNF19B/RGS1/RGS13/AURKA/PLK1/TNFRSF11A/NCF1/HLA-DQB1/PLA2G4C/SIRPA/ENPP2/PPP1R16B/MSR1/CELSR1/SLAMF7/HNMT/FUT7/CX3CR1/IL32/AGRN/IER3/GPR183/SPIB/KYNU/C…
D_B	Day11	pathways	REACTOME_ANTIMICROBIAL_PEPTIDES	20	-0.654738	-2.0076	0.00433199	0.100454	0.0935304	131	tags=30%, list=1%, signal=30%	LYZ/CCR2/CTSG/RNASE3/ELANE/PRTN3
D_C	Day7	cyp1b1gs	GOBP_RETINA_DEVELOPMENT_IN_CAMERA_TYPE_EYE	67	-0.551837	-2.00735	0.000786311	0.00377964	0.00106393	1147	tags=27%, list=12%, signal=24%	ATP8A2/LRP5/SLC4A5/IMPDH2/SDK2/ACVR2B/OBSL1/ACVRL1/THRB/ARHGEF15/GPM6A/LAMC3/MFRP/LAMB2/NRP1/SERPINF1/RBP4/CYP1B1
B_A	Day7	cyp1b1gs	AMIT_EGF_RESPONSE_120_HELA	50	-0.637333	-2.00724	0.00022554	0.00121402	0.000419133	1221	tags=28%, list=12%, signal=25%	MAP3K14/ZFP36L2/CDC42EP2/SAT1/DUSP4/MAFF/JAG1/CDKN1A/CLCF1/F3/CXCL8/GEM/CXCL1/CYP1B1
B_A	Day7	cyp1b1gs	SCHAEFFER_PROSTATE_DEVELOPMENT_12HR_UP	49	-0.63851	-2.00673	0.000794894	0.00319017	0.00110139	1033	tags=31%, list=10%, signal=28%	NT5E/TRIM2/IGFBP2/GLUL/MAFF/AHNAK/MAP3K6/FNDC3B/EGLN3/PROS1/CEBPD/COL23A1/ADAMDEC1/PID1/CYP1B1
B_A	Day7	cyp1b1gs	TONKS_TARGETS_OF_RUNX1_RUNX1T1_FUSION_MONOCYTE_DN	45	-0.646289	-2.00566	0.000612452	0.00272479	0.000940716	1272	tags=40%, list=12%, signal=35%	HLA-DQB1/HIP1/CCR6/RNF24/UGCG/ITGB7/HBB/HBG1/ARL4C/BTG2/CPA3/IRF4/PDE4A/S100B/ADAMDEC1/FGL2/PTGER3/CYP1B1
B_A	Day7	hallmark	HALLMARK_IL6_JAK_STAT3_SIGNALING	64	-0.612422	-2.00533	0.000457656	0.0057207	0.00397438	849	tags=34%, list=8%, signal=32%	CD38/CSF2RA/IL4R/SOCS3/TNFRSF1B/SOCS1/CSF3R/CCR1/CSF2RB/PIK3R5/TLR2/IL3RA/IL13RA1/JUN/IL9R/IL1R1/CD36/HMOX1/IL1R2/PF4/CXCL1/CD14
B_A	Day11	pathways	KEGG_NOD_LIKE_RECEPTOR_SIGNALING_PATHWAY	45	-0.596846	-2.00533	0.000288526	0.0150186	0.0140187	1502	tags=36%, list=13%, signal=31%	MAPK10/HSP90B1/MEFV/TRIP6/MAPK11/BIRC3/NAIP/NOD2/TNF/NFKBIA/TNFAIP3/PSTPIP1/CXCL2/CXCL8/CXCL1/CCL2
D_C	Day3	pathways	WP_MICROGLIA_PATHOGEN_PHAGOCYTOSIS_PATHWAY	34	-0.627721	-2.00469	0.000447858	0.025615	0.0230477	2167	tags=47%, list=18%, signal=39%	VAV1/TREM1/PTPN6/PLCG2/FCER1G/TYROBP/NCF2/HCK/PIK3CD/FCGR1A/LAT/VAV2/ITGB2/NCF1/SIGLEC7/CYBB
D_A	Day3	cyp1b1gs	FLETCHER_PBMC_BCG_10W_INFANT_BCG_STIMULATED_VS_UNSTIMULATED_10W_DN	219	-0.46184	-2.00421	1.21288e-07	3.40415e-06	2.21297e-06	1067	tags=24%, list=9%, signal=22%	CA2/MFSD12/PLBD1/CST3/HSD3B7/KIAA0930/PTPN6/NEK6/RPS6KA1/CEBPA/PDXK/KCNN4/IL17RA/GLUL/CARD9/SIRPA/SNAI3/NRROS/CCR1/SPI1/METTL7B/NLRC4/TYROBP/RASSF4/SLAMF8/CD300C/CCR5/ADAP2/FPR3/MNDA/CD300LB/IGSF6/SLC16A3/FGL2/GPR35/IL1RN/RGL1/PLA2G7/CSF1R/C5AR2/FLRT2/ZNF366/SIGLEC9/CD36/MYOF/LYZ/MMP9/C3/CLEC5A/CYBB/TGFBI/CYP1B1
D_A	Day3	cyp1b1gs	GSE24634_TREG_VS_TCONV_POST_DAY10_IL4_CONVERSION_DN	162	-0.483063	-2.00213	1.67475e-06	3.20486e-05	2.08342e-05	1067	tags=25%, list=9%, signal=23%	CA2/PLBD1/KIAA0930/INHBA/QSOX1/RTN1/NAGA/MAN2B1/CEBPA/CTSZ/TNFSF13/STEAP3/GLUL/SIRPA/HCK/CCR1/ANPEP/MRC1/TYROBP/SLAMF8/ITGB2/PILRA/FPR3/MNDA/SLC7A7/ENPP2/IGSF6/FGL2/CD14/TMEM176B/RGL1/FZD2/CSF1R/SIGLEC9/MYOF/CD163/LILRB4/S100A9/CYP1B1/CLEC10A/S100A8
D_C	Day7	cyp1b1gs	GOBP_POSITIVE_REGULATION_OF_REACTIVE_OXYGEN_SPECIES_METABOLIC_PROCESS	40	-0.604699	-2.00114	0.00164848	0.00660879	0.00186031	223	tags=20%, list=2%, signal=20%	PRKCD/THBS1/TYROBP/CDKN1A/FPR2/CD36/ADGRB1/CYP1B1
D_C	Day3	hallmark	HALLMARK_G2M_CHECKPOINT	183	-0.467805	-2.00111	2.04611e-07	4.47287e-06	2.82497e-06	4542	tags=72%, list=37%, signal=46%	DR1/CTCF/EWSR1/CDC7/RAD21/KIF15/NUSAP1/CUL4A/CKS1B/E2F1/GSPT1/KIF5B/NUMA1/LBR/TLE3/MCM6/SMC2/PRIM2/HMGA1/HNRNPD/HNRNPU/CCNB2/RBM14/TROAP/KMT5A/TRA2B/CDKN2C/PRC1/KATNA1/CDKN3/XPO1/KIF4A/BARD1/MCM5/ESPL1/CUL3/RPA2/KIF20B/HSPA8/CDC25B/NUP50/SRSF2/RBL1/RAD54L/CDK1/SRSF10/BCL3/ODF2/DKC1/KNL1/BIRC5/E2F4/CDC45/CHAF1A/SLC38A1/SFPQ/TRAIP/TOP2A/TNPO2/SMC1A/NSD2/NDC80/FANCC/LIG3/AURKB/PRMT5/RAD23B/HMGB3/ILF…
B_A	Day11	pathways	KEGG_LEISHMANIA_INFECTION	50	-0.582906	-1.99923	0.000457373	0.0196349	0.0183277	2237	tags=56%, list=20%, signal=45%	TGFB1/NFKBIB/CR1/NFKB1/C3/PTPN6/IFNGR2/STAT1/IL12A/MARCKSL1/ITGB2/IRAK1/MAPK11/CYBA/TNF/NFKBIA/NCF1/HLA-DQB1/JUN/TGFB3/FOS/PTGS2/FCGR1A/HLA-DQA1/NCF4/TLR2/TLR4/HLA-DQA2
D_C	Day7	cyp1b1gs	SMID_BREAST_CANCER_LUMINAL_B_DN	299	-0.444265	-1.99896	3.59093e-07	7.26348e-06	2.0446e-06	941	tags=24%, list=10%, signal=22%	KHDRBS3/CDH3/GLIPR1/CSF2RA/KYNU/ANXA1/HLA-DQA1/IGKC/COTL1/CYTL1/PLAC8/CXCL8/FLNA/ST8SIA1/FNDC3B/MS4A1/GABRP/CD19/LCK/FBLN1/FBLN2/GPM6B/CSRP2/DLK1/DSC2/CD247/KLRK1/NFIB/MFAP4/ALDH1A3/SPIB/GZMA/PTGS2/RYR1/KRT81/MRAS/LPL/ZNF532/ITGB7/TBX19/ITGA7/TTYH1/PCOLCE2/CCN1/CCL2/CLEC4A/CD1E/PADI2/CLIC2/CD1C/ARL4C/TM4SF1/ELN/CCN3/SRGN/SRPX/LGALS2/VPREB3/DTX4/GAL/GPR183/CCR7/MRC1/CCR2/S100B/LYZ/FAM171A1/RBP4/CL…
B_A	Day11	pathways	WP_NONGENOMIC_ACTIONS_OF_125_DIHYDROXYVITAMIN_D3	50	-0.582749	-1.9987	0.00046643	0.0196349	0.0183277	1671	tags=42%, list=15%, signal=36%	STAT1/TYK2/ETS1/OAS2/MAPK11/RELB/NFKB2/IFI27L2/ISG15/NOD2/PLCB3/TNF/PRKCA/JUN/PRKCD/IFI44L/TLR2/TLR4/VDR/CXCL8/CCL2
D_C	Day7	cyp1b1gs	HP_ABNORMALITY_OF_CORNEAL_STROMA	53	-0.573214	-1.9981	0.00082779	0.00384351	0.00108191	1131	tags=21%, list=11%, signal=18%	SLC29A3/IDUA/ARSB/NAGA/GNPTG/CD247/SLC4A11/COL8A2/MMP2/TGFBI/CYP1B1
D_B	Day11	cyp1b1gs	GSE6269_HEALTHY_VS_STAPH_PNEUMO_INF_PBMC_DN	135	-0.45755	-1.99733	1.85834e-06	4.56934e-05	3.19888e-05	1598	tags=34%, list=13%, signal=30%	TPP1/ADAM9/LAMP2/PLP2/TOM1/CLTCL1/FURIN/CD302/ABCC6/S100A9/TRIO/PLIN3/FGFR2/BLVRB/BCL6/GRN/CYBRD1/EIF1/COL9A3/PTK2B/CSF3R/PLEK/CYP51A1/FADS1/FCN1/IL13RA1/PTGIR/QSOX1/FUT4/DUSP3/HOMER3/SLC22A4/GLUL/PLEC/VEGFA/FCGR1A/RNASE2/CLEC5A/CD36/EGR1/S100P/MPO/HBG1/AZU1/ELANE/PRTN3
D_A	Day3	pathways	REACTOME_IRAK4_DEFICIENCY_TLR2_4	15	-0.765176	-1.99687	0.000299318	0.0170242	0.0153639	578	tags=40%, list=5%, signal=38%	TLR2/TLR4/CD14/CD36/S100A9/S100A8
B_A	Day7	cyp1b1gs	GSE14000_4H_VS_16H_LPS_DC_TRANSLATED_RNA_UP	130	-0.545261	-1.99569	3.03859e-05	0.000232425	8.02434e-05	1494	tags=29%, list=14%, signal=25%	TAPT1/ACTN1/LAMC1/NCF2/HSD17B10/ARHGAP26/MEGF9/ABCC4/PYROXD2/JAZF1/EXOSC5/RGS10/TMEM45B/EMB/S100A4/SDF2L1/NFKBIZ/GLIPR1/BLVRB/NAGA/CD93/PLXDC2/LRMDA/RAB7B/ARHGAP24/DTX4/RNASE6/BTG2/PKIB/NRP1/GASK1B/LMNA/MS4A6A/F13A1/P2RY6/CLEC10A/IL1R2/CYP1B1
D_A	Day7	cyp1b1gs	GSE24634_TREG_VS_TCONV_POST_DAY10_IL4_CONVERSION_DN	165	-0.507669	-1.99555	2.95614e-07	6.61241e-06	5.19166e-06	771	tags=28%, list=7%, signal=27%	APMAP/SLC31A2/TSPAN4/CTSZ/PSAP/STEAP3/FCGRT/TFEC/RASGRP3/CAT/CEBPA/GRN/MAN2B1/GLA/ITGB2/LMNA/SHTN1/FZD2/FGR/CCR1/RGL1/ST14/QSOX1/HCK/TNFSF13/GLUL/CSF1R/ANPEP/TYROBP/SIGLEC9/PLBD1/MYOF/NRP1/FGL2/IGSF6/LILRB4/ARHGEF10L/CD163/MNDA/PILRA/TREM2/CLEC10A/CD14/RNASE1/S100A9/CYP1B1/S100A8
B_A	Day7	cyp1b1gs	GOBP_POSITIVE_REGULATION_OF_VASCULAR_ENDOTHELIAL_GROWTH_FACTOR_PRODUCTION	16	-0.791505	-1.99542	0.000826841	0.00325028	0.00112214	604	tags=31%, list=6%, signal=29%	SULF2/C3AR1/PTGS2/ADORA2B/CYP1B1
D_C	Day11	pathways	REACTOME_SIGNALING_BY_ROBO_RECEPTORS	180	-0.418808	-1.99478	2.70511e-06	0.000327477	0.00030133	1710	tags=45%, list=14%, signal=39%	RPLP0/RPL27/RPL8/RPL7A/RPL28/RPS20/RPS9/RPS7/RPL23/RPL19/UBA52/RPS15/RPS5/RPL15/RPL3/RPLP1/RPL10A/FAU/RPS15A/PABPC1/RPS3A/RPS4X/RPL24/RPS8/RPS11/RPS12/RPL23A/RPS6/RPL35/RPS27A/RPS4Y1/RPL18/RPL32/RPS13/RPL41/RPS2/RPS3/RPS16/RPS28/RPL13A/RPLP2/RPL5/PRKCA/RPL21/RPL37A/RPL11/RPL7/RPL18A/RPL12/RPL22/RPS25/RPS23/RPS24/RPS10/RPS21/RPS14/RPL35A/RPL27A/RPL34/RPL9/RPL14/RPL10/RPL30/RPL29/RPL4/RPL39/RPL26/P…
B_A	Day7	cyp1b1gs	GOBP_CELLULAR_RESPONSE_TO_LIPID	304	-0.496568	-1.99459	6.76352e-08	8.42541e-07	2.90882e-07	857	tags=18%, list=8%, signal=17%	SIRPA/SRC/GATA1/SPI1/ZFP36/CMPK2/PLCG2/CALR/CCL3/TRERF1/TNFRSF1B/PDCD4/CAPN2/ZC3H12A/ZNF703/VDR/SBNO2/TSPO/CASP1/LILRB1/MGST1/IRAK2/CD68/PMEPA1/SPON2/ANXA1/CX3CR1/MRC1/DGAT2/TLR4/TLR2/CD86/RARG/IRF8/PADI2/HCK/GFI1/LTK/AXL/CEBPE/CD36/CXCL8/SERPINF1/CTSG/PID1/MMP2/TREM2/BPI/PF4/ZNF366/CXCL1/CES1/PPBP/CD14/DEFA4/CYP1B1
D_C	Day7	cyp1b1gs	REACTOME_ENDOGENOUS_STEROLS	13	-0.776675	-1.99439	0.00297609	0.0101096	0.00284576	51	tags=15%, list=1%, signal=15%	AHRR/CYP1B1
D_A	Day3	cyp1b1gs	GSE29618_MONOCYTE_VS_PDC_DAY7_FLU_VACCINE_UP	172	-0.475728	-1.99391	2.99596e-07	7.88313e-06	5.12468e-06	1053	tags=22%, list=9%, signal=20%	MYO1F/PLBD1/MICAL2/TLR2/LST1/REEP4/RTN1/AOAH/ALDOA/CD1D/CEBPA/TNFSF13/IER3/SIRPA/HCK/CEBPD/NAIP/ITGB2/PILRA/ADAP2/SLC7A7/IGSF6/APOBEC3A/FGL2/CD14/IL1RN/RNASE2/LILRB3/SERPINA1/CSF1R/FPR1/FCN1/CD163/ASGR2/S100A9/PID1/CYP1B1/S100A12
C_B	Day7	hallmark	HALLMARK_CHOLESTEROL_HOMEOSTASIS	55	-0.553271	-1.9937	0.000217808	0.00155577	0.000851581	256	tags=49%, list=2%, signal=48%	ALDOC/CHKA/SC5D/STARD4/SQLE/FADS2/IDI1/EBP/PCYT2/FASN/TNFRSF12A/DHCR7/SCD/NSDHL/FDFT1/MVK/HSD17B7/TMEM97/CYP51A1/FDPS/LSS/HMGCR/TM7SF2/ACAT2/MVD/ACSS2/HMGCS1
B_A	Day7	pathways	REACTOME_ARACHIDONIC_ACID_METABOLISM	23	-0.737948	-1.99208	0.00110817	0.0464468	0.0440479	358	tags=26%, list=3%, signal=25%	PTGS2/DPEP3/LTC4S/ALOX5AP/PTGDS/CYP1B1
B_A	Day7	pathways	WP_VITAMIN_D_RECEPTOR_PATHWAY	88	-0.573726	-1.99189	0.000140447	0.010029	0.00951098	1006	tags=35%, list=10%, signal=32%	GXYLT2/CYP2S1/MYC/SALL4/ABCD1/TIMP2/S100A4/LRP5/SERPINB1/JUNB/HLA-DRB1/VDR/HLA-DQA1/CEBPA/HLA-DQA2/SLC8A1/KLF4/CDKN1A/IL12A/IRF8/CLMN/IRF4/S100A6/S100A2/CD40/CRACR2B/THBD/PRDM1/CD14/S100A9/S100A8
D_B	Day3	pathways	REACTOME_PCNA_DEPENDENT_LONG_PATCH_BASE_EXCISION_REPAIR	15	-0.572037	-1.99183	0.00395238	0.0432796	0.0368	2997	tags=73%, list=25%, signal=55%	POLE3/FEN1/POLD4/RFC4/RFC5/POLD1/POLD3/RFC2/RPA2/APEX1/POLD2
D_C	Day7	cyp1b1gs	GSE17721_ALL_VS_24H_PAM3CSK4_BMDC_DN	131	-0.490617	-1.99136	0.000101245	0.000925239	0.000260446	634	tags=12%, list=6%, signal=12%	GAB2/TNFSF13B/ACP5/LTC4S/MRAS/FXYD2/IGFBP4/LIF/IRF8/ABCB4/PLBD1/TMEM119/TGFBI/OLFML3/SLPI/CYP1B1
D_C	Day11	cyp1b1gs	GOBP_ESTROUS_CYCLE	10	-0.75138	-1.99117	0.00581992	0.0302492	0.021404	34	tags=30%, list=0%, signal=30%	IGF1R/EGR1/CYP1B1
D_C	Day7	cyp1b1gs	HP_CAPILLARY_MALFORMATION	35	-0.619591	-1.99112	0.00148018	0.00609887	0.00171677	387	tags=14%, list=4%, signal=14%	ROR2/EPHB4/FZD2/ELN/CYP1B1
D_A	Day3	cyp1b1gs	GSE10325_LUPUS_BCELL_VS_LUPUS_MYELOID_DN	176	-0.473533	-1.9911	4.46802e-07	1.10649e-05	7.1931e-06	1297	tags=24%, list=11%, signal=22%	CTSA/PLIN3/FLVCR2/SCO2/MYO1F/CST3/MICAL2/TLR2/KIAA0930/LST1/KCNMB1/SLC22A4/QSOX1/NOD2/CEBPA/GLUL/CARD9/SIRPA/HNMT/ANPEP/P2RY2/FCER1G/NAIP/TYROBP/RASSF4/TBC1D8/PILRA/ADAP2/SLC7A7/IGSF6/APOBEC3A/FGL2/SIGLEC7/IL1RN/LILRB3/SERPINA1/CSF1R/CD36/MYOF/CD163/VCAN/TGFBI/CYP1B1
B_A	Day7	cyp1b1gs	FRASOR_RESPONSE_TO_ESTRADIOL_UP	21	-0.74461	-1.9908	0.00131682	0.00470602	0.00162472	476	tags=38%, list=5%, signal=36%	IGFBP4/RAB31/ADCY9/WWC1/PTGER3/EPB41L3/PRSS23/CYP1B1
D_A	Day3	pathways	WP_GPCRS_CLASS_A_RHODOPSINLIKE	90	-0.523459	-1.98986	1.98307e-05	0.00407323	0.00367599	684	tags=37%, list=6%, signal=35%	TBXA2R/RGL4/PTAFR/CCR4/P2RY10/PTGIR/CCR1/FPR2/P2RY2/CNR2/OR1A1/OR7A17/CXCR2/OPRD1/CX3CR1/CCR5/FPR3/OR1I1/F2RL3/HTR7/CXCR3/GPR35/GPR34/FPR1/CCR7/C5AR2/MAS1/ADRA1A/OR14J1/GALR1/CCR6/P2RY6/CCR2
D_B	Day3	pathways	REACTOME_DECTIN_1_MEDIATED_NONCANONICAL_NF_KB_SIGNALING	51	-0.44421	-1.98968	7.56083e-05	0.00230547	0.00196031	3227	tags=71%, list=27%, signal=52%	RPS27A/PSMD2/PSME3/SKP1/PSMB8/PSMD7/PSMA1/PSMA4/PSMD13/PSMA7/SEM1/UBC/PSMC5/PSMD14/PSMB2/PSMB6/PSMA5/PSMB1/UBE2M/PSMD8/PSMC6/PSME1/PSMA3/PSMB7/PSMC4/PSMC1/PSMB3/PSMB5/PSMF1/PSMD4/PSME2/PSMD3/PSMA6/PSMD6/PSMC3/PSMB10
D_C	Day7	cyp1b1gs	SMIRNOV_CIRCULATING_ENDOTHELIOCYTES_IN_CANCER_UP	117	-0.498196	-1.9894	5.70409e-05	0.000604361	0.000170122	634	tags=24%, list=6%, signal=23%	CSF2RA/SMAD7/TLR2/CXCL8/GAB2/IER3/SPARC/THBS1/MARCKSL1/SYNGR3/CTSL/QSOX1/FCGR2A/RNASE2/HCK/EPHA4/MAFF/CCR1/CDKN1A/HNMT/P2RY2/PMP22/ANPEP/SLC22A4/SERPINB2/TGFBI/PRSS23/CYP1B1
B_A	Day7	cyp1b1gs	LEI_MYB_TARGETS	206	-0.513866	-1.98921	3.1584e-06	3.20247e-05	1.10563e-05	672	tags=13%, list=6%, signal=12%	CD24/GRN/EFNA3/PLEC/ANXA1/IL1RN/CDKN1A/S100A10/CEACAM6/SPARC/CLEC11A/AXL/ANXA2/CXCL8/MUC1/ANXA3/HMOX1/SRGN/PRSS23/S100P/TGFBI/SERPINB2/PTGDS/S100A9/CYP1B1/S100A8
B_A	Day11	pathways	WP_PEPTIDE_GPCRS	27	-0.661069	-1.98897	0.00247928	0.0736241	0.0687226	1088	tags=44%, list=10%, signal=40%	OPRD1/CXCR3/CCR6/CXCR2/FPR2/NTSR1/CCR1/AVPR1A/C3AR1/CX3CR1/C5AR1/CCR2
B_A	Day11	pathways	WP_BURN_WOUND_HEALING	64	-0.551504	-1.98825	0.000235649	0.0133175	0.0124309	1065	tags=38%, list=10%, signal=34%	TIMP1/KLF4/CXCR2/ELN/NOD2/FGFR4/IL15/TNF/INHBA/NFKBIA/CHRFAM7A/CHRNA7/TLR7/TNFAIP3/S100A6/TGFB3/TLR2/FST/TLR4/MMP2/CXCL8/CXCL1/S100A9/CCL2
B_A	Day7	pathways	WP_PROSTAGLANDIN_SYNTHESIS_AND_REGULATION	25	-0.721425	-1.98776	0.00102964	0.0441144	0.0418359	671	tags=44%, list=6%, signal=41%	PTGER1/MITF/ANXA1/PTGS2/S100A10/S100A6/PTGIR/ANXA2/ANXA3/PTGER3/PTGDS
D_C	Day7	cyp1b1gs	JINESH_BLEBBISHIELD_TRANSFORMED_STEM_CELL_SPHERES_UP	93	-0.51554	-1.98761	0.00043503	0.0026734	0.000752535	1098	tags=28%, list=11%, signal=25%	SERPINB8/SLC16A5/NDRG4/CABLES1/KYNU/ANXA1/RASL11B/SLC40A1/EGLN3/FBXO32/ACOT4/THBS1/MX1/LYPD3/ALDH1A3/AHNAK/TGIF1/ANXA2/PLEC/ZG16B/CACNA2D3/DHRS9/OLR1/CEACAM6/S100A9/CYP1B1
D_C	Day11	pathways	PID_CMYB_PATHWAY	64	-0.491478	-1.98721	0.000577386	0.0381131	0.0350701	197	tags=16%, list=2%, signal=15%	ADORA2B/CD4/CEBPA/ANPEP/LYZ/CEBPD/CSF1R/MPO/ELANE/PRTN3
D_C	Day11	cyp1b1gs	ONDER_CDH1_TARGETS_3_UP	16	-0.665893	-1.98715	0.00504917	0.0285064	0.0201708	235	tags=19%, list=2%, signal=18%	ZBTB16/CYP1B1/S100A8
D_C	Day7	cyp1b1gs	SERVITJA_ISLET_HNF1A_TARGETS_UP	76	-0.533129	-1.98556	0.00035245	0.00227305	0.00063984	879	tags=26%, list=9%, signal=24%	FGF13/BLVRB/ANXA1/HLA-DQA1/COL6A1/FADS3/PARP3/PTPRO/ANXA2/RBFOX1/LGALS3/ITGA7/CCL23/CCL2/CACNA2D3/PMP22/CEACAM4/LYZ/FST/CYP1B1
B_A	Day11	cyp1b1gs	RUTELLA_RESPONSE_TO_HGF_UP	315	-0.438828	-1.98492	9.66767e-09	1.36595e-07	4.4317e-08	1609	tags=24%, list=14%, signal=22%	SYNGR3/SPARC/TBC1D16/SERPINE1/PLOD3/PDXK/LPXN/ATP13A3/SLC1A4/SPHK1/RARRES1/SLC1A3/SGK1/EPB41L2/C3orf14/CTBS/GADD45G/PPARD/CSF2RA/TNFRSF4/VWA5A/BIRC3/FZD5/RAB20/ZNF804A/NRIP3/NPL/IFI6/RAB38/CSRP1/TCIRG1/GPD2/GLA/ANXA5/PPIF/TEX2/TRAF3/CPM/NRP1/INHBA/RBM47/SLC36A1/KLF9/EMILIN1/FCGR1A/RIN2/SERPINF1/GPNMB/PSTPIP1/DOCK4/CCR1/CHI3L1/RAMP1/JAG1/RASGRP3/C3AR1/LAMP3/VDR/CD1E/RGL1/ANXA2/IL21R/IRF4/CXCL3/PLA…
D_B	Day3	pathways	REACTOME_METABOLISM_OF_POLYAMINES	51	-0.443095	-1.98469	8.02971e-05	0.00241135	0.00205033	3055	tags=67%, list=26%, signal=50%	PSME3/SMS/PSMB8/PSMD7/PSMA1/PSMA4/PSMD13/PSMA7/SEM1/PSMC5/PSMD14/PSMB2/PSMB6/PSMA5/PSMB1/PSMD8/PSMC6/PSME1/PSMA3/PSMB7/PSMC4/PSMC1/PSMB3/PSMB5/PSMF1/PSMD4/PSME2/PSMD3/PSMA6/PSMD6/PSMC3/SRM/PSMB10/ODC1
D_A	Day7	pathways	REACTOME_BINDING_AND_UPTAKE_OF_LIGANDS_BY_SCAVENGER_RECEPTORS	21	-0.716795	-1.98453	0.000582355	0.0559615	0.0536526	78	tags=33%, list=1%, signal=33%	CALR/CD36/CD163/HP/HBA2/HBA1/HBB
B_A	Day7	pathways	REACTOME_PEPTIDE_LIGAND_BINDING_RECEPTORS	67	-0.597678	-1.98369	0.000204978	0.0136275	0.0129237	992	tags=40%, list=10%, signal=37%	CCL3L1/CCR6/GPR37L1/PSAP/CCL3/GHRL/NPW/GALR3/CCR1/C3AR1/ANXA1/CXCR4/CX3CR1/F2RL3/TRH/CCL23/CCL4/FPR2/CXCR2/GAL/CXCR3/CXCL8/PROK2/CCR2/PF4/CXCL1/PPBP
B_A	Day11	cyp1b1gs	EGFR_UP.V1_UP	133	-0.487105	-1.98285	1.19379e-05	8.04428e-05	2.6099e-05	1413	tags=28%, list=13%, signal=25%	SAT1/SQOR/ETS2/GK3P/GCNT1/APOBEC3B/PTPRE/ISG20/KLF4/NFKB2/CAPN2/BCL3/COTL1/CEBPD/JUNB/INHBA/DRAM1/AKAP12/TBC1D8/PCDH9/PHLDA1/ATF3/TUBB2A/TMEM45A/DUSP4/CCN1/ADM/RGS16/ENPP1/TNNT1/GAL/S100P/P2RY6/S100A8/S100A9/CCL2/CYP1B1
B_A	Day7	pathways	REACTOME_METABOLISM_OF_ANGIOTENSINOGEN_TO_ANGIOTENSINS	10	-0.874899	-1.9828	0.000120528	0.00960409	0.00910805	661	tags=60%, list=6%, signal=56%	CTSZ/CPA3/ANPEP/CTSG/GZMH/CES1
B_A	Day11	cyp1b1gs	WP_ARYL_HYDROCARBON_RECEPTOR_PATHWAY_WP2586	31	-0.63755	-1.9827	0.000969151	0.00319595	0.0010369	834	tags=26%, list=7%, signal=24%	MYC/TNF/SRC/PTGS2/AHRR/CDKN1A/CD36/CYP1B1
D_C	Day3	cyp1b1gs	GOBP_RETINA_VASCULATURE_DEVELOPMENT_IN_CAMERA_TYPE_EYE	10	-0.834018	-1.98188	0.000339549	0.00219275	0.00114044	479	tags=40%, list=4%, signal=38%	NRP1/ACVRL1/PDGFRB/CYP1B1
B_A	Day11	pathways	BIOCARTA_AHSP_PATHWAY	11	-0.807245	-1.98142	0.00104613	0.0380127	0.035482	583	tags=55%, list=5%, signal=52%	HBA2/GATA1/HBA1/ALAS2/AHSP/HBB
B_A	Day11	pathways	WP_ARYL_HYDROCARBON_RECEPTOR_PATHWAY_WP2586	31	-0.63755	-1.98104	0.00249384	0.0736241	0.0687226	834	tags=26%, list=7%, signal=24%	MYC/TNF/SRC/PTGS2/AHRR/CDKN1A/CD36/CYP1B1
D_B	Day7	pathways	REACTOME_CELLULAR_RESPONSE_TO_CHEMICAL_STRESS	98	-0.521604	-1.98103	5.51512e-06	0.00193257	0.00179764	5	tags=5%, list=0%, signal=5%	MAFK/TXNIP/HBA2/HBA1/HBB
D_C	Day7	cyp1b1gs	GOBP_CELLULAR_ALDEHYDE_METABOLIC_PROCESS	28	-0.64335	-1.98101	0.00364613	0.0110376	0.00310698	807	tags=18%, list=8%, signal=16%	DAB2/HOGA1/ALDH1A3/ALDH3B1/CYP1B1
B_A	Day11	pathways	WP_INTERACTIONS_BETWEEN_IMMUNE_CELLS_AND_MICRORNAS_IN_TUMOR_MICROENVIRONMENT	18	-0.723679	-1.98032	0.00231225	0.0714631	0.0667055	963	tags=39%, list=9%, signal=36%	NFKB2/CD86/TLR7/SOCS1/TGFB3/TLR4/CCL2
D_A	Day11	pathways	KEGG_OTHER_GLYCAN_DEGRADATION	13	-0.767325	-1.97952	0.00370296	0.16116	0.154323	2467	tags=85%, list=19%, signal=68%	NEU1/NEU3/HEXA/MANBA/GLB1/HEXB/MAN2C1/MAN2B2/ENGASE/MAN2B1/NEU4
D_A	Day3	hallmark	HALLMARK_MYC_TARGETS_V1	179	-0.46856	-1.97884	1.00227e-06	4.75762e-05	2.50401e-05	4460	tags=61%, list=36%, signal=40%	UBA2/PWP1/HSP90AB1/CANX/CLNS1A/HNRNPA2B1/SERBP1/TYMS/DDX18/SRPK1/PABPC1/PSMA4/SNRPD3/PSMD7/HDGF/U2AF1/COPS5/CDK2/BUB3/ABCE1/PSMA6/RFC4/PSMD14/RANBP1/MCM4/PPM1G/GSPT1/SF3B3/NCBP1/PSMA7/SRSF7/CCT7/ETF1/NOP56/COX5A/MCM2/SRSF2/PSMD8/HDDC2/VDAC3/CCT2/HSPE1/CCT3/SNRPA1/XPOT/VDAC1/SRSF1/CDC45/APEX1/EIF2S1/EIF4G2/CTPS1/RAD23B/NME1/PSMB2/PSMC6/HSPD1/IMPDH2/ILF2/DDX21/CDK4/PTGES3/EXOSC7/RSL1D1/SYNCRIP/NCBP…
D_A	Day3	pathways	REACTOME_MITOCHONDRIAL_TRANSLATION	86	-0.524291	-1.97782	4.17379e-05	0.00643778	0.00580994	4837	tags=76%, list=39%, signal=46%	MRPL9/MRPL21/PTCD3/GFM1/MRPL57/MRPL54/MRPL19/MRPS10/MRPS22/MRPL11/MRPL52/MRPL13/MRPL20/MRPS18C/DAP3/MRPL40/MRPL1/MRPL14/MRPL16/MRPL27/MRPS17/MRPL36/ERAL1/MRPL44/MRPL15/MRPL39/MRPS16/MRPL47/MRPS35/GFM2/MRPS18A/MRPS25/MRPS28/MRPS11/MRPL55/MRPL43/GADD45GIP1/MRPS26/MRPS30/MTIF2/MRPL23/MRPL38/MRPL18/MRPS7/MRPS2/MRPL17/MRPS12/MRPL3/MRPS23/MRPL24/MRPL28/AURKAIP1/MRPS34/MTFMT/MRPL46/TSFM/MRPL58/MRPL30/MR…
D_C	Day7	cyp1b1gs	GSE24634_TEFF_VS_TCONV_DAY7_IN_CULTURE_DN	143	-0.480648	-1.97755	5.68413e-05	0.000604361	0.000170122	1046	tags=23%, list=11%, signal=21%	ARSB/CAND2/TFEC/PLXNB2/SLC8B1/IFI30/RREB1/DAB2/TLR2/LPAR6/DOCK4/FNDC3B/PRKCD/ARHGAP22/CEBPA/ACP5/CTSL/CARD9/CD84/F3/QSOX1/FCGRT/SPR/RIN2/CD86/TYROBP/HNMT/RNASE6/EPB41L3/NRP1/MNDA/CLEC10A/CYP1B1
D_C	Day11	cyp1b1gs	GOBP_POSITIVE_REGULATION_OF_REACTIVE_OXYGEN_SPECIES_METABOLIC_PROCESS	44	-0.525955	-1.97644	0.00178466	0.0125224	0.00886069	741	tags=23%, list=6%, signal=21%	HVCN1/ITGB2/FPR2/TYROBP/PRKCD/ADGRB1/CD36/THBS1/AGT/CYP1B1
B_A	Day11	cyp1b1gs	ONDER_CDH1_TARGETS_3_UP	15	-0.751689	-1.97546	0.000870866	0.00298	0.000966834	592	tags=33%, list=5%, signal=32%	PRKCA/KLF9/CRIP2/S100A8/CYP1B1
D_C	Day3	cyp1b1gs	RPS14_DN.V1_UP	150	-0.47262	-1.9753	2.13428e-06	2.63474e-05	1.37031e-05	1318	tags=29%, list=11%, signal=26%	ITGAL/TYROBP/BCL6/RAB31/LPXN/NCF2/CTSG/HCK/KCTD12/MYO1F/RASGRP3/LY86/AZU1/PADI2/ANPEP/SDC4/RBM47/PILRA/CALB1/ITGB2/IGSF6/HLA-DQB1/SIRPA/ENPP2/MNDA/RGL1/CPM/SLAMF8/PTPRO/CD14/PLA2G7/PRTN3/GPR183/KYNU/CSTA/PID1/ADAMDEC1/CTSH/CCL2/MS4A6A/CLEC5A/TGFBI/CYP1B1
D_A	Day7	cyp1b1gs	LEE_CALORIE_RESTRICTION_MUSCLE_DN	27	-0.68648	-1.97528	0.00144848	0.0143164	0.0112403	109	tags=11%, list=1%, signal=11%	ALOX5AP/S100A9/CYP1B1
D_C	Day11	pathways	WP_EICOSANOID_SYNTHESIS	17	-0.648441	-1.97527	0.00252923	0.0912962	0.0840069	1200	tags=53%, list=10%, signal=48%	TBXAS1/PTGIS/PTGS2/PNPLA3/ALOX15B/PLA2G4B/LTC4S/ALOX5AP/PTGDS
B_A	Day7	pathways	WP_GPCRS_CLASS_A_RHODOPSINLIKE	81	-0.576141	-1.97507	0.000212088	0.0136302	0.0129262	1133	tags=38%, list=11%, signal=34%	LPAR6/CCR6/GPR37L1/HCAR1/LPAR5/RGL4/GALR3/CNR2/PTGER1/LPAR4/PTGDR2/CCR1/GPR35/C3AR1/P2RY13/GPR27/SUCNR1/CXCR4/CX3CR1/F2RL3/FPR2/CXCR2/ADORA2B/P2RY2/PTGIR/CXCR3/HTR7/CCR2/GPR68/P2RY6/PTGER3
B_A	Day11	cyp1b1gs	GSE1432_6H_VS_24H_IFNG_MICROGLIA_UP	143	-0.479472	-1.97467	9.0693e-06	6.30532e-05	2.04571e-05	571	tags=13%, list=5%, signal=13%	S100A10/OLR1/DSC2/SRC/FLNA/STAB1/TDRD7/LMNA/GPNMB/MRC1/RAMP1/SDS/MX1/ANXA2/FCGR2B/MMP2/CD14/S100A9/CYP1B1
D_C	Day7	cyp1b1gs	GOBP_ADRENAL_GLAND_DEVELOPMENT	13	-0.768928	-1.9745	0.00400044	0.0116353	0.00327522	2	tags=38%, list=0%, signal=39%	WT1/APOA1/MDK/INSR/CYP1B1
B_A	Day7	pathways	REACTOME_G_ALPHA_I_SIGNALLING_EVENTS	128	-0.538473	-1.97359	4.75236e-05	0.00538973	0.00511136	1140	tags=31%, list=11%, signal=28%	RGS10/RGS1/CCR6/SRC/CAMK4/GPR37L1/PSAP/HCAR1/LPAR1/LPAR5/NPW/GALR3/CNR2/PTGDR2/RGS18/CCR1/C3AR1/P2RY13/SUCNR1/ANXA1/CXCR4/CX3CR1/PRKCD/CAMKK1/CCL23/ADCY9/CCL4/FPR2/CXCR2/GPR183/GNGT2/GAL/PDE4A/CXCR3/CXCL8/CCR2/PTGER3/PF4/CXCL1/PPBP
B_A	Day7	pathways	REACTOME_PEPTIDE_HORMONE_METABOLISM	33	-0.676321	-1.97329	0.00251917	0.0823213	0.0780695	780	tags=30%, list=8%, signal=28%	GHRL/CTSZ/KLF4/CPA3/PLA2G7/FFAR4/ANPEP/CTSG/GZMH/CES1
D_B	Day3	pathways	REACTOME_RESOLUTION_OF_ABASIC_SITES_AP_SITES	29	-0.487259	-1.9723	0.00111052	0.0188124	0.0159959	2997	tags=69%, list=25%, signal=52%	POLE3/PNKP/UNG/FEN1/NEIL2/POLD4/RFC4/RFC5/POLD1/TDG/MUTYH/POLD3/XRCC1/RFC2/NTHL1/RPA2/APEX1/POLD2/MPG/OGG1
B_A	Day11	cyp1b1gs	GOBP_POSITIVE_REGULATION_OF_RECEPTOR_SIGNALING_PATHWAY_VIA_STAT	28	-0.649192	-1.97207	0.000359448	0.00148526	0.000481881	681	tags=25%, list=6%, signal=24%	KIT/GHR/TNF/SOCS1/HES1/IL10RA/CYP1B1
B_A	Day7	cyp1b1gs	HELLER_SILENCED_BY_METHYLATION_UP	176	-0.518402	-1.97176	8.69424e-06	7.65377e-05	2.64242e-05	1472	tags=40%, list=14%, signal=35%	HLA-DRA/ATF7IP2/NCF2/IL6R/TSPAN15/BIRC3/ISG20/CUL7/HLA-DQB1/HLA-DMA/HLA-DPA1/RGS1/HLA-DPB1/SIRPA/SLAMF7/TNFRSF4/SAT1/S100A4/HLA-DMB/HLA-DRB1/SOCS3/AGRN/TNFRSF1B/TNFRSF9/SOCS1/CDC42EP4/LPXN/HLA-DQA1/SAMSN1/SBNO2/ALCAM/CLEC7A/CSF2RB/CTSH/HLA-DQA2/COL9A2/SPIB/IZUMO4/OLAH/IGFBP4/MAP3K6/CEL/CX3CR1/CHI3L1/ARL4C/NCF4/KLF4/CDKN1A/CFP/CD86/IL3RA/IL13RA1/HCK/NCF1/DPEP3/SPARC/S100A6/IER3/CAPN3/HNMT/GPR183/M…
B_A	Day11	pathways	WP_TNFRELATED_WEAK_INDUCER_OF_APOPTOSIS_TWEAK_SIGNALING_PATHWAY	30	-0.639768	-1.97169	0.0013568	0.0470834	0.0439488	1232	tags=33%, list=11%, signal=30%	TNFRSF12A/BIRC3/RELB/NFKB2/TRAF3/TNF/NFKBIA/TNFSF12/JUN/CCL2
B_A	Day11	pathways	BIOCARTA_CCR5_PATHWAY	12	-0.78977	-1.97137	0.00356484	0.0965926	0.090162	592	tags=42%, list=5%, signal=39%	PRKCA/JUN/FOS/CCL4/CCL2
B_A	Day7	cyp1b1gs	PRC2_SUZ12_UP.V1_UP	85	-0.572505	-1.97137	0.000224121	0.00121402	0.000419133	915	tags=29%, list=9%, signal=27%	PINLYP/GMIP/CA11/TET3/GATA1/DOK2/GAB2/POMT2/OTUB2/TNFRSF1B/LIME1/SLC15A3/DACH1/SPIB/PMEPA1/PCBP3/ARL4C/COCH/PTGIR/CXCR3/CACNA2D3/SERPINB2/SLPI/ELANE/CYP1B1
B_A	Day11	cyp1b1gs	MEBARKI_HCC_PROGENITOR_WNT_UP	103	-0.5037	-1.97113	3.53348e-05	0.000209144	6.7855e-05	956	tags=26%, list=9%, signal=24%	RARG/CSF1R/RASSF9/ITGA5/PANX2/KANK1/ARL4C/ACTN1/NAV1/GNG4/FLNA/DPYSL3/RGCC/PRSS23/CCR1/CCN1/MMP7/F3/MDFI/TCHH/STXBP6/CXCL3/TGFBI/MMP2/OLFML3/VCAN/CYP1B1
D_A	Day3	cyp1b1gs	GOBP_RESPONSE_TO_TOXIC_SUBSTANCE	145	-0.481722	-1.9709	5.93884e-06	8.92947e-05	5.80488e-05	454	tags=12%, list=4%, signal=12%	MPO/OPRD1/HBD/PRKN/TRPM6/NXN/TNF/SLC6A4/BMP7/CD36/ALOX5AP/HBG1/HBG2/S100A9/CYP1B1/HBA1/HBA2/HBB
D_A	Day7	cyp1b1gs	GRAHAM_CML_QUIESCENT_VS_NORMAL_DIVIDING_UP	41	-0.630705	-1.97089	0.000449714	0.00530913	0.00416841	62	tags=17%, list=1%, signal=17%	CXCL8/SERPINB2/RHAG/HBG1/HBA1/CYP1B1/HBB
B_A	Day7	cyp1b1gs	HOUSTIS_ROS	25	-0.71084	-1.96909	0.00140707	0.00489831	0.00169111	459	tags=20%, list=4%, signal=19%	CAT/SDC4/HMOX1/HP/CYP1B1
B_A	Day7	pathways	WP_LTF_DANGER_SIGNAL_RESPONSE_PATHWAY	11	-0.852965	-1.96898	0.000634186	0.0284351	0.0269665	366	tags=36%, list=4%, signal=35%	TLR4/TLR2/CXCL8/CD14
B_A	Day11	cyp1b1gs	GOBP_REGULATION_OF_VASCULATURE_DEVELOPMENT	173	-0.465973	-1.96885	3.07892e-06	2.5934e-05	8.41406e-06	1696	tags=38%, list=15%, signal=33%	MYDGF/STAT1/FUT1/SEMA6A/SPARC/ANGPT4/ENG/SERPINE1/JMJD8/PDE3B/ETS1/SPRED1/SPHK1/CTSH/ADGRA2/PLK2/HMOX1/GRN/HSPG2/ZC3H12A/PKM/PGF/EPHA1/ERAP1/KLF4/PPP1R16B/RNH1/GLUL/PIK3CB/ITGA5/KLF2/NRP1/TNF/MINAR1/TNFSF12/CHRNA7/PRKCA/PF4/PTGIS/EMILIN2/CLDN5/ECM1/TNFAIP3/RLN2/GHRL/EMILIN1/STAB1/SERPINF1/RGCC/GPNMB/SEMA4A/CHI3L1/ADM/F3/C3AR1/LRG1/ANXA3/CX3CR1/VEGFC/C5AR1/THBS1/CXCL8/THBS4/CCR2/KRT1/CYP1B1
B_A	Day11	cyp1b1gs	GOMF_TETRAPYRROLE_BINDING	72	-0.535804	-1.96785	0.000183543	0.00087404	0.000283574	583	tags=24%, list=5%, signal=23%	DGCR8/LPO/CYBA/HBA2/PTGIS/SRC/PTGS2/HBA1/HBD/TCN2/MPO/HBG1/HBM/HBB/CYP2F1/HBG2/CYP1B1
D_C	Day7	pathways	REACTOME_CLASS_A_1_RHODOPSIN_LIKE_RECEPTORS	124	-0.486843	-1.9673	0.000318172	0.043226	0.0415298	1013	tags=35%, list=10%, signal=32%	UTS2B/GNRH1/PLPPR2/PTGIR/ANXA1/GALR2/CXCL8/LPAR6/LTB4R2/SUCNR1/CCR5/LPAR2/LPAR1/LPAR4/FFAR4/PTAFR/TRH/NMUR1/GALR3/CXCR4/ADORA2B/NPW/AVP/PROK2/CCL23/CNR2/CCR1/CCL2/F2RL3/P2RY2/ACKR3/CMKLR1/HTR7/P2RY6/FPR2/GPR35/GAL/GPR183/CXCR3/CCR7/CCR2/PLPPR3/GPR68/PTGER3
D_C	Day7	cyp1b1gs	GOBP_PRIMARY_ALCOHOL_METABOLIC_PROCESS	43	-0.586993	-1.96674	0.00175189	0.00677907	0.00190824	1049	tags=23%, list=11%, signal=21%	DGKQ/SULT1A1/DAB2/H6PD/ALDH1A3/PLB1/DHRS9/ALDH3B1/RBP4/CYP1B1
B_A	Day7	cyp1b1gs	CHIARADONNA_NEOPLASTIC_TRANSFORMATION_KRAS_CDC25_DN	35	-0.665519	-1.96587	0.00122203	0.00450083	0.00155389	1394	tags=43%, list=13%, signal=37%	C3/CXCL2/LOXL1/CEBPB/ZFP36L2/EMB/DPEP1/RNASE4/ZFP36/VDR/PTGS2/PROS1/IL1R1/SLPI/CYP1B1
D_B	Day3	pathways	REACTOME_BASE_EXCISION_REPAIR	35	-0.46796	-1.96568	0.0018629	0.0273501	0.0232554	2997	tags=66%, list=25%, signal=49%	POLE3/PNKP/UNG/FEN1/NEIL2/POLD4/RFC4/RFC5/POLD1/ACD/TDG/MUTYH/POLD3/POT1/XRCC1/NEIL3/RFC2/NTHL1/RPA2/APEX1/POLD2/MPG/OGG1
D_C	Day7	cyp1b1gs	GSE10463_CD40L_AND_VA347_VS_CD40L_IN_DC_UP	118	-0.491396	-1.96538	0.000131227	0.00108141	0.000304405	775	tags=17%, list=8%, signal=16%	FRY/CXCL8/ERO1B/PRRG1/THBS1/EVPL/EPCAM/LPXN/AATK/LACC1/CFP/MAFF/LRG1/SECTM1/ABCB4/JPH1/TIPARP/AHRR/FCRLA/CYP1B1
B_A	Day7	cyp1b1gs	GOBP_VASCULAR_ENDOTHELIAL_GROWTH_FACTOR_PRODUCTION	21	-0.735078	-1.96531	0.00178109	0.00583877	0.0020158	604	tags=29%, list=6%, signal=27%	SULF2/C3AR1/PTGS2/ADORA2B/CCR2/CYP1B1
B_A	Day7	cyp1b1gs	ZHU_CMV_24_HR_DN	41	-0.64274	-1.96405	0.00122844	0.00450083	0.00155389	555	tags=29%, list=5%, signal=28%	ID2/TPM2/MITF/ANXA1/THBS1/LAMB2/FLNA/TENT5A/ANPEP/CFD/VCAN/CYP1B1
D_A	Day7	pathways	REACTOME_ANTIGEN_PROCESSING_CROSS_PRESENTATION	79	-0.548991	-1.96373	8.88868e-05	0.016693	0.0160043	641	tags=16%, list=5%, signal=16%	PDIA3/CYBA/NCF4/NCF1/TLR4/CALR/S100A1/TLR2/CTSV/CD36/CD14/S100A9/S100A8
B_A	Day7	pathways	WP_NETWORK_MAP_OF_SARSCOV2_SIGNALING_PATHWAY	123	-0.538495	-1.96336	6.09452e-05	0.00607117	0.00575761	937	tags=24%, list=9%, signal=22%	STEAP3/JUNB/HLA-DRB1/CCL3/CD2/BST2/TRPM2/HBB/CD4/CTSZ/LCK/HBD/NFKB2/DEPTOR/PTGS2/CFP/IL12A/EGR1/JUN/CCL4/CXCR2/MMP25/LRG1/CXCL8/HP/CD163/IL1R2/PF4/CXCL1/CD14
B_A	Day7	cyp1b1gs	GOBP_POSITIVE_REGULATION_OF_CYTOKINE_PRODUCTION	292	-0.490534	-1.96326	3.01039e-07	3.54738e-06	1.22471e-06	1118	tags=23%, list=11%, signal=21%	HLA-DPB1/LRRK2/CYBA/IL4R/SORL1/HLA-F/SRC/CAMK4/FURIN/GPRC5B/PLCG2/CCL3/CD2/PYHIN1/FCER1G/CCDC88B/CD84/C1QTNF4/CD4/TLR7/CASP1/LILRB1/SULF2/CLEC7A/CARD9/C3AR1/EREG/SPON2/RAB7B/ANXA1/THBS1/CHI3L1/TLR4/IRF7/PTGS2/TLR2/CD86/ZBTB7B/CSF1R/IL12A/IRF8/MCOLN2/EGR1/LACC1/SERPINF2/IRF4/TYROBP/RGCC/ADORA2B/CD40/F3/FGR/IL1R1/CD36/NFAM1/NFATC4/CCR2/HMOX1/FCN1/CLEC5A/MNDA/TREM2/PF4/AZU1/ELANE/CD14/CYP1B1
B_A	Day7	pathways	REACTOME_FORMATION_OF_FIBRIN_CLOT_CLOTTING_CASCADE	17	-0.775586	-1.96316	0.00181389	0.0672536	0.06378	243	tags=53%, list=2%, signal=52%	PRCP/GP9/SERPING1/PROS1/F3/THBD/F13A1/PF4/PRTN3
D_B	Day3	pathways	REACTOME_REGULATION_OF_MRNA_STABILITY_BY_PROTEINS_THAT_BIND_AU_RICH_ELEMENTS	73	-0.41153	-1.96239	2.54326e-05	0.000961311	0.000817388	3371	tags=71%, list=28%, signal=51%	EXOSC2/NUP214/ELAVL1/RPS27A/PABPC1/PSMD2/EXOSC6/PSME3/PARN/PSMB8/PSMD7/PSMA1/PSMA4/PSMD13/PSMA7/ANP32A/SEM1/UBC/PSMC5/PSMD14/PSMB2/EXOSC8/EXOSC1/PSMB6/PSMA5/HSPA8/PSMB1/EXOSC9/PSMD8/PSMC6/PSME1/PSMA3/PSMB7/PSMC4/PSMC1/PSMB3/PSMB5/PSMF1/PSMD4/HSPB1/EXOSC7/PSME2/PSMD3/PSMA6/PSMD6/PSMC3/PSMB10/EXOSC3/PRKCD/EXOSC4/EXOSC5/TNFSF13
B_A	Day7	cyp1b1gs	GOBP_RESPONSE_TO_DEXAMETHASONE	23	-0.720225	-1.96187	0.00134484	0.00473774	0.00163568	79	tags=13%, list=1%, signal=13%	PTAFR/SERPINF1/CYP1B1
B_A	Day11	cyp1b1gs	GOBP_RETINOL_METABOLIC_PROCESS	21	-0.689687	-1.9612	0.00151192	0.00444443	0.00144196	23	tags=14%, list=0%, signal=14%	RDH13/RBP4/CYP1B1
D_C	Day3	pathways	KEGG_SYSTEMIC_LUPUS_ERYTHEMATOSUS	31	-0.626888	-1.96095	0.000536375	0.0276099	0.0248427	1073	tags=35%, list=9%, signal=32%	CTSG/FCGR2A/FCGR1A/CD40/HLA-DRB1/HLA-DQA1/TNF/HLA-DQB1/CD80/HLA-DRB5/C3
D_C	Day7	cyp1b1gs	HP_OPTIC_NEUROPATHY	32	-0.623352	-1.95975	0.00267866	0.00938587	0.00264203	2	tags=6%, list=0%, signal=6%	HLA-DRB1/CYP1B1
B_A	Day7	pathways	REACTOME_SIGNALING_BY_INTERLEUKINS	287	-0.49118	-1.95819	2.02238e-07	9.74789e-05	9.24442e-05	896	tags=20%, list=9%, signal=19%	GAB2/JUNB/DUSP4/CCL3/SOCS3/TNFRSF1B/PDCD4/PIK3CB/SOCS1/CD4/P4HB/CSF3R/STXBP2/CASP1/CTF1/LCK/FCER2/CCR1/CSF2RB/IRAK2/NFKB2/ANXA1/IL1RN/CDKN1A/IL11/PTGS2/IL21R/CD86/CSF1R/CLCF1/IL12A/IL3RA/IL13RA1/HCK/BLNK/CEBPD/JUN/IRF4/IL9R/CCL4/ANXA2/S100B/IL10RA/IL1R1/CD36/CXCL8/RHOU/F13A1/MUC1/CCR2/HMOX1/CTSG/MMP2/IL1R2/SERPINB2/PRTN3/CXCL1/S100A12
B_A	Day11	cyp1b1gs	MEBARKI_HCC_PROGENITOR_WNT_UP_BLOCKED_BY_FZD8CRD	67	-0.53859	-1.95704	0.000382162	0.00156436	0.000507544	752	tags=19%, list=7%, signal=18%	KANK1/ACTN1/NAV1/GNG4/DPYSL3/RGCC/PRSS23/CCR1/F3/MDFI/STXBP6/VCAN/CYP1B1
B_A	Day3	cyp1b1gs	LI_PBMC_MENACTRA_AGE_18_45YO_CORRELATED_WITH_ANTI_POLYSACCHARIDE_ANTIBODY_3DY_POSITIVE	51	-0.773413	-1.95672	1.44591e-08	3.8678e-07	2.22593e-07	1496	tags=53%, list=13%, signal=46%	RIN2/HLA-DPA1/IL1B/HLA-DPB1/RELB/PRKCD/CD1D/FUT7/SLAMF8/PLXDC2/CD86/CSF2RA/IL4I1/EBI3/HLA-DRB1/RTN1/TNF/HLA-DQA1/CSF1R/RGL1/TLR7/TLR8/IL1RN/ASGR2/CD1C/CD1A/CYP1B1
D_C	Day3	cyp1b1gs	VERHAAK_AML_WITH_NPM1_MUTATED_UP	151	-0.467799	-1.95642	3.95458e-06	4.64664e-05	2.41669e-05	1519	tags=33%, list=12%, signal=29%	PLAUR/FCN1/ACSL1/SMPDL3A/SMC4/HIP1/BCL6/CTSG/LILRB1/HCK/FCGR2A/C5AR1/IGF2R/TLR4/RASGRP3/SLC2A6/NFKB2/TCIRG1/CTSL/CD300C/KCNK5/FBP1/PTAFR/APOBEC3A/PRKCD/TRGC1/PILRA/LILRB3/CD36/TNF/NCF1/SLC15A3/FGL2/MMP2/HNMT/TYMP/SLC16A3/CD14/CX3CR1/TMEM176B/IER3/CCR1/SERPINA1/TMEM176A/FPR1/AQP9/LGALS2/CD163/VCAN/CYP1B1
B_A	Day7	cyp1b1gs	GSE360_T_GONDII_VS_M_TUBERCULOSIS_DC_DN	117	-0.542079	-1.95594	8.83384e-05	0.000558196	0.000192714	1473	tags=29%, list=14%, signal=25%	TRIM14/LGALS9/ATF3/LHFPL2/FCGR1A/TXNIP/ARHGAP26/ADGRE5/PFKFB4/ISG20/SARDH/CD38/LPAR1/GLUL/BST2/TNFSF12/SERPING1/FCER1G/HSPA5/CASP1/C3AR1/ACSL1/B4GALT5/ASCL2/ALDH3B1/CCL4/F3/ALOX5AP/CD163/MNDA/PPBP/CD14/CYP1B1/S100A8
B_A	Day11	pathways	REACTOME_SIGNALING_BY_GPCR	324	-0.429744	-1.95546	5.0648e-08	1.6697e-05	1.55854e-05	1126	tags=26%, list=10%, signal=24%	TIAM1/FZD5/OPRD1/ADRB2/CXCR3/CCR6/PIK3R5/VAV1/FGD4/VAV2/RGS13/FZD1/PLA2G4A/CXCR2/S1PR3/HTR2B/ADORA2B/GNGT1/RGS1/GPR35/OXT/ARHGEF11/NPW/CNR2/FPR2/XK/NMB/PLCB3/LPAR5/XCL1/FZD2/CXCL16/MCF2L/PRKCA/PF4/PROK2/GNG4/DGKB/ARHGEF15/CCL4L2/PRKCD/SRC/RLN2/GHRL/NTSR1/GPR84/APLN/P2RY10/ADCY9/ARHGEF37/PPBP/CCR1/FGD2/CCL4/RAMP1/GPR183/ADM/FFAR4/PDE4A/AVPR1A/C3AR1/XCL2/CCL3L1/RGS16/LPAR4/GNGT2/P2RY2/GAL/F2RL3/CX3…
D_C	Day11	cyp1b1gs	HOWARD_PBMC_INACT_MONOV_INFLUENZA_A_INDONESIA_05_2005_H5N1_AGE_19_39YO_AS03_ADJUVANT_VS_BUFFER_1DY_UP	263	-0.392679	-1.95518	9.95005e-08	1.90408e-06	1.3473e-06	1013	tags=24%, list=8%, signal=23%	MEGF9/SOCS3/ZNF703/LILRB5/NCF1/KLF4/JAK2/DSC2/ANKRD22/GPRC5C/SLC31A2/SLC8A1/TMEM106A/TYMP/BEST1/HSPA6/LRG1/FCN1/DUSP3/ACVRL1/NLRC4/GLUL/BCL6/HLX/ANO5/FOS/WDR49/SRGN/TLR2/FPR2/SHTN1/ODF3B/RGS1/IL1RN/FGL2/ADAP2/LRRK2/PLBD1/CCR1/ADAMTSL4/MS4A4A/C2/VCAN/FCGR1B/MYOF/FCGR1A/FCGR2A/FPR1/EGR2/LYZ/LRRC4/IGSF6/CCDC149/CCR2/DHRS9/CD36/TREM1/MPEG1/CLEC5A/S100A9/ASGR2/MNDA/CYP1B1/S100A8
D_A	Day7	pathways	REACTOME_HEME_SIGNALING	42	-0.616379	-1.95512	0.000292004	0.0327369	0.0313862	74	tags=12%, list=1%, signal=12%	TLR4/CLEC1B/HBA2/HBA1/HBB
D_A	Day11	pathways	REACTOME_EUKARYOTIC_TRANSLATION_ELONGATION	83	-0.526896	-1.95496	7.80142e-05	0.0147996	0.0141718	3762	tags=81%, list=30%, signal=57%	RPS13/RPL34/RPL24/RPSA/RPS21/RPL31/RPL12/RPL8/RPL23/RPL18/UBA52/RPS4Y1/RPLP2/RPS29/RPS25/RPS2/RPS20/RPS27/RPL36A/RPS9/RPS16/RPL38/RPL7A/RPL18A/RPL19/RPL27A/RPS7/RPL37/RPS23/RPL15/EEF1A1/RPS14/RPLP1/RPL35A/RPS5/RPL39/RPS11/RPL11/RPS27A/RPL10A/RPL30/RPL13A/RPL26/RPS4X/EEF2/RPS24/RPL21/RPLP0/RPS6/RPL22/RPL9/EEF1D/RPS18/EEF1G/RPS3A/RPL10/RPL14/RPS3/RPL13/RPL3/RPS17/RPL29/RPL7/RPL4/RPL5/RPL17/EEF1B2
B_A	Day11	pathways	WP_MICROGLIA_PATHOGEN_PHAGOCYTOSIS_PATHWAY	32	-0.623793	-1.95465	0.00288807	0.0811342	0.0757328	1766	tags=47%, list=16%, signal=40%	PTPN6/PIK3R3/ITGB2/FCER1G/VAV1/VAV2/PIK3CB/CYBA/TYROBP/TREM2/NCF1/LAT/FCGR1A/NCF4/TREM1
B_A	Day11	pathways	WP_IL18_SIGNALING_PATHWAY	178	-0.461583	-1.95415	7.763e-06	0.000789966	0.000737374	1439	tags=29%, list=13%, signal=25%	NFKBIE/RPTOR/MEPCE/CCNB2/IRAK1/RASA3/CEBPB/NFKBIZ/KCNH2/TMSB4X/HMOX1/GRN/BIRC3/ZC3H12A/CCDC9/NCAPH2/TIMP1/RANGAP1/NFKB2/RFX5/SOCS3/KLF2/TNF/NFKBIA/PTMS/CXCL16/NCF1/PRKCA/JUN/GATA1/TNFAIP3/PRKCD/ATF3/NR4A1/FOS/PTGS2/CCL4/KIFC3/RGS16/BTG2/CD36/CXCL2/LCK/CXCL3/MMP14/PLA2G7/CCL3/MMP2/CXCL8/IER3/CCL2
B_A	Day11	pathways	REACTOME_ACTIVATION_OF_MATRIX_METALLOPROTEINASES	17	-0.722444	-1.95308	0.00255216	0.0742378	0.0692955	596	tags=53%, list=5%, signal=50%	CTSV/CTSG/MMP7/MMP25/MMP17/MMP14/MMP2/TPSAB1/ELANE
D_C	Day7	cyp1b1gs	HELLER_SILENCED_BY_METHYLATION_UP	164	-0.465762	-1.95278	6.05449e-05	0.000626569	0.000176373	629	tags=20%, list=6%, signal=19%	IER3/FUT7/GPM6B/SPARC/SAMSN1/CSF2RB/MX1/S100A6/ALCAM/SPIB/LPXN/CTSH/CFP/HCK/CAPN3/NCF4/CD86/MUC1/IGFBP4/AGRN/CDKN1A/HNMT/CD1E/ARL4C/IL13RA1/SERPINF1/GPR183/CCR7/CST7/CSTA/MYOF/S100P/CYP1B1
B_A	Day7	cyp1b1gs	GOBP_NEGATIVE_REGULATION_OF_CELL_ADHESION	154	-0.521261	-1.95259	3.83064e-05	0.000287959	9.9416e-05	1194	tags=29%, list=11%, signal=26%	CEBPB/ILDR2/SIPA1/SMAD7/DUSP3/TNFAIP8L2/IL4R/SRC/SPI1/PLXND1/VSIR/PDE3B/HLA-DRB1/PLXNB2/LAX1/ZC3H12A/SOCS1/ZNF703/NOTCH4/LPXN/LILRB1/JAG1/SDC4/PTPRO/ANXA1/THBS1/PRKCD/KLF4/IL1RN/CD86/ZBTB7B/LGALS3/IL4I1/RGCC/VSIG4/ADAMDEC1/FGL2/MUC1/CTSG/FCGR2B/LILRB4/MMP2/TGFBI/CYP1B1
D_A	Day3	hallmark	HALLMARK_E2F_TARGETS	178	-0.462257	-1.9522	2.85457e-06	4.75762e-05	2.50401e-05	4823	tags=65%, list=39%, signal=40%	NAA38/BRCA1/BRCA2/MMS22L/KIF4A/NUP153/DNMT1/RAD51AP1/TUBB/PMS2/PCNA/RFC3/SSRP1/SMC6/CHEK2/EED/ANP32E/PRIM2/CKS2/UBE2T/DLGAP5/HUS1/RRM2/CSE1L/POLD3/SPC25/RANBP1/SNRPB/CDC25B/ILF3/MCM4/HMMR/CDKN2C/GSPT1/DCTPP1/PLK4/RBBP7/NOP56/MCM2/EXOSC8/SRSF2/PAICS/CDKN3/LIG1/SRSF1/TUBG1/UBR7/CNOT9/SLBP/EIF2S1/CTPS1/CDK1/NME1/BIRC5/PHF5A/HMGA1/CDK4/SYNCRIP/DCLRE1B/RPA2/MLH1/RAN/POLE/ASF1B/ESPL1/MYBL2/TRIP13/MELK/…
B_A	Day7	cyp1b1gs	GOBP_CYTOKINE_PRODUCTION	453	-0.471161	-1.9519	9.62991e-10	1.55505e-08	5.36872e-09	1123	tags=23%, list=11%, signal=21%	SMAD7/HLA-DPB1/LRRK2/CYBA/SIRPA/IL4R/SORL1/HLA-F/SRC/CAMK4/ABCD1/ZFP36/VSIR/FURIN/GPRC5B/SERPINB1/PLCG2/PGLYRP2/HLA-DRB1/CCL3/CD2/BST2/PLD4/PYHIN1/TNFRSF1B/PDCD4/GHRL/FCER1G/CCDC88B/CD84/CAPN2/C1QTNF4/ZC3H12A/TRPM4/SOCS1/TSKU/CD4/TLR7/CD24/TSPO/PLD3/CASP1/LILRB1/SULF2/PCSK5/CLEC7A/CARD9/C3AR1/EREG/CLEC4A/SPON2/RAB7B/ANXA1/CX3CR1/THBS1/CHI3L1/KLF4/TLR4/IRF7/PTGS2/TLR2/CD86/ZBTB7B/LTBP1/CSF1R/DTX4/…
B_A	Day7	pathways	WP_EICOSANOID_SYNTHESIS	12	-0.828777	-1.95169	0.00187252	0.0681173	0.0645991	1016	tags=58%, list=10%, signal=53%	DPEP1/PLA2G6/PLA2G4B/PTGS2/LTC4S/ALOX5AP/PTGDS
D_A	Day11	cyp1b1gs	RPS14_DN.V1_UP	156	-0.490523	-1.95141	2.77612e-07	7.79163e-06	6.03927e-06	484	tags=21%, list=4%, signal=20%	RASGRP3/C3AR1/GFI1/GPNMB/TYROBP/PTPRO/VWF/ITGAL/ANPEP/SORL1/F13A1/TRIM36/ITGB2/GPR183/KBTBD11/NKG7/TGFBI/CTSG/IGSF6/PLA2G7/CD14/PILRA/ADAMDEC1/CLEC5A/MS4A6A/CSTA/CYP1B1/MNDA/AZU1/PTGDS/ELANE/PRTN3
B_A	Day3	pathways	KEGG_HEMATOPOIETIC_CELL_LINEAGE	48	-0.773238	-1.95043	1.50026e-07	2.02735e-05	1.92981e-05	959	tags=46%, list=8%, signal=42%	ANPEP/IL3RA/CD1D/ITGAM/CD19/CSF2RA/CD2/FLT3LG/HLA-DRB1/CD38/TNF/CD36/IL9R/CSF1R/HLA-DRB5/CD14/IL1R1/CR1/CD1C/CD1E/CD1A/IL7R
B_A	Day7	pathways	WP_MICROGLIA_PATHOGEN_PHAGOCYTOSIS_PATHWAY	32	-0.673623	-1.94993	0.00238585	0.079309	0.0752128	1534	tags=47%, list=15%, signal=40%	ITGB2/FCGR1A/NCF2/LAT/CYBA/PLCG2/FCER1G/PIK3CB/NCF4/HCK/NCF1/VAV2/TYROBP/SIGLEC7/TREM2
D_A	Day7	pathways	PID_CMYB_PATHWAY	62	-0.571729	-1.94976	0.000166871	0.0259036	0.0248348	612	tags=26%, list=5%, signal=25%	CDK6/TFEC/ADORA2B/SPI1/KIT/CEBPA/ETS2/GATA1/CSF1R/ANPEP/CEBPD/MPO/RAG2/LYZ/PRTN3/ELANE
B_A	Day3	pathways	REACTOME_RHO_GTPASES_ACTIVATE_NADPH_OXIDASES	20	-0.848154	-1.94795	1.35228e-06	0.00016124	0.000153482	1011	tags=45%, list=9%, signal=41%	MAPK11/PRKCD/PRKCZ/NCF2/NCF1/PRKCA/CYBB/S100A9/S100A8
B_A	Day7	cyp1b1gs	OSADA_ASCL1_TARGETS_DN	16	-0.772607	-1.94777	0.00173003	0.00575795	0.0019879	849	tags=31%, list=8%, signal=29%	SOCS3/AHNAK/AXL/TGFBI/CYP1B1
B_A	Day7	cyp1b1gs	ZHU_CMV_ALL_DN	62	-0.594668	-1.94743	0.000782464	0.00319017	0.00110139	555	tags=24%, list=5%, signal=23%	ID2/TPM2/MITF/ANXA1/THBS1/LAMB2/FLNA/TENT5A/CEBPD/HNMT/LMNA/ANPEP/CFD/VCAN/CYP1B1
D_A	Day11	cyp1b1gs	TONKS_TARGETS_OF_RUNX1_RUNX1T1_FUSION_MONOCYTE_DN	47	-0.584014	-1.94718	0.000483153	0.00581164	0.00450459	842	tags=30%, list=7%, signal=28%	IRF4/PLXNC1/MDM4/S100B/RNF24/CD1C/CD1E/PTGER3/FGL2/ADAMDEC1/HBA1/HBG1/CYP1B1/HBB
B_A	Day7	cyp1b1gs	GSE36078_UNTREATED_VS_AD5_INF_MOUSE_LUNG_DC_UP	89	-0.561237	-1.94624	0.000192417	0.00107556	0.000371331	705	tags=25%, list=7%, signal=23%	MYO15B/TNFSF13B/RTN4RL2/MAN1C1/LINGO3/OLIG1/NDRG1/DIRAS1/GPR35/P2RY13/LRRN3/SCN3B/TRH/EVC2/PLEKHH3/ADAMTS7/KCNJ2/ALOX5AP/PID1/TREM2/S100A9/CYP1B1
D_A	Day11	cyp1b1gs	VERHAAK_AML_WITH_NPM1_MUTATED_UP	143	-0.493834	-1.94602	4.46337e-07	1.17442e-05	9.10293e-06	976	tags=33%, list=8%, signal=31%	CTSD/IFI30/GNS/HCK/PLEK/S100A6/PHKA2/BCL6/TYMP/ETS2/TBXAS1/FCGR2A/SLC16A3/TRIB1/RASGRP3/C3AR1/TLR4/HNMT/LMNA/KCNJ2/CARD9/KCNK5/CCR1/SLC15A3/SERPINB2/FCN1/FGR/PRKCD/FGL2/MMP2/LGALS2/HOMER3/THBS1/CTSG/C5AR1/VCAN/TREM1/CD14/TMEM176B/PILRA/CD36/TRGC1/HCAR3/RHAG/CYP1B1/PF4/PPBP
D_C	Day3	pathways	WP_GPCRS_CLASS_A_RHODOPSINLIKE	92	-0.501386	-1.94548	5.05582e-05	0.00520496	0.00468328	1149	tags=36%, list=9%, signal=33%	CNR2/GPR85/ADORA2B/ADRB2/LPAR4/GPR68/HTR2B/PTAFR/NMUR1/P2RY2/PTGIR/ACKR2/OR10A5/CXCR3/OPRD1/CXCR2/C5AR2/GPR35/OR14J1/MAS1/P2RY10/FPR2/GPR34/CX3CR1/CCR1/CCR5/HTR7/FPR1/FPR3/CCR7/P2RY6/CCR2/CCR6
D_C	Day7	cyp1b1gs	GSE22601_IMMATURE_CD4_SINGLE_POSITIVE_VS_DOUBLE_POSITIVE_THYMOCYTE_UP	73	-0.526888	-1.94544	0.00142118	0.00596627	0.00167945	1490	tags=36%, list=15%, signal=30%	COL9A2/FGFR1/INSYN2A/EMILIN1/C2orf50/EVC2/CASS4/EBF1/CD226/BOC/EPGN/C1orf53/CDH3/DNAJC5B/PGGHG/PRR33/CD1A/EVPL/ADAMTSL4/ASIC1/CYBB/DLGAP3/COL8A2/FST/ELANE/CYP1B1
B_A	Day11	cyp1b1gs	OISHI_CHOLANGIOMA_STEM_CELL_LIKE_DN	167	-0.462881	-1.9453	8.64844e-06	6.10971e-05	1.98224e-05	1605	tags=30%, list=14%, signal=26%	SERPINB1/FUT2/GRIN2D/GEM/RAB31/MARCKSL1/DEPP1/IER5/LIMA1/CITED2/SEMA7A/RARRES1/ECE1/SIPA1/ROR2/CTBS/ADGRA2/HPGD/SEMA3A/HSPG2/TIMP1/RPP25/MUC1/CCZ1/ANG/QPCT/ZFP36L1/CDA/PTGIS/ECM1/PRKCD/EFEMP2/PTGS2/EMILIN1/RIN2/PMP22/SLC44A4/LRP1/VDR/MX2/STX11/MTMR11/SLC2A5/TMC7/VEGFC/LCK/MMP14/LYZ/TPSAB1/CYP1B1
D_C	Day7	cyp1b1gs	HP_CENTRAL_OPACIFICATION_OF_THE_CORNEA	12	-0.772644	-1.94504	0.00349794	0.0108621	0.00305759	16	tags=25%, list=0%, signal=25%	CD247/TGFBI/CYP1B1
B_A	Day7	cyp1b1gs	GSE360_L_DONOVANI_VS_B_MALAYI_HIGH_DOSE_MAC_UP	119	-0.537939	-1.94459	7.6952e-05	0.000493398	0.000170343	760	tags=18%, list=7%, signal=17%	CAPN2/CLCN4/VDR/RNFT2/CCR1/ARL4C/MRC1/IL1RN/S100A10/TIPARP/GALNT18/IL1R1/CXCL8/ANPEP/KIFC3/HMOX1/PTGER3/CD163/PF4/VCAN/CYP1B1
D_B	Day3	pathways	WP_DNA_REPLICATION	33	-0.475737	-1.94454	0.00222623	0.0306416	0.0260541	2700	tags=58%, list=23%, signal=45%	POLD4/RFC4/ORC1/RFC5/POLD1/PRIM2/UBC/CDC6/POLD3/DBF4/RFC2/CDC45/GMNN/MCM5/MCM7/RPA2/ORC5/POLD2/CDT1
B_A	Day7	cyp1b1gs	CHUANG_OXIDATIVE_STRESS_RESPONSE_UP	17	-0.764052	-1.94407	0.00112354	0.00425966	0.00147062	287	tags=24%, list=3%, signal=23%	EGR1/JUN/HMOX1/CYP1B1
C_B	Day11	pathways	REACTOME_CELLULAR_RESPONSE_TO_CHEMICAL_STRESS	117	-0.461085	-1.94322	4.27763e-05	0.00375044	0.00345725	188	tags=3%, list=2%, signal=3%	HELZ2/HBA2/HBA1/HBB
D_C	Day7	cyp1b1gs	GSE1432_6H_VS_24H_IFNG_MICROGLIA_UP	137	-0.475471	-1.94322	9.82548e-05	0.000925239	0.000260446	595	tags=12%, list=6%, signal=11%	SPARC/COL6A1/DSC2/MX1/ANXA2/IL1R1/FCGR2A/STAB1/FCGR2B/LMNA/OLR1/MRC1/MMP2/SDS/S100A9/CYP1B1
B_A	Day11	pathways	PID_CMYB_PATHWAY	67	-0.533034	-1.94179	0.000520572	0.0214519	0.0200238	1393	tags=34%, list=12%, signal=30%	ETS1/ETS2/KIT/ZFPM1/CEBPB/BIRC3/CSF1R/ADORA2B/MYC/SPI1/CEBPD/CEBPA/CD4/GATA1/PTGS2/MPO/CDKN1A/ANPEP/HES1/LYZ/PRTN3/CA1/ELANE
D_C	Day7	cyp1b1gs	HP_PETERS_ANOMALY	14	-0.743883	-1.94178	0.00471022	0.0131003	0.00368761	2	tags=14%, list=0%, signal=14%	B3GLCT/CYP1B1
B_A	Day7	cyp1b1gs	GRAHAM_CML_QUIESCENT_VS_NORMAL_DIVIDING_UP	39	-0.641754	-1.94068	0.000687749	0.00293979	0.00101494	913	tags=36%, list=9%, signal=33%	ICAM4/CCL3/MAFF/TPSAB1/HBB/HBG1/IL1RN/PTGS2/RHAG/JUN/RGCC/CXCL8/SERPINB2/CYP1B1
D_B	Day11	cyp1b1gs	GOBP_ESTROGEN_METABOLIC_PROCESS	14	-0.692521	-1.94052	0.0216493	0.0853716	0.0597666	2296	tags=50%, list=18%, signal=41%	SULT1A1/UGT2B4/TIPARP/CYP3A5/HSD17B8/HSD17B11/UGT2B11
D_A	Day11	pathways	REACTOME_CHAPERONE_MEDIATED_AUTOPHAGY	18	-0.710776	-1.94034	0.0036494	0.16116	0.154323	67	tags=28%, list=1%, signal=28%	PLIN3/HDAC6/LAMP2/RNASE1/HBB
D_C	Day11	pathways	WP_ARYL_HYDROCARBON_RECEPTOR_PATHWAY_WP2873	24	-0.585862	-1.94017	0.00494636	0.122646	0.112854	288	tags=38%, list=2%, signal=37%	HES1/TNF/JUND/MGST1/IL12A/JUNB/AHRR/MYOF/CYP1B1
B_A	Day11	cyp1b1gs	GSE45365_HEALTHY_VS_MCMV_INFECTION_CD8A_DC_IFNAR_KO_DN	145	-0.469864	-1.9399	2.44811e-05	0.000148927	4.8318e-05	1431	tags=26%, list=13%, signal=23%	TENT5A/SPHK1/PRKAG2/CFAP410/IFI44/SLC1A3/DDX39A/ACSL1/LTC4S/TNFRSF4/HMOX1/DNAJB5/IRF7/PLEKHO1/SERTAD3/MYO1E/ARHGEF11/NOD2/GLA/TICAM1/CEBPD/WDFY3/TNF/RBM47/FBLN2/SRC/TDRD7/DOCK4/CLCF1/ANPEP/KIFC3/C3AR1/VDR/EREG/CXCL3/RNASE1/TGFBI/CYP1B1
B_A	Day7	cyp1b1gs	GSE3039_CD4_TCELL_VS_B1_BCELL_UP	133	-0.528141	-1.9392	6.16193e-05	0.000433323	0.000149602	875	tags=20%, list=8%, signal=18%	HLA-DMB/HLA-DRB1/ROGDI/ARRDC1/FRMD6/HLA-DQA1/NCS1/P4HB/SULF2/CCDC81/IFI30/IGFBP4/CRIP1/CST3/RAB39A/HTR7/MS4A6A/CCR2/ASGR2/RNASE2/RNASE3/MYCL/EPB41L3/CLEC10A/PF4/CYP1B1
B_A	Day7	cyp1b1gs	GSE360_HIGH_DOSE_B_MALAYI_VS_M_TUBERCULOSIS_MAC_DN	122	-0.534839	-1.93904	7.1327e-05	0.00047119	0.000162676	1161	tags=21%, list=11%, signal=19%	ARSB/CD38/GRIK5/IGFBP7/ZFP36/GLIPR1/SERPINB1/GLUL/SOCS1/RNFT2/ACSL1/RAB31/CXCR4/PTGS2/TLR2/IL3RA/SIT1/CXCL8/ANPEP/OLR1/RNASE2/SRGN/EPB41L3/CXCL1/VCAN/CYP1B1
B_A	Day11	pathways	WP_PLATELETMEDIATED_INTERACTIONS_WITH_VASCULAR_AND_CIRCULATING_CELLS	13	-0.764012	-1.93871	0.00229789	0.0714631	0.0667055	590	tags=46%, list=5%, signal=44%	PF4/TLR7/TGFB3/TLR2/TLR4/CCL2
B_A	Day7	cyp1b1gs	BURTON_ADIPOGENESIS_12	23	-0.711676	-1.93859	0.00177436	0.00583877	0.0020158	3	tags=9%, list=0%, signal=9%	POLN/CYP1B1
B_A	Day11	cyp1b1gs	GSE30971_CTRL_VS_LPS_STIM_MACROPHAGE_WBP7_KO_4H_DN	135	-0.475605	-1.9383	2.16827e-05	0.000135672	4.40175e-05	917	tags=21%, list=8%, signal=19%	S1PR3/SCHIP1/RGS1/GANC/SPIN4/GLA/IL13RA1/RAB7B/C11orf45/SLC37A2/KLF9/FOS/ENC1/CD300LB/RGCC/CD1E/C3orf80/TREM1/CA2/SLC22A4/HOMER3/OASL/CD36/MNDA/FGL2/PRDM1/CLEC5A/CYP1B1
B_A	Day11	pathways	REACTOME_ATF4_ACTIVATES_GENES_IN_RESPONSE_TO_ENDOPLASMIC_RETICULUM_STRESS	20	-0.691205	-1.9381	0.00419517	0.105082	0.0980865	486	tags=25%, list=4%, signal=24%	EXOSC4/CEBPB/ATF3/CXCL8/CCL2
D_A	Day3	cyp1b1gs	GOBP_REACTIVE_OXYGEN_SPECIES_METABOLIC_PROCESS	153	-0.471519	-1.93803	3.05795e-06	5.14958e-05	3.34765e-05	578	tags=14%, list=5%, signal=13%	TLR4/NRROS/FPR2/MPO/TYROBP/ITGB2/PRKCD/HBD/PRKN/LRRK2/TNF/BMP7/CD36/HBG1/CYBB/HBG2/PID1/CYP1B1/HBA1/HBA2/HBB
D_B	Day3	pathways	KEGG_PARKINSONS_DISEASE	104	-0.36223	-1.93793	2.06617e-05	0.000802971	0.000682754	2212	tags=55%, list=19%, signal=45%	ATP5PO/NDUFB8/NDUFB2/UQCRFS1/MT-ND3/NDUFA10/UBE2G1/SLC25A6/ATP5F1B/PARK7/ATP5F1C/NDUFA6/ATP5PF/UQCR10/NDUFA8/NDUFA3/NDUFS6/NDUFS7/HTRA2/ATP5PD/NDUFS2/UQCRQ/COX7B/PPID/VDAC2/NDUFV3/NDUFA2/UQCR11/NDUFC2/ATP5MC3/COX8A/NDUFAB1/NDUFB10/ATP5PB/NDUFB7/MT-ND4L/VDAC3/UQCRC1/NDUFB9/SDHD/CASP3/COX6B1/VDAC1/ATP5F1D/COX5A/NDUFS5/ATP5MC1/UQCRC2/SDHA/NDUFS8/NDUFC1/COX5B/NDUFA7/SDHB/NDUFS3/NDUFV1/CYC1
D_B	Day3	pathways	KEGG_RNA_POLYMERASE	26	-0.491141	-1.93747	0.000786524	0.0147065	0.0125047	1308	tags=35%, list=11%, signal=31%	POLR3B/POLR2I/POLR2F/POLR1C/POLR2L/POLR3H/POLR2C/POLR2E/POLR1E
D_C	Day3	pathways	REACTOME_TRAFFICKING_AND_PROCESSING_OF_ENDOSOMAL_TLR	11	-0.794561	-1.93723	0.000489339	0.0265145	0.023857	865	tags=64%, list=7%, signal=59%	TLR3/CTSL/CTSB/UNC93B1/CTSV/TLR7/TLR8
B_A	Day7	pathways	REACTOME_DAP12_INTERACTIONS	31	-0.671768	-1.93605	0.0033004	0.0994246	0.0942894	897	tags=35%, list=9%, signal=33%	PLCG2/PIK3CB/LCK/SIGLEC14/SIRPB1/GRAP2/VAV2/CD300LB/TYROBP/CLEC5A/TREM2
C_B	Day11	pathways	REACTOME_LATE_ENDOSOMAL_MICROAUTOPHAGY	22	-0.628917	-1.93578	0.00263029	0.0757227	0.0698031	2	tags=14%, list=0%, signal=14%	VPS37B/HDAC6/HBB
B_A	Day7	pathways	WP_OVERVIEW_OF_PROINFLAMMATORY_AND_PROFIBROTIC_MEDIATORS	28	-0.685513	-1.93534	0.00284822	0.0915228	0.0867958	665	tags=46%, list=6%, signal=44%	CCL3/TNFSF13B/TNFSF13/CTF1/IL1RN/IL11/IL12A/CCL23/CCL4/CXCL8/PF4/CXCL1/PPBP
B_A	Day11	pathways	WP_CHEMOKINE_SIGNALING_PATHWAY	106	-0.492014	-1.93496	8.85889e-05	0.00604237	0.0056401	1671	tags=33%, list=15%, signal=28%	STAT1/CCR4/GRK5/GNG11/PIK3R3/CCR10/GRK6/TIAM1/CXCR3/CCR6/PIK3R5/VAV1/VAV2/CXCR2/PIK3CB/GNGT1/PLCB3/XCL1/NFKBIA/CXCL16/NCF1/PF4/GNG4/PRKCD/ADCY9/PPBP/CCR1/CCL4/PARD3/GNGT2/CX3CR1/FGR/CXCL3/CCL3/CCR2
D_C	Day7	pathways	REACTOME_EUKARYOTIC_TRANSLATION_ELONGATION	64	-0.533156	-1.93396	0.00144426	0.105653	0.101507	3621	tags=95%, list=37%, signal=61%	RPL37/RPS7/RPL7A/RPL17/RPL13A/RPS2/UBA52/EEF1A1/RPS18/RPS15/RPS16/RPL18/RPS6/RPL35A/RPS15A/RPLP0/RPL31/RPS9/RPL29/RPL9/RPL28/RPL5/RPLP1/RPL3/RPS27/RPL32/RPL11/RPS3A/RPS8/RPLP2/RPS19/RPS27A/RPL39/RPL18A/RPS21/RPL36A/RPL21/RPS14/RPL26/RPL10A/RPL22/RPS13/RPS12/EEF1A2/RPL19/RPL34/RPS23/RPL30/RPS28/RPL10/RPL13/RPS4X/FAU/RPS24/RPS5/RPS25/RPL12/RPL39L/EEF1B2/RPL14/RPL3L
D_C	Day3	pathways	KEGG_TRYPTOPHAN_METABOLISM	24	-0.654064	-1.93384	0.000726848	0.0340132	0.0306041	1192	tags=25%, list=10%, signal=23%	ALDH1B1/AFMID/MAOA/DDC/KYNU/CYP1B1
B_A	Day11	pathways	KEGG_NITROGEN_METABOLISM	11	-0.787784	-1.93365	0.00198685	0.0654999	0.0611392	1264	tags=45%, list=11%, signal=40%	CA8/GLUL/HAL/CA2/CA1
B_A	Day3	cyp1b1gs	TONKS_TARGETS_OF_RUNX1_RUNX1T1_FUSION_MONOCYTE_DN	51	-0.763938	-1.93275	5.62655e-08	1.14674e-06	6.59956e-07	564	tags=31%, list=5%, signal=30%	HDC/PDE4A/HBG1/HLA-DQB1/S100B/SDC2/IRF4/FGL2/HBB/HBA1/ADAMDEC1/CD1C/CD1E/CD1A/CCR6/CYP1B1
D_C	Day3	cyp1b1gs	KEGG_TRYPTOPHAN_METABOLISM	24	-0.654064	-1.93196	0.000715683	0.00432477	0.00224929	1192	tags=25%, list=10%, signal=23%	ALDH1B1/AFMID/MAOA/DDC/KYNU/CYP1B1
B_A	Day11	cyp1b1gs	GSE28783_CTRL_ANTI_MIR_VS_UNTREATED_ATHEROSCLEROSIS_MACROPHAGE_UP	123	-0.478941	-1.9315	1.45674e-05	9.3831e-05	3.04427e-05	1064	tags=15%, list=10%, signal=14%	GYPB/KCNN3/PLA2G4A/SULT1A1/RASSF9/ABCC2/MYC/WDFY3/ZFP36L1/RLN2/HBD/CCL4/RGS16/EREG/MGAM/PLAAT3/S100A12/VCAN/CYP1B1
D_A	Day11	pathways	PID_CMYB_PATHWAY	70	-0.540932	-1.93109	8.4852e-05	0.0147996	0.0141718	714	tags=26%, list=6%, signal=24%	CD4/ETS2/MYC/SPI1/KIT/ADORA2B/CEBPB/HES1/CA1/GATA1/CEBPA/ANPEP/CSF1R/CEBPD/LYZ/MPO/ELANE/PRTN3
B_A	Day7	cyp1b1gs	GSE41176_WT_VS_TAK1_KO_ANTI_IGM_STIM_BCELL_3H_DN	124	-0.531756	-1.93031	6.42428e-05	0.000437654	0.000151097	1443	tags=27%, list=14%, signal=24%	LHFPL2/S100A11/PLOD3/PTAFR/PDIA6/HSP90B1/PISD/HIP1/CEBPB/CPVL/FKBP2/TFEC/DUSP3/CYBA/CSF2RA/RNH1/MYDGF/AK4/TBC1D9/GLA/GRN/CD93/CCR1/TNFSF14/IL1RN/RGL1/ANXA2/IGSF6/ADAMDEC1/ALOX5AP/GEM/S100P/S100A9/CYP1B1
D_C	Day11	cyp1b1gs	WP_ARYL_HYDROCARBON_RECEPTOR_PATHWAY_WP2873	24	-0.585862	-1.93022	0.0120947	0.0553463	0.0391624	288	tags=38%, list=2%, signal=37%	HES1/TNF/JUND/MGST1/IL12A/JUNB/AHRR/MYOF/CYP1B1
D_C	Day7	cyp1b1gs	LI_PBMC_MENACTRA_AGE_18_45YO_CORRELATED_WITH_ANTI_POLYSACCHARIDE_ANTIBODY_3DY_POSITIVE	48	-0.566087	-1.92975	0.00123986	0.00530518	0.00149336	668	tags=33%, list=7%, signal=31%	CSF2RA/HLA-DQA1/PRKCD/FUT7/CD1A/TNFSF13B/SAMSN1/PTGS2/IL4I1/RIN2/CD86/CD1C/CSF1R/ASGR2/RGL1/CYP1B1
D_A	Day3	cyp1b1gs	GSE41176_WT_VS_TAK1_KO_ANTI_IGM_STIM_BCELL_3H_DN	172	-0.460313	-1.9293	1.29371e-06	2.8666e-05	1.86352e-05	3720	tags=55%, list=30%, signal=39%	SLC16A6/DKC1/BANF1/URM1/GBA/GTPBP6/BCAP31/DNAJC7/PSMD8/KEAP1/HDDC2/WSB2/HSPE1/NOL7/RBM19/GSR/PPIB/SRSF1/PSMD11/DDX10/CTNS/EIF2S1/CLN3/RAD23B/NME1/CDK4/PDIA6/EXOSC7/M6PR/DDX27/UBE2J1/HSPA9/RNASEH1/SEC24C/GNPDA1/EIF4G1/MRPL23/PUM3/CYBA/FKBP2/MRPS12/IGF2R/JMJD6/BOLA2/PES1/CTSD/DDX39A/BYSL/HSP90B1/IL2RG/CAPG/TBC1D9/MYDGF/SRM/EIF3B/URB2/MRPL12/GYPC/EMG1/RNH1/IRAK1/TSR1/WDR18/GLA/PLOD3/LSP1/PSMD3/POLR1…
D_C	Day3	cyp1b1gs	GSE4984_UNTREATED_VS_GALECTIN1_TREATED_DC_UP	146	-0.463092	-1.92875	8.26565e-06	8.96505e-05	4.66268e-05	2462	tags=34%, list=20%, signal=27%	MAFG/LAPTM5/BMP2K/SNX18/VASP/UBN1/DAPP1/CHD1/DUSP3/FLVCR2/UPP1/AP5B1/EFHD2/SLC16A6/SBNO2/USP4/ANKRD13D/FCGR1B/FCER1G/IPMK/GSR/P2RX7/RAB31/SLC22A4/PTK2B/GTSE1/LILRB1/PLBD1/LMNB1/SPI1/RELT/RNF19B/CTSB/GLUL/SLC8A1/DSE/ADAP1/IGSF6/RHOU/RFX2/NAIP/GPR84/SERPINA1/FPR1/ODF3B/S100A9/VCAM1/CYP1B1/S100A8
B_A	Day11	cyp1b1gs	GOBP_ARACHIDONIC_ACID_METABOLIC_PROCESS	30	-0.624521	-1.928	0.00140962	0.0042001	0.00136269	1033	tags=30%, list=9%, signal=27%	FAAH2/PLA2G4A/FAAH/PTGIS/PTGS2/ALOX15B/CYP2F1/PTGDS/CYP1B1
D_C	Day11	pathways	WP_SLEEP_REGULATION	16	-0.645123	-1.92777	0.00781861	0.165883	0.152639	482	tags=31%, list=4%, signal=30%	CST3/FOS/UTS2/STAR/PTGDS
D_A	Day11	pathways	KEGG_RIBOSOME	78	-0.527669	-1.92715	7.07964e-05	0.0147996	0.0141718	3762	tags=79%, list=30%, signal=56%	RPS13/RPL34/RPL24/RPSA/RPS21/RPL31/RPL12/RPL8/RPL23/RPL18/UBA52/RPS4Y1/RPLP2/RPS29/RPS25/RPS2/RPS20/RPS27/RPL36A/RPS9/RPS16/RPL38/RPL7A/RPL18A/RPL19/RPL27A/RPS7/RPL37/RPS23/RPL15/RPLP1/RPL35A/RPS5/RPL39/RPS11/RPL11/RPS27A/RPL10A/RPL30/RPL13A/RPL26/RPS4X/RPS24/RPL21/RPLP0/RPS6/RPL22/RPL9/RPS18/RPS3A/RPL10/RPL14/RPS3/RPL13/RPL3/RPS17/RPL29/RSL24D1/RPL7/RPL4/RPL5/RPL17
C_B	Day11	pathways	WP_OMEGA9_FATTY_ACID_SYNTHESIS	11	-0.751971	-1.92706	0.00552639	0.1141	0.105181	850	tags=73%, list=7%, signal=68%	ELOVL1/ACSL3/ELOVL5/FADS1/FASN/FADS2/SCD/ELOVL6
B_A	Day7	pathways	WP_SARSCOV2_INNATE_IMMUNITY_EVASION_AND_CELLSPECIFIC_IMMUNE_RESPONSE	38	-0.643308	-1.92702	0.00205742	0.070834	0.0671755	363	tags=24%, list=3%, signal=23%	CCL3/TLR7/IRF7/CCL4/CXCR2/CXCL8/PF4/CXCL1/PPBP
B_A	Day7	cyp1b1gs	GSE2706_2H_VS_8H_LPS_STIM_DC_UP	122	-0.531518	-1.92699	9.9005e-05	0.000607974	0.000209899	1760	tags=38%, list=17%, signal=32%	TST/ADRB2/PLEK/FAM98C/FES/HOXA5/MIF4GD/TSPYL2/PHYHD1/NFATC1/DOCK1/GALC/ANO8/ZNF704/ZFP36L2/PRCP/ADK/AK2/TMEM45B/EMB/NME3/PRAM1/NFKBIZ/MXD4/HLA-DMB/MAN2A2/CCDC96/MAFF/ZC3H12A/RHOB/FCER2/JAG1/STX11/CSF1R/EGR1/LTK/BTG2/CLMN/GALNT18/IER3/PLBD1/ADORA2B/VSIG4/SIT1/TREM2/CYP1B1
B_A	Day11	cyp1b1gs	GOBP_NEGATIVE_REGULATION_OF_NF_KAPPAB_TRANSCRIPTION_FACTOR_ACTIVITY	61	-0.539655	-1.92699	0.000224749	0.00103621	0.00033619	1335	tags=26%, list=12%, signal=23%	IRAK1/TMSB4X/ZC3H12A/KLF4/BCL3/PELI1/NOD2/SPI1/IRAK2/TRAF3/NFKBIA/GFI1/PTGIS/TNFAIP3/TMIGD3/CYP1B1
D_C	Day3	hallmark	HALLMARK_INFLAMMATORY_RESPONSE	151	-0.46138	-1.92607	5.71877e-06	5.71877e-05	3.61185e-05	1570	tags=32%, list=13%, signal=28%	ADRM1/ITGA5/PLAUR/CDKN1A/SPHK1/PROK2/P2RX7/SLC7A1/ICOSLG/SLC28A2/ICAM1/TLR1/PVR/CHST2/IL10RA/CD70/ADORA2B/C5AR1/CD40/TLR3/NOD2/PIK3R5/PTAFR/RGS1/GPR132/MYC/NMUR1/IRAK2/P2RY2/PTGIR/SLC7A2/MSR1/LPAR1/TNFSF15/CD14/RGS16/GPR183/AXL/INHBA/FPR1/AQP9/MMP14/CCR7/IL7R/CCL2/CYBB/CCL7/CLEC5A
D_C	Day11	cyp1b1gs	GSE29618_MONOCYTE_VS_PDC_UP	169	-0.404755	-1.92594	1.52152e-05	0.000228772	0.000161876	1013	tags=22%, list=8%, signal=21%	MEGF9/KLF11/EVI2B/DPEP2/KDM7A/SLC31A2/LGALS3/BEST1/CFP/ITGB2/NAIP/BCL6/TLR2/FGR/BLVRB/TENT5A/CD86/RCBTB2/IL1RN/TYROBP/FGL2/PLBD1/ALDH3B1/CEBPA/FYB1/RIN2/LY86/FPR1/PILRA/PADI2/RNASE2/AOAH/TREM1/CSF1R/EGR1/LIN7A/S100A9/CYP1B1
B_A	Day11	cyp1b1gs	GOBP_NEGATIVE_REGULATION_OF_CELL_ADHESION	172	-0.456063	-1.92552	4.59023e-06	3.64071e-05	1.1812e-05	1277	tags=26%, list=11%, signal=23%	DUSP1/SCRIB/CEBPB/GLMN/APOA1/ZC3H12A/KLF4/TMEM131L/LGALS9C/MUC1/PELI1/DLG5/SPI1/CD86/KANK1/XCL1/SMAD7/SOCS1/FBLN1/PRKCD/SRC/EPCAM/ZBTB7B/RGCC/CTSG/GPNMB/IL1RN/JAG1/ARHGAP6/LAG3/ACER2/DMTN/TACSTD2/FCGR2B/FGL2/IL4I1/MMP14/TGFBI/ADAMDEC1/THBS1/MMP2/LGALS7B/LGALS3/CYP1B1
D_A	Day3	pathways	REACTOME_APC_C_MEDIATED_DEGRADATION_OF_CELL_CYCLE_PROTEINS	81	-0.51484	-1.92536	0.000177053	0.0141479	0.0127682	4082	tags=64%, list=33%, signal=43%	PSMA4/PSMD7/PSMB5/CDK2/BUB3/PSMD13/PSMC2/PSMA6/PSMD14/PSMA5/PSMA7/ANAPC7/PSMB6/PSMD8/PSMB7/PSMC5/PSMB1/PSMD11/ANAPC5/CDC16/CDK1/PSMD6/PSMB2/PSMC6/NEK2/ANAPC1/PSMD4/PSMA3/ANAPC4/UBC/PSMD2/UBE2S/PSME3/PSMB3/ANAPC15/BUB1B/FZR1/PSMF1/PSME2/AURKB/PSMB10/CCNA2/PSMC1/PSMC4/UBE2C/PSMD3/PSMC3/CCNB1/ANAPC2/AURKA/PLK1/CDC20
B_A	Day7	pathways	REACTOME_TAK1_ACTIVATES_NFKB_BY_PHOSPHORYLATION_AND_ACTIVATION_OF_IKKS_COMPLEX	26	-0.693921	-1.92521	0.00302459	0.094055	0.0891972	527	tags=15%, list=5%, signal=15%	IRAK2/NFKB2/S100B/S100A12
D_C	Day7	cyp1b1gs	GSE2706_2H_VS_8H_R848_STIM_DC_UP	137	-0.470919	-1.92462	0.000118456	0.00101371	0.00028535	1417	tags=24%, list=14%, signal=21%	FXYD5/TRMT5/HLA-DMB/GRAMD2B/PTGER2/PLXDC2/NCSTN/SGK1/NAPRT/GNA12/TMEM205/BTG2/CRACR2B/BLVRB/CSF3R/IER3/ACY1/IQCK/ACP5/RARG/F3/QSOX1/FCER2/TPCN1/ZNF503/MAFF/PLBD1/AHRR/ASGR2/MS4A6A/TGFBI/RBP4/CYP1B1
B_A	Day11	pathways	WP_PROSTAGLANDIN_SYNTHESIS_AND_REGULATION	30	-0.62443	-1.92442	0.00239309	0.0728236	0.0679754	1207	tags=40%, list=11%, signal=36%	PTGIR/HPGD/PLA2G4A/ANXA5/S100A10/PTGIS/S100A6/PTGS2/ANXA3/ANXA2/PTGER3/PTGDS
D_A	Day3	cyp1b1gs	GSE24634_TREG_VS_TCONV_POST_DAY7_IL4_CONVERSION_DN	160	-0.465027	-1.92427	2.48059e-06	4.35137e-05	2.82875e-05	783	tags=20%, list=6%, signal=19%	PLA2G15/CTSZ/BLNK/IRF8/SIRPA/HCK/PPARD/HNMT/CD68/TYROBP/RHBDF2/FCGR2B/CHI3L1/FPR3/MNDA/TYMP/FGL2/CD14/KYNU/TMEM176B/RGL1/PLA2G7/CTSV/CCL2/CSTA/CTSH/LYZ/CD163/LILRB4/MMP9/CYBB/CYP1B1
B_A	Day11	cyp1b1gs	HOSHIDA_LIVER_CANCER_SUBCLASS_S1	164	-0.45888	-1.92421	5.46767e-06	4.20147e-05	1.36313e-05	1588	tags=25%, list=14%, signal=22%	AP2S1/GEM/RAB31/S100A11/PFN1/PSMD2/CBFB/ITGB2/TNFRSF1B/PKMYT1/TMSB4X/GRN/OAZ1/IKBKE/IFI30/CD151/CYBA/FUT4/ANXA5/TRAF3/S100A10/HLA-DQB1/PLD3/FLNA/RIN2/QSOX1/GPNMB/CCN1/CRIP2/C3AR1/HLA-DQA2/SRGN/SLC2A5/ALOX5AP/FGL2/CCL3/RNASE1/IER3/CXCL1/VCAN/CYP1B1
B_A	Day11	pathways	WP_SELENIUM_MICRONUTRIENT_NETWORK	54	-0.552425	-1.92341	0.00102685	0.0380127	0.035482	1221	tags=22%, list=11%, signal=20%	SELENOO/APOA1/SELENOP/NFKB2/TNF/PTGS2/ALOX15B/HBA1/MPO/ALOX5AP/HBB/CCL2
D_C	Day7	cyp1b1gs	HOLLERN_SQUAMOUS_BREAST_TUMOR	56	-0.545608	-1.92305	0.000914996	0.00407173	0.00114615	851	tags=25%, list=9%, signal=23%	KLF4/RASL11B/PTCH2/SLC40A1/PARD6G/NFE2L3/KRT1/LRP4/ZNF703/KRT81/CACNA2D3/CSTA/SERPINB2/CYP1B1
B_A	Day7	cyp1b1gs	GSE28783_CTRL_ANTI_MIR_VS_UNTREATED_ATHEROSCLEROSIS_MACROPHAGE_UP	112	-0.535428	-1.92231	0.000184729	0.001046	0.000361125	763	tags=13%, list=7%, signal=13%	WDFY3/LPXN/KCNN3/EREG/HBD/SDC4/RASSF9/IRF8/CRIP1/GYPB/CCL4/PLAAT3/VCAN/S100A12/CYP1B1
B_A	Day7	cyp1b1gs	GOBP_RESPONSE_TO_ARSENIC_CONTAINING_SUBSTANCE	27	-0.685298	-1.92166	0.00298612	0.00916866	0.00316542	81	tags=22%, list=1%, signal=22%	MYC/CPEB2/ZC3H12A/HMOX1/SERPINF1/CYP1B1
C_B	Day11	cyp1b1gs	GOMF_TETRAPYRROLE_BINDING	78	-0.480798	-1.92101	0.000156388	0.00118967	0.000490918	213	tags=15%, list=2%, signal=15%	LPO/MPO/ABCB6/CYP51A1/CYP2E1/HBM/HBG2/HBG1/HBD/HBA2/HBA1/HBB
B_A	Day7	cyp1b1gs	GOBP_BLOOD_VESSEL_MORPHOGENESIS	326	-0.474722	-1.92088	2.33629e-07	2.82951e-06	9.76872e-07	1127	tags=25%, list=11%, signal=23%	ADM/SMAD7/CHD7/FMNL3/HOXA3/RNH1/CITED2/SPI1/ADGRA2/MYDGF/PLXND1/SAT1/HIPK1/LRP5/PDE3B/GLUL/EMILIN1/JUNB/ITGA2B/TNFSF12/GHRL/PIK3CB/ZC3H12A/RHOB/NOTCH4/YJEFN3/GRN/HSPG2/ITGA5/EFNA3/COL18A1/CTSH/JAG1/C3AR1/EREG/ANGPTL6/EGF/ARHGAP24/FOXO4/ANXA1/CXCR4/CX3CR1/THBS1/EMILIN2/CHI3L1/EFEMP2/FLNA/KLF4/PTGS2/TYMP/IL12A/ECM1/TIPARP/SPARC/RIN2/VAV2/SERPINF2/JUN/STAB1/CLEC14A/SEMA4A/RGCC/LRP1/NRP1/CD40/ANXA2/F…
D_C	Day11	cyp1b1gs	GSE24634_TREG_VS_TCONV_POST_DAY7_IL4_CONVERSION_DN	153	-0.408933	-1.92032	2.04056e-05	0.000296234	0.000209612	1038	tags=22%, list=8%, signal=21%	RHBDF2/ZSCAN18/ZNF573/UBE2W/LGALS3/TYMP/C1orf54/LPAR6/CXCR4/CTSV/HLX/FOS/CD68/SHTN1/FCGR2B/CMKLR1/FNDC3B/MAFF/HNMT/TYROBP/FGL2/PLBD1/RGL1/ACP5/CYBB/CTSH/BLNK/IRF8/NRP1/SLC15A3/LYZ/CSTA/MNDA/CYP1B1
B_A	Day11	cyp1b1gs	LEI_MYB_TARGETS	218	-0.442586	-1.92029	1.34648e-06	1.15639e-05	3.75181e-06	493	tags=33%, list=4%, signal=32%	SH2B3/GSTO1/NME1/ATP6V0D1/HSPA1A/CCND1/NINJ1/APRT/NUPR1/MT1X/MSN/MCL1/AURKA/FEN1/ALAS1/EIF3B/CDC25B/CD24/ANXA1/FARSA/TPX2/PPIB/FHL2/FASTK/SPARC/SERPINE1/GNG11/UBE2M/PDXK/BASP1/TRIP6/SAT1/LY6E/IGFBP7/PPM1E/CEBPB/PLK2/HMOX1/GRN/SLC16A3/ISG20/CKS2/DNAJA1/MUC1/ZFP36L2/MYC/ISG15/AXL/S100A10/KLF9/EPCAM/TUBB2A/PRSS23/CLEC11A/IL1RN/CDKN1A/CRIP2/ANXA3/SRGN/ANXA2/S100P/TGFBI/LGALS7/CXCL8/SELENBP1/PTGDS/RRA…
D_C	Day3	pathways	REACTOME_RRNA_MODIFICATION_IN_THE_NUCLEUS_AND_CYTOSOL	60	-0.53199	-1.91976	0.000305541	0.0190993	0.017185	4029	tags=70%, list=33%, signal=47%	NOL11/WDR75/UTP25/UTP3/BUD23/RRP9/UTP20/DDX49/UTP4/GAR1/BMS1/EMG1/UTP11/NOC4L/WDR46/MPHOSPH10/DKC1/RCL1/HEATR1/UTP14C/TSR3/UTP6/NOP14/FCF1/RRP36/NOP2/NOP56/UTP14A/DDX47/WDR3/TBL3/IMP4/NHP2/PNO1/NAT10/WDR43/PWP2/NOL6/PDCD11/UTP15/DHX37/RRP7A
D_A	Day3	pathways	REACTOME_RRNA_MODIFICATION_IN_THE_NUCLEUS_AND_CYTOSOL	57	-0.547829	-1.91909	0.000319334	0.0170242	0.0153639	4200	tags=72%, list=34%, signal=48%	UTP25/DCAF13/FCF1/WDR36/BMS1/DKC1/NOP58/NOP56/UTP4/DDX47/IMP3/RCL1/HEATR1/WDR3/GAR1/NOL11/PNO1/NOP14/DDX49/WDR43/MPHOSPH10/TSR3/UTP11/PDCD11/NOL6/UTP15/RRP36/UTP14A/BUD23/EMG1/PWP2/UTP6/RRP9/NOC4L/TBL3/IMP4/NHP2/WDR46/RRP7A/DHX37/NOP2
B_A	Day11	pathways	REACTOME_SIGNALING_BY_INTERLEUKINS	299	-0.425595	-1.91886	2.17451e-07	5.37648e-05	5.01855e-05	1809	tags=28%, list=16%, signal=24%	BOLA2/SNRPA1/LMNB1/ATF1/PSMC5/PTPN6/BATF/PSMC1/ANXA1/STAT1/TYK2/P4HB/IL12A/PIK3R3/MAPK10/PDCD4/HSP90B1/IL17RA/BOLA2B/IL17RE/PSMD2/ITGB2/IRAK1/TNFRSF1B/MAPK11/CSF2RA/HMOX1/IL3RA/OPRD1/TIMP1/PTPN13/VAV1/NFKB2/MUC1/CSF1R/PIK3CB/SOCS3/PELI1/MYC/NOD2/IRAK2/IL13RA1/OSM/CD86/IL15/IL7/CEBPD/JUNB/TNF/NFKBIA/CD4/JUN/SOCS1/FOS/PTGS2/S100B/CTSG/DUSP4/IL1RN/CCR1/CLCF1/CCL4/CDKN1A/IL9R/CCL3L1/RHOU/ANXA2/IL21R/…
D_C	Day11	pathways	WP_COMPLEMENT_SYSTEM	55	-0.486929	-1.9188	0.00238969	0.0910736	0.0838021	624	tags=27%, list=5%, signal=26%	FCN1/CFP/ITGB2/CFHR2/TLR2/DCN/ADIPOQ/C2/FPR1/VSIG4/CFD/F13A1/FCER2/THBS1/ELANE
D_B	Day11	pathways	REACTOME_EUKARYOTIC_TRANSLATION_INITIATION	113	-0.46195	-1.91863	5.84754e-06	0.00152548	0.00142034	3268	tags=65%, list=26%, signal=49%	RPL37A/UBA52/RPL19/RPL18/RPL8/RPS12/RPL36/EIF3G/RPLP2/RPS27/RPS16/RPS13/RPL18A/RPL32/RPS15A/RPS8/RPL12/RPL24/RPLP1/RPL10A/RPS5/EIF3M/RPS2/RPL7A/RPS20/RPL27A/RPS7/RPL22/RPS25/RPS23/RPL23/RPL21/RPL15/RPL37/RPLP0/RPL14/RPS14/RPL11/RPL13A/RPL36A/RPL34/EIF3D/RPS4X/RPS10/EIF3L/RPS27A/RPL38/RPL3/RPS6/RPS24/RPL30/RPS3A/RPL31/RPL10/RPL17/RPS4Y1/RPL13/RPL35A/RPL39/RPS11/RPS3/RPL5/RPL9/RPL26/RPL29/EIF3H/EIF…
D_C	Day7	cyp1b1gs	KEGG_METABOLISM_OF_XENOBIOTICS_BY_CYTOCHROME_P450	21	-0.664056	-1.9185	0.00575169	0.0150639	0.00424034	499	tags=24%, list=5%, signal=23%	ALDH1A3/UGT2B4/CYP2C9/ALDH3B1/CYP1B1
D_C	Day11	cyp1b1gs	HP_HIGH_MYOPIA	27	-0.566065	-1.91843	0.00571863	0.0302029	0.0213712	854	tags=30%, list=7%, signal=28%	LRPAP1/RPL10/COL9A2/ADAMTS10/ADAMTSL4/RIN2/TGFBI/CYP1B1
B_A	Day7	cyp1b1gs	GOBP_RESPONSE_TO_HYDROGEN_PEROXIDE	82	-0.559485	-1.91817	0.00028217	0.00148224	0.000511734	1099	tags=23%, list=11%, signal=21%	LRRK2/SIRPA/SRC/GPR37L1/ERN1/TRPM2/CAT/CAPN2/RHOB/HBB/ANXA1/SLC8A1/PRKCD/SMPD3/AXL/HMOX1/HP/MMP2/CYP1B1
B_A	Day3	pathways	REACTOME_ANTIMICROBIAL_PEPTIDES	20	-0.834847	-1.91738	5.30988e-06	0.000538157	0.000512264	401	tags=60%, list=3%, signal=58%	TLR1/PGLYRP2/TLR2/RNASE6/ELANE/PRTN3/RNASE3/LYZ/CCR2/S100A9/CCR6/S100A8
B_A	Day11	cyp1b1gs	GOBP_POSITIVE_REGULATION_OF_REACTIVE_OXYGEN_SPECIES_METABOLIC_PROCESS	47	-0.564457	-1.91737	0.000702601	0.0025433	0.000825151	1355	tags=30%, list=12%, signal=26%	ITGB2/CLEC7A/ZC3H12A/ZNF205/TSPO/FPR2/CYBA/TYROBP/PRKCD/CDKN1A/TLR4/CD36/THBS1/CYP1B1
D_C	Day3	cyp1b1gs	GOMF_TETRAPYRROLE_BINDING	70	-0.518881	-1.91692	0.000122628	0.000943122	0.000490512	117	tags=13%, list=1%, signal=13%	MPO/CYP46A1/HBA2/HBG2/MB/HBA1/CYBB/HBB/CYP1B1
B_A	Day11	cyp1b1gs	GOBP_EPITHELIAL_CELL_CELL_ADHESION	12	-0.772157	-1.91617	0.00187849	0.00527421	0.00171117	1485	tags=58%, list=13%, signal=51%	CTNNA3/KIT/CTNNA1/SERPINB8/KIFC3/THBS4/CYP1B1
D_B	Day3	pathways	REACTOME_TRNA_PROCESSING	85	-0.377313	-1.91537	0.000335283	0.00791109	0.00672667	2602	tags=51%, list=22%, signal=40%	RPP30/TPRKB/DUS2/NUP93/TRMT44/TRMT112/RPP38/RTRAF/CLP1/POP5/CTU2/ADAT2/THG1L/OSGEP/RAE1/CPSF4/TSEN54/NUP37/RAN/ZBTB8OS/CTU1/POP7/PUS7/RPP21/FTSJ1/RTCB/TRMT10C/POP4/TRMT10A/URM1/TSEN2/METTL1/LAGE3/AAAS/CSTF2/HSD17B10/WDR4/TRMT1/RPP40/TRMU/TP53RK/QTRT1/TRMT61A
D_A	Day3	cyp1b1gs	GSE360_HIGH_DOSE_B_MALAYI_VS_M_TUBERCULOSIS_DC_DN	150	-0.466439	-1.91453	1.32612e-05	0.000150891	9.80915e-05	300	tags=14%, list=2%, signal=14%	IL10RA/AGRN/IER3/GLUL/TYMP/CXCL5/IL1RN/SERPINA1/OLR1/CCR7/MSC/CCL2/MYOF/CD163/MMP9/CYBB/VCAN/VCAM1/S100A9/CYP1B1/S100A8
B_A	Day11	cyp1b1gs	GOBP_VASCULATURE_DEVELOPMENT	433	-0.409941	-1.914	1.31949e-08	1.69982e-07	5.51491e-08	1671	tags=31%, list=15%, signal=28%	STAT1/FUT1/ROM1/CHD7/SEMA6A/EPHB4/IL12A/SPARC/ANGPT4/FOSL1/ENG/SERPINE1/JMJD8/PIK3R3/PDE3B/ETS1/SRPX2/PDCD4/SPRED1/CITED2/SPHK1/SAT1/SEC24B/KIT/E2F8/CALD1/CTSH/ADGRA2/PLK2/TNFRSF12A/GLMN/HPGD/HMOX1/GRN/HSPG2/ZC3H12A/FZD5/EGR1/PKM/PGF/EPHA1/CXCR3/ERAP1/CLEC14A/KLF4/VAV2/TIPARP/ADIPOR2/CARD10/PPP1R16B/RNH1/ANG/GLUL/PIK3CB/SOCS3/SMAD6/ITGA5/MYO1E/LRP5/SPI1/RASIP1/KLF2/EGR3/ANGPTL6/NRP1/JUNB/TNF/SOX1…
B_A	Day7	cyp1b1gs	GOBP_RESPONSE_TO_PROGESTERONE	26	-0.685791	-1.91339	0.00368586	0.0107136	0.00369879	1439	tags=38%, list=14%, signal=33%	TXNIP/FOSB/PTGER2/CD38/SRC/TRERF1/TSPO/THBS1/TLR2/CYP1B1
D_C	Day7	cyp1b1gs	GOBP_RESPONSE_TO_ARSENIC_CONTAINING_SUBSTANCE	22	-0.656961	-1.91252	0.00653595	0.0158934	0.00447384	70	tags=14%, list=1%, signal=14%	MYC/SERPINF1/CYP1B1
D_A	Day3	cyp1b1gs	HOXA9_DN.V1_UP	160	-0.461986	-1.91168	3.56123e-06	5.76645e-05	3.74866e-05	897	tags=15%, list=7%, signal=14%	SLC22A4/ENTPD4/NOD2/IL10RA/MS4A3/CARD9/SAMHD1/MPO/FCER1G/TYROBP/CXCR2/CHI3L1/MNDA/TYMP/GPR183/FGL2/FZD2/MYOF/CCR2/VCAN/MS4A6A/S100A9/CYP1B1/S100A8
B_A	Day7	cyp1b1gs	GOBP_REGULATION_OF_VASCULATURE_DEVELOPMENT	152	-0.51106	-1.91131	6.03444e-05	0.000431314	0.000148908	1034	tags=28%, list=10%, signal=26%	RNH1/ADGRA2/MYDGF/PLXND1/HIPK1/PDE3B/GLUL/EMILIN1/TNFSF12/GHRL/PIK3CB/ZC3H12A/RHOB/YJEFN3/GRN/HSPG2/ITGA5/EFNA3/CTSH/C3AR1/FOXO4/CXCR4/CX3CR1/THBS1/EMILIN2/CHI3L1/KLF4/ECM1/SPARC/STAB1/SEMA4A/RGCC/NRP1/CD40/F3/LRG1/CXCL8/CCR2/ANXA3/HMOX1/SERPINF1/PF4/CYP1B1
B_A	Day7	cyp1b1gs	BHAT_ESR1_TARGETS_VIA_AKT1_UP	155	-0.509455	-1.91056	7.6794e-05	0.000493398	0.000170343	1032	tags=22%, list=10%, signal=20%	UBALD1/NOL6/GPR37L1/TIAM1/RNF144A/GAB2/HLA-DRB1/LRIG1/TSKU/GLA/ZNF703/NCS1/CERS1/SBNO2/FGFRL1/IGFBP4/HDAC4/ADAP1/SH2B2/AMZ1/C16orf74/HCK/FUT4/TIPARP/ADCY9/IER3/ALDH3B1/TENT5C/WWC1/PKIB/HOMER3/LRG1/OLFML3/CYP1B1
B_A	Day11	cyp1b1gs	GSE360_L_MAJOR_VS_B_MALAYI_HIGH_DOSE_MAC_UP	107	-0.484856	-1.90999	0.000116656	0.000574106	0.000186264	880	tags=20%, list=8%, signal=18%	PLK1/GPR35/ACTN1/NFKBIA/S100A10/SLC18A2/OLR1/TNFAIP3/MYL4/HNF1A/DUSP4/IL1RN/GALNT18/G0S2/CLCN4/CXCL3/PLA2G7/CTSL/CXCL8/CXCL1/CYP1B1
B_A	Day7	cyp1b1gs	RUTELLA_RESPONSE_TO_HGF_UP	281	-0.47799	-1.9094	1.05259e-06	1.14733e-05	3.96108e-06	1443	tags=26%, list=14%, signal=23%	LHFPL2/FCGR1A/FAH/C3/PLOD3/SUN2/CREG1/CPD/BIRC3/LITAF/LAMP2/GNS/RAB20/GRK3/SLC29A3/NKG7/SGK1/TNFAIP8/KMO/CSF2RA/TCIRG1/SLAMF7/TNFRSF4/TIMP2/LPAR1/SLC1A2/ALAS1/EMILIN1/VAT1/CCL3/CD84/RBM47/TEX2/GPD2/GLA/VDR/RAB38/LPXN/PSTPIP1/NDRG1/CCR1/JAG1/C3AR1/MITF/SDC4/B4GALT5/SLC36A1/CHI3L1/CLIC2/IL21R/LGALS3/CPM/SPARC/RIN2/RASGRP3/IRF4/PLA2G7/NRP1/VSIG4/RGL1/MYOF/ANXA2/ADAMDEC1/IL1R1/SERPINF1/CLEC5A/EPB41L3…
D_C	Day7	cyp1b1gs	GOBP_EXTERNAL_ENCAPSULATING_STRUCTURE_ORGANIZATION	152	-0.460196	-1.90864	0.000192038	0.00142428	0.000400922	963	tags=22%, list=10%, signal=20%	SPOCK2/LTBP3/MMP17/ADAMTS17/RAMP2/SULF2/DPP4/NFKB2/FBLN1/FBLN2/GPM6B/SERPINF2/SCX/MFAP4/ADAMTSL4/MMP25/BMP1/TPSAB1/QSOX1/LAMB2/CCN1/CTSV/COLGALT2/ELN/ADAMTS7/CST3/CTSG/GAS6/COL8A2/MMP2/TGFBI/ELANE/CYP1B1
D_A	Day7	cyp1b1gs	GOBP_REACTIVE_OXYGEN_SPECIES_METABOLIC_PROCESS	152	-0.492592	-1.90691	4.37869e-06	8.45884e-05	6.64136e-05	539	tags=16%, list=5%, signal=15%	CAT/CYBA/NCF4/NCF1/TLR4/ITGB2/BST1/LRRK2/PRKCD/THBS1/TYROBP/LPO/FPR2/CD36/MPO/HP/HBD/PID1/HBG1/HBG2/HBA2/HBA1/CYP1B1/HBB
D_C	Day7	hallmark	HALLMARK_INFLAMMATORY_RESPONSE	117	-0.475868	-1.90652	0.000637475	0.0159369	0.011743	793	tags=41%, list=8%, signal=38%	TLR3/PTPRE/RGS1/TNFSF15/P2RX4/CD55/IL1B/AXL/TLR1/PTGER2/ICAM4/ABCA1/BTG2/PTGIR/TLR2/CSF3R/SCN1B/BST2/CXCL8/RNF144B/CD70/LPAR1/LCK/MYC/FZD5/PTAFR/NMUR1/TNFSF9/CYBB/ADORA2B/IRAK2/IL1R1/F3/ADGRE1/PROK2/STAB1/PIK3R5/LIF/CDKN1A/CCL2/IRF7/IL10RA/P2RY2/CMKLR1/OLR1/GPR183/CCR7/CLEC5A
D_A	Day3	pathways	REACTOME_REGULATION_OF_TLR_BY_ENDOGENOUS_LIGAND	13	-0.757261	-1.90629	0.00155297	0.0449268	0.0405453	989	tags=54%, list=8%, signal=50%	TLR2/GSDMD/TLR4/CD14/CD36/S100A9/S100A8
B_A	Day7	cyp1b1gs	HP_CENTRAL_SCOTOMA	25	-0.688158	-1.90626	0.00312228	0.00945356	0.00326378	3	tags=12%, list=0%, signal=12%	CFAP410/PROM1/CYP1B1
B_A	Day7	cyp1b1gs	SERVITJA_ISLET_HNF1A_TARGETS_UP	78	-0.560234	-1.90592	0.00134743	0.00473774	0.00163568	1083	tags=33%, list=10%, signal=30%	CYBA/CAMK4/TIMP2/PLXND1/SERPINB1/TSPOAP1/BLVRB/RAB38/HLA-DQA1/SLC15A3/PCOLCE/COL18A1/PTPRO/ANXA1/COL6A1/EFEMP2/LGALS3/PMP22/CCL23/CEACAM4/ANXA2/ITGA7/CACNA2D3/RNASE1/LYZ/CYP1B1
D_B	Day3	pathways	REACTOME_REGULATION_OF_RUNX3_EXPRESSION_AND_ACTIVITY	49	-0.432225	-1.90564	3.51466e-05	0.00120104	0.00102123	3227	tags=71%, list=27%, signal=52%	RPS27A/PSMD2/PSME3/PSMB8/TGFB1/PSMD7/PSMA1/PSMA4/PSMD13/PSMA7/SEM1/UBC/PSMC5/PSMD14/PSMB2/PSMB6/PSMA5/PSMB1/PSMD8/PSMC6/PSME1/PSMA3/PSMB7/PSMC4/PSMC1/PSMB3/PSMB5/PSMF1/PSMD4/PSME2/PSMD3/PSMA6/PSMD6/PSMC3/PSMB10
D_C	Day11	cyp1b1gs	GOBP_POSITIVE_REGULATION_OF_SMOOTH_MUSCLE_CELL_MIGRATION	23	-0.583531	-1.90558	0.0152433	0.0661591	0.0468134	133	tags=26%, list=1%, signal=26%	NR4A3/MYC/P2RY6/NRP1/AGT/CYP1B1
B_A	Day7	hallmark	HALLMARK_TNFA_SIGNALING_VIA_NFKB	140	-0.515682	-1.90531	5.99013e-05	0.00111278	0.000773091	1516	tags=39%, list=15%, signal=33%	RCAN1/EFNA1/ATF3/FOSB/CXCL2/RELB/BIRC3/LITAF/DRAM1/MYC/CEBPB/SGK1/TNFAIP8/ETS2/SAT1/ZFP36/PTPRE/JUNB/DUSP4/PNRC1/SOCS3/MAFF/TNFRSF9/ZC3H12A/TGIF1/RHOB/PFKFB3/JAG1/ID2/PMEPA1/NFKB2/TNFSF9/SDC4/B4GALT5/SERPINB8/KLF4/CDKN1A/PTGS2/TLR2/CLCF1/FUT4/EGR1/TIPARP/BTG2/CEBPD/JUN/IER3/CCL4/GPR183/F3/OLR1/GEM/SERPINB2/CXCL1
D_C	Day7	cyp1b1gs	GSE360_HIGH_DOSE_B_MALAYI_VS_M_TUBERCULOSIS_DC_DN	127	-0.470972	-1.9053	0.000210438	0.0015104	0.000425162	750	tags=17%, list=8%, signal=15%	IQSEC2/BST2/IER3/SPTB/CSF2RB/ACVRL1/TYMP/CTSL/CYBB/F3/AGRN/CCL2/IL10RA/STX11/OLR1/GAL/CCR7/CST7/MYOF/S100A9/CYP1B1
D_C	Day3	cyp1b1gs	GSE36476_CTRL_VS_TSST_ACT_16H_MEMORY_CD4_TCELL_YOUNG_DN	171	-0.44778	-1.90495	5.93338e-06	6.60479e-05	3.43512e-05	4062	tags=58%, list=33%, signal=39%	SAC3D1/SOCS1/MFSD5/ENO1/TPI1/TESC/CYCS/LAMP3/TIMM13/FH/RPP40/SLC43A3/ATP6V0B/FABP5/SCO2/PITRM1/HSPA1A/BMS1/WDR18/NDUFAF4/GNG4/E2F6/SEPHS2/CCT2/NCBP1/FLII/RNF121/WDR46/MAPK13/SERBP1/SND1/RUVBL2/NIP7/NEFH/MRPL35/MSMO1/TNIP2/NOP14/UMPS/SRM/VCP/NETO2/SPATA5L1/MTHFD2/IDH3A/PGAM1/FARSA/EIF3B/PEA15/CD86/PMM2/IFI30/EBI3/TIMM10/WDR3/UCK2/UBL4A/TBL3/EXOSC4/CTPS1/YIF1A/LMNB2/BYSL/IPO5/CISH/ZWILCH/DPP3/ATF5/…
D_A	Day7	cyp1b1gs	GSE29618_MONOCYTE_VS_PDC_DAY7_FLU_VACCINE_UP	174	-0.481082	-1.90491	1.70972e-06	3.63315e-05	2.85253e-05	588	tags=22%, list=5%, signal=21%	EGR1/VPS37C/SLC36A1/CNIH4/TGIF1/CEBPA/ITGB2/RAB32/CXCL8/FBN2/TLR2/FGR/EPB41L3/NAIP/MTMR11/LYST/HCK/TNFSF13/PTGER2/ALDH3B1/CSF1R/PLBD1/AOAH/RNASE2/CEBPD/FGL2/FCN1/IGSF6/LIN7A/ASGR2/ARHGEF10L/CD163/PILRA/PID1/CD14/S100A9/S100A12/CYP1B1
C_B	Day3	pathways	KEGG_OXIDATIVE_PHOSPHORYLATION	101	-0.329359	-1.90487	5.91224e-06	0.000416632	0.000378766	2542	tags=68%, list=21%, signal=55%	ATP5MG/NDUFA4/MT-CO3/ATP5F1E/SDHA/ATP5PB/ATP6V1H/NDUFS6/NDUFB2/ATP6V1F/NDUFA3/UQCR11/ATP5PF/UQCRH/NDUFS5/NDUFC2/NDUFB6/MT-CYB/COX5A/NDUFB4/COX7B/COX7A2/NDUFAB1/NDUFA2/ATP5F1D/ATP6V0A1/COX7C/NDUFA8/NDUFB3/SDHC/UQCRC2/MT-ND3/UQCR10/ATP6V1G1/NDUFB7/ATP5PD/NDUFB8/NDUFB10/COX6A1/ATP6V0C/NDUFA10/COX6B1/PPA2/NDUFA1/UQCRFS1/MT-CO2/NDUFV1/ATP5MC3/SDHB/COX6C/COX4I1/ATP5PO/COX11/NDUFV2/ATP5MC2/NDUFS7/COX5B/…
C_B	Day11	cyp1b1gs	GOBP_STEROL_METABOLIC_PROCESS	95	-0.462105	-1.90458	0.000277811	0.00174924	0.000721826	894	tags=34%, list=7%, signal=31%	SCARB1/CEL/G6PD/LEPR/PIP4P1/NPC2/CYB5R1/ERLIN1/LDLR/HSD17B7/SC5D/INSIG1/ACLY/EBP/SQLE/IDI1/MVK/FDPS/NSDHL/ERG28/DHCR24/CYP51A1/FDFT1/MSMO1/HMGCR/LSS/TM7SF2/DHCR7/MVD/HMGCS1/PCSK9/CH25H
D_A	Day3	pathways	KEGG_GRAFT_VERSUS_HOST_DISEASE	24	-0.656739	-1.9045	0.00151987	0.0449268	0.0405453	303	tags=29%, list=2%, signal=29%	HLA-DQB1/KLRD1/HLA-DRB1/HLA-DQA1/GZMB/TNF/HLA-DRB5
D_A	Day3	cyp1b1gs	RPS14_DN.V1_UP	152	-0.46349	-1.90407	6.20543e-06	9.00857e-05	5.8563e-05	604	tags=20%, list=5%, signal=20%	PTPRO/SIRPA/HCK/ANPEP/TYROBP/SLAMF8/ITGB2/PILRA/MNDA/ENPP2/IGSF6/TNFRSF9/HLA-DQB1/GPR183/CD14/KYNU/RGL1/PLA2G7/AZU1/CCL2/CEACAM8/CSTA/CTSH/ELANE/CLEC5A/ADAMDEC1/MS4A6A/TGFBI/PID1/CYP1B1/PRTN3
D_A	Day3	pathways	REACTOME_APC_C_CDH1_MEDIATED_DEGRADATION_OF_CDC20_AND_OTHER_APC_C_CDH1_TARGETED_PROTEINS_IN_LATE_MITOSIS_EARLY_G1	68	-0.524735	-1.90388	0.000288724	0.016944	0.0152915	4082	tags=66%, list=33%, signal=44%	PSMA4/PSMD7/PSMB5/PSMD13/PSMC2/PSMA6/PSMD14/PSMA5/PSMA7/ANAPC7/PSMB6/PSMD8/PSMB7/PSMC5/PSMB1/PSMD11/ANAPC5/CDC16/PSMD6/PSMB2/PSMC6/ANAPC1/PSMD4/PSMA3/ANAPC4/UBC/PSMD2/UBE2S/PSME3/PSMB3/ANAPC15/FZR1/PSMF1/PSME2/AURKB/PSMB10/PSMC1/PSMC4/UBE2C/PSMD3/PSMC3/ANAPC2/AURKA/PLK1/CDC20
D_C	Day7	pathways	REACTOME_GPCR_LIGAND_BINDING	166	-0.451143	-1.90348	7.09567e-05	0.0122691	0.0117876	1084	tags=33%, list=11%, signal=30%	GNGT1/GNGT2/UTS2B/GNRH1/PLPPR2/GIPR/PTGIR/ANXA1/GALR2/RAMP2/PTCH2/CXCL8/LPAR6/LTB4R2/SUCNR1/CCR5/LPAR2/LPAR1/VIPR1/FZD1/TAS2R31/LPAR4/FZD5/FFAR4/PTAFR/TRH/NMUR1/GALR3/CXCR4/ADORA2B/NPW/ADGRE1/AVP/PROK2/CCL23/CNR2/CCR1/CCL2/FZD2/F2RL3/P2RY2/ACKR3/CMKLR1/HTR7/P2RY6/FPR2/GPR35/GAL/GPR183/CXCR3/CCR7/CCR2/PLPPR3/GPR68/PTGER3
D_B	Day11	pathways	REACTOME_ACTIVATION_OF_GENE_EXPRESSION_BY_SREBF_SREBP	40	-0.543461	-1.90302	0.00163067	0.0694531	0.0646662	2427	tags=52%, list=19%, signal=43%	SC5D/MTF1/SREBF1/SREBF2/ELOVL6/FASN/FDPS/SP1/IDI1/SQLE/TM7SF2/MVK/SCD/CYP51A1/DHCR7/LSS/HMGCR/FDFT1/TBL1X/MVD/HMGCS1
D_C	Day7	cyp1b1gs	GOBP_POSITIVE_REGULATION_OF_VASCULAR_ENDOTHELIAL_GROWTH_FACTOR_PRODUCTION	15	-0.716335	-1.90225	0.00794136	0.0183104	0.00515419	442	tags=27%, list=4%, signal=26%	SULF2/PTGS2/ADORA2B/CYP1B1
B_A	Day11	cyp1b1gs	FOROUTAN_PRODRANK_TGFB_EMT_DN	54	-0.545146	-1.90214	0.000961264	0.00319595	0.0010369	1605	tags=41%, list=14%, signal=35%	SERPINB1/AREG/CITED2/SQOR/LY6E/PLS1/HPGD/SLCO4A1/BIRC3/RAB38/MUC1/SULT1A1/ADORA2B/CEBPD/RBM47/TBC1D8/EPCAM/MMP7/EREG/S100P/PLAAT3/CYP1B1
B_A	Day7	cyp1b1gs	SMID_BREAST_CANCER_LUMINAL_B_DN	296	-0.474664	-1.90212	1.56661e-06	1.66595e-05	5.7516e-06	906	tags=27%, list=9%, signal=25%	ADGRG6/NKG7/TET3/TNFAIP8/ADM/CD38/CYBA/CSF2RA/TNFRSF4/SAT1/RASGRP2/TRIM2/GLIPR1/MYH11/CAV2/IGKC/CD2/SERPING1/CD19/COTL1/CTSW/CLCN4/ITGB7/HBB/HLA-DQA1/LCK/FCER1A/NDRG1/DLK1/SPIB/PLAC8/CYTL1/CLEC4A/FNDC3B/ANXA1/CHI3L1/ARL4C/FLNA/MRC1/KCNK5/CLIC2/PTGS2/IL21R/FBLN2/LTBP1/MRAS/DTX4/PADI2/NCF1/CLIC3/PROS1/DSC2/RGCC/ELN/S100A2/GPR183/GAL/SIT1/S100B/ADAMDEC1/ITGA7/CXCL8/CCR2/ANXA3/LGALS2/GEM/SRGN/CLEC10A…
B_A	Day7	pathways	WP_BURN_WOUND_HEALING	54	-0.595667	-1.90183	0.00202165	0.070834	0.0671755	502	tags=28%, list=5%, signal=27%	TLR7/EGF/CXCR4/KLF4/TLR4/TLR2/SPARC/S100A6/ELN/CXCR2/CXCL8/F13A1/MMP2/CXCL1/S100A9
D_A	Day7	cyp1b1gs	GSE6269_E_COLI_VS_STAPH_AUREUS_INF_PBMC_DN	141	-0.497115	-1.90175	5.72232e-06	0.000105739	8.30195e-05	835	tags=22%, list=7%, signal=21%	FKBP2/CTSD/CSF3R/TPRA1/APMAP/MYDGF/TSPAN4/S100A6/PRRG4/NAGPA/SLC36A1/GRN/MAN2A2/HSPA5/P4HB/ALCAM/TLR2/PRKCD/TNFRSF10C/ANPEP/CLMN/HOMER3/LGALS3/RNASE3/LYZ/CES1/IL1R2/CLEC5A/CD14/S100A9/CYP1B1
D_A	Day3	pathways	REACTOME_TOLL_LIKE_RECEPTOR_CASCADES	129	-0.4713	-1.90119	4.37344e-05	0.00643778	0.00580994	1012	tags=18%, list=8%, signal=17%	NFKBIB/TLR2/UNC93B1/MAPK11/GSDMD/NOD2/RPS6KA1/IRF7/IRAK2/TLR4/ITGB2/TLR3/TLR7/TLR8/CD14/CD180/TLR10/S100B/CTSV/CD36/S100A9/S100A12/S100A8
B_A	Day7	cyp1b1gs	HOSHIDA_LIVER_CANCER_SUBCLASS_S1	169	-0.502017	-1.90089	0.000104031	0.000629968	0.000217493	1606	tags=31%, list=15%, signal=26%	OAZ1/HLA-DOA/LAPTM5/ITGB2/CD74/LGALS9/LHFPL2/ADAM15/S100A11/DAB2/LITAF/HLA-DQB1/HLA-DMA/GNS/HLA-DPB1/CYBA/CD151/TIMP2/GLIPR1/IGKC/CCL3/TNFRSF1B/FYB1/GRN/PLD3/HLA-DQA2/TPM2/C3AR1/FCGR2A/IFI30/SPAG8/RAB31/ANXA1/CXCR4/COL6A1/FLNA/S100A10/RNASE6/FUT4/QSOX1/RIN2/SLC2A5/IER3/FGL2/F13A1/ALOX5AP/GEM/RNASE1/SRGN/CXCL1/VCAN/CYP1B1
B_A	Day11	hallmark	HALLMARK_ALLOGRAFT_REJECTION	134	-0.468354	-1.90089	4.51053e-05	0.000563816	0.000320485	1355	tags=30%, list=12%, signal=27%	ITGB2/ELF4/GCNT1/CD96/ICOSLG/GLMN/IRF7/TIMP1/CXCR3/CAPG/BCL3/CFP/SPI1/CD86/IL15/IL7/CD1D/TNF/INHBA/CD4/PF4/SOCS1/FLNA/STAB1/HLA-DQA1/NCF4/TLR2/CCR1/CCL4/IGSF6/EREG/SRGN/FCGR2B/IRF4/FGR/LCK/CCR2/KRT1/ELANE/CCL2
B_A	Day11	cyp1b1gs	ZHANG_ANTIVIRAL_RESPONSE_TO_RIBAVIRIN_DN	34	-0.598949	-1.90082	0.00203479	0.00564074	0.00183009	1048	tags=35%, list=9%, signal=32%	PLK2/CXCR3/RANGAP1/IL15/AXL/JUN/TUBB2A/CCL4/CAV2/VEGFC/CCL3/CYP1B1
B_A	Day11	cyp1b1gs	GOBP_OVULATION_CYCLE	43	-0.569689	-1.8996	0.00123337	0.00389823	0.00126475	718	tags=26%, list=6%, signal=24%	TRPM2/INHBA/AXL/TGFB3/SRC/SERPINF1/EREG/AMH/RETN/MMP2/CYP1B1
D_C	Day3	pathways	KEGG_CYTOKINE_CYTOKINE_RECEPTOR_INTERACTION	132	-0.463117	-1.89955	1.62025e-05	0.00278008	0.00250144	708	tags=23%, list=6%, signal=22%	RELT/IL6R/IL3RA/TNFSF13/CSF2RA/TNFRSF11A/GDF5/TNF/ACVRL1/IL9R/CXCR3/IL17RA/PDGFRB/CXCR2/TNFSF14/IFNLR1/BMP7/TNFSF15/CX3CR1/CCR1/CCR5/EDA/INHBA/CXCL5/CCR7/CSF1R/IL7R/CCR2/CCR6/CCL2/CCL7
B_A	Day7	cyp1b1gs	REACTOME_ENDOGENOUS_STEROLS	13	-0.789932	-1.89926	0.00297568	0.00916866	0.00316542	111	tags=15%, list=1%, signal=15%	AHRR/CYP1B1
D_C	Day3	pathways	REACTOME_ADVANCED_GLYCOSYLATION_ENDPRODUCT_RECEPTOR_SIGNALING	11	-0.778646	-1.89843	0.00102998	0.0441816	0.0397534	406	tags=18%, list=3%, signal=18%	S100B/S100A12
D_B	Day3	pathways	WP_CHOLESTEROL_METABOLISM_WITH_BLOCH_AND_KANDUTSCHRUSSELL_PATHWAYS	37	-0.451764	-1.89711	0.00169949	0.0263155	0.0223756	1320	tags=43%, list=11%, signal=39%	CYP51A1/HMGCR/IDI1/FADS2/HSD17B7/EBP/DHCR7/FASN/LSS/NSDHL/FDPS/MVK/TM7SF2/ACAT2/HMGCS1/MVD
B_A	Day7	cyp1b1gs	GOBP_OVULATION_CYCLE	40	-0.623678	-1.89709	0.00294474	0.00916866	0.00316542	811	tags=25%, list=8%, signal=23%	TRPM2/HSPA5/EREG/ANXA1/EGR1/AXL/SERPINF1/RETN/MMP2/CYP1B1
B_A	Day7	cyp1b1gs	ELVIDGE_HYPOXIA_UP	112	-0.528251	-1.89654	0.000316446	0.00158843	0.000548397	1781	tags=42%, list=17%, signal=35%	GYS1/CA9/RBPJ/DAAM1/GJA1/CSRP2/VEGFA/ATXN1/ATF3/TXNIP/RASA4/ZNF395/ISG20/LOXL1/VLDLR/KLF7/TNFAIP8/ADM/SORL1/CITED2/RNASE4/SAT1/AK4/S100A4/HLA-DRB1/MXI1/MAFF/TMEM265/EFNA3/PFKFB3/NDRG1/PLAC8/SFXN3/SAMD4A/CXCR4/EGLN3/DTNA/EGR1/TIPARP/QSOX1/JUN/DSC2/S100A6/S100A2/ADORA2B/TGFBI/CYP1B1
D_A	Day3	pathways	REACTOME_ANTIGEN_PROCESSING_CROSS_PRESENTATION	92	-0.496031	-1.89567	0.000122142	0.0114036	0.0102915	4100	tags=58%, list=33%, signal=39%	BTK/PSMA4/PSMD7/PSMB5/PSMD13/NCF4/PSMC2/PSMA6/PSMD14/PSMA5/SEC61A1/PSMA7/NCF2/PSMB6/PSMD8/PSMB7/PSMC5/PSMB1/PSMD11/PSMD6/PSMB2/PSMC6/VAMP8/PSMD4/IKBKG/PSMA3/TLR1/UBC/PSMD2/CYBA/PSME3/PSMB3/S100A1/PSMF1/PSME2/PSMB10/FCGR1A/PSMC1/PSMC4/PSMD3/PSMC3/CALR/PDIA3/TLR2/NCF1/TLR4/MRC1/CD14/CTSV/CD36/CYBB/S100A9/S100A8
B_A	Day11	pathways	REACTOME_PERK_REGULATES_GENE_EXPRESSION	24	-0.649509	-1.89542	0.00462526	0.107632	0.100467	1357	tags=25%, list=12%, signal=22%	EXOSC4/HSPA5/CEBPB/ATF3/CXCL8/CCL2
B_A	Day3	pathways	WP_PEPTIDE_GPCRS	29	-0.786337	-1.89532	8.91487e-06	0.000860497	0.000819096	855	tags=52%, list=7%, signal=48%	SSTR2/CCR5/GNRHR/CXCR3/TSHR/CCR1/FPR3/CCR4/CXCR2/CCR7/FPR1/CX3CR1/CCR2/GALR1/CCR6
D_C	Day7	cyp1b1gs	GOBP_REGULATION_OF_CELL_ADHESION_MEDIATED_BY_INTEGRIN	32	-0.60282	-1.8952	0.00674504	0.0163127	0.00459187	1103	tags=25%, list=11%, signal=22%	SKAP1/RAC3/PDE3B/DPP4/LPXN/MUC1/LIF/CYP1B1
B_A	Day7	pathways	REACTOME_ENDOGENOUS_STEROLS	13	-0.789932	-1.89503	0.0035822	0.104644	0.099239	111	tags=15%, list=1%, signal=15%	AHRR/CYP1B1
B_A	Day7	pathways	REACTOME_SIGNALING_BY_GPCR	292	-0.473967	-1.89406	1.65663e-06	0.000266166	0.000252419	1458	tags=31%, list=14%, signal=28%	PPP2R5D/CD55/PLCB3/NPFF/ADGRE5/C3/CXCL2/PTAFR/GNG11/FGD4/CAMKK2/PTGER2/PDE8A/GRK3/CCL3L1/RGS10/ARHGEF17/LPAR6/RGS1/ADM/CCR6/SRC/CAMK4/GPR37L1/PSAP/HCAR1/RASGRP2/TIAM1/LPAR1/FZD3/LPAR5/PDE3B/CCL3/ARHGEF11/GHRL/NPW/ABR/RHOB/GALR3/CNR2/PTGER1/LPAR4/FZD9/PTGDR2/RGS18/CCR1/GPR35/C3AR1/P2RY13/GPR27/SUCNR1/PIK3R5/ANXA1/CXCR4/CX3CR1/PRKCD/FGD2/F2RL3/TRH/CAMKK1/CCL23/FZD2/VAV2/ADCY9/GPR132/CCL4/FPR2/CXCR2…
D_C	Day3	pathways	PID_PLK1_PATHWAY	43	-0.563688	-1.89389	0.000750457	0.0343376	0.030896	3506	tags=67%, list=28%, signal=48%	PPP2R1A/BORA/PRC1/CLSPN/CENPU/SPC24/CDC25B/NUDC/CDK1/ODF2/CCNB1/SGO1/NDC80/FBXO5/KIF20A/BUB1B/ECT2/BUB1/PAK1/TPX2/CDC25C/FZR1/CENPE/CDC14B/ERCC6L/CDC20/INCENP/AURKA/PLK1
B_A	Day11	cyp1b1gs	GOMF_HYDRO_LYASE_ACTIVITY	35	-0.593874	-1.89361	0.00136894	0.00410682	0.00133242	567	tags=11%, list=5%, signal=11%	PTGIS/CA2/CA1/CYP1B1
D_C	Day11	cyp1b1gs	GOBP_POSITIVE_REGULATION_OF_RECEPTOR_SIGNALING_PATHWAY_VIA_STAT	24	-0.574438	-1.89258	0.0145916	0.0639903	0.0452788	995	tags=29%, list=8%, signal=27%	KIT/IL23A/JAK2/IL6R/IL10RA/AGT/CYP1B1
D_C	Day3	pathways	REACTOME_PEPTIDE_LIGAND_BINDING_RECEPTORS	78	-0.501918	-1.8922	0.000164445	0.0116756	0.0105054	489	tags=28%, list=4%, signal=27%	NMUR1/GAL/ACKR2/CXCR3/OPRD1/CXCR2/C5AR2/FPR2/CX3CR1/CCR1/CCR5/FPR1/CXCL5/FPR3/CCR7/RXFP1/GHRL/CCR2/C3/CCR6/CCL2/CCL7
B_A	Day11	pathways	WP_CYTOKINES_AND_INFLAMMATORY_RESPONSE	14	-0.732716	-1.89111	0.00376254	0.0983688	0.09182	732	tags=43%, list=7%, signal=40%	IL15/IL7/TNF/CD4/CXCL2/CXCL1
B_A	Day11	cyp1b1gs	BURTON_ADIPOGENESIS_12	26	-0.63434	-1.89068	0.0038823	0.00994415	0.00322629	2	tags=15%, list=0%, signal=15%	BUB1/MKI67/CIP2A/CYP1B1
D_A	Day7	pathways	WP_ARYL_HYDROCARBON_RECEPTOR_PATHWAY_WP2873	23	-0.670587	-1.89007	0.00385327	0.183679	0.1761	374	tags=22%, list=3%, signal=21%	MGST1/AHRR/MYOF/SERPINB2/CYP1B1
B_A	Day3	cyp1b1gs	LI_PBMC_MENOMUNE_A_C_Y_W_135_AGE_18_45YO_CORRELATED_WITH_ANTIBODY_RESPONSE_3DY_NEGATIVE	21	-0.818052	-1.88993	1.88124e-05	0.000206454	0.000118815	959	tags=57%, list=8%, signal=53%	ANPEP/PRKCD/CD1D/FUT7/CD86/IL4I1/HLA-DQA1/CSF1R/RGL1/TLR7/TLR8/CYP1B1
B_A	Day7	cyp1b1gs	JAK2_DN.V1_UP	49	-0.601171	-1.88938	0.00249349	0.00799384	0.00275982	628	tags=33%, list=6%, signal=31%	GPR37L1/TNFRSF10C/LRIG1/ASGR1/NEK11/PTPRO/ATP8B3/SLC8A1/UTF1/TYMP/CCR2/CSTA/ASGR2/GZMH/RBP4/CYP1B1
D_A	Day7	pathways	REACTOME_LATE_ENDOSOMAL_MICROAUTOPHAGY	25	-0.657766	-1.88911	0.00319632	0.165389	0.158565	20	tags=12%, list=0%, signal=12%	VPS37C/RNASE1/HBB
B_A	Day3	pathways	WP_GPCRS_CLASS_A_RHODOPSINLIKE	89	-0.723781	-1.8891	1.99594e-10	3.67798e-08	3.50101e-08	975	tags=37%, list=8%, signal=34%	GPR37L1/GPR85/SSTR2/F2RL3/CCR5/ADORA2B/OR1A1/CXCR3/PTGIR/CCR1/FPR3/GPR68/PTAFR/GPR34/CCR4/P2RY10/CNR2/GPR35/ADRA1A/CXCR2/CCR7/HTR7/OR1I1/FPR1/MAS1/C5AR2/P2RY6/CX3CR1/CCR2/OR14J1/GALR1/CCR6/OR7A17
D_A	Day3	pathways	REACTOME_DNA_REPLICATION	116	-0.475308	-1.88803	7.09752e-05	0.00809906	0.0073092	4082	tags=68%, list=33%, signal=46%	UBE2E1/PCNA/RFC3/ORC3/PSMD12/PRIM2/MCM10/PSMA4/PSMD7/E2F2/PSMB5/CDK2/ORC1/RFC5/PSMD13/POLD3/PSMC2/PSMA6/RFC4/PSMD14/PSMA5/MCM4/GINS2/PSMA7/GMNN/RPA4/ANAPC7/MCM2/PSMB6/POLD4/PSMD8/PSMB7/PSMC5/PSMB1/LIG1/PSMD11/ANAPC5/CDC45/CDC6/CDC16/PSMD6/FEN1/PSMB2/PSMC6/DBF4/ORC5/ANAPC1/PSMD4/RPA2/POLE/PSMA3/ANAPC4/UBC/PSMD2/RFC2/UBE2S/PSME3/PSMB3/MCM5/CDT1/MCM7/ANAPC15/POLD1/CCNE1/FZR1/PSMF1/PSME2/POLD2/PSMB10…
D_C	Day3	cyp1b1gs	GSE360_L_DONOVANI_VS_M_TUBERCULOSIS_DC_DN	151	-0.451313	-1.88747	1.44444e-05	0.000143276	7.45172e-05	2558	tags=33%, list=21%, signal=27%	NCAPD2/OASL/BAZ1A/ICE1/NEFH/IRF7/MSMO1/HSP90B1/RSC1A1/POLD2/LGALS9/PGAM1/EIF3B/SERPINB8/CD3D/GART/NUP153/TOM1/ATF5/RRM2/GRB2/BRCA2/ACSL1/DDX21/GSR/ITGAL/PPID/TLR1/ALDH3B1/ROR2/PPARD/PADI2/HMGCS1/GLUL/SLC7A7/GAL/MNDA/SAMHD1/CD14/SKIL/CHI3L1/CD38/IL7R/CD163/CCL2/S100A9/VCAN/CCL7/CYP1B1/S100A8
D_C	Day11	cyp1b1gs	GSE2706_2H_VS_8H_R848_STIM_DC_UP	152	-0.402239	-1.88712	3.84991e-05	0.000491156	0.000347536	920	tags=19%, list=7%, signal=18%	MAN2B2/DPEP2/FES/HVCN1/TMEM91/SCRN2/PRAM1/IQCK/DERL3/CSF3R/MEAK7/PTGER2/BLVRB/FAM210B/MAFF/DCN/QSOX1/TPCN1/AHRR/PLBD1/ACP5/CBX7/TGFBI/RBP4/FCER2/EGR1/MS4A6A/ASGR2/CYP1B1
D_C	Day7	cyp1b1gs	HP_SCOTOMA	37	-0.579448	-1.88651	0.00579764	0.0150639	0.00424034	268	tags=8%, list=3%, signal=8%	C1QTNF5/CDH23/CYP1B1
B_A	Day11	cyp1b1gs	RAF_UP.V1_UP	132	-0.463901	-1.88623	5.03799e-05	0.000282902	9.17852e-05	1265	tags=23%, list=11%, signal=21%	ACSL1/HPGD/KAT2B/FZD5/ERAP1/NFE2L3/NPL/CAPN2/LRP5/COTL1/GAREM1/QPCT/CDC42EP3/NTAN1/CEBPD/PTMS/TBC1D8/KCTD12/DSC2/TUBB2A/DUSP4/CCR1/B3GNT3/TNNT1/MTMR11/S100P/MYCL/MICAL2/S100A8/S100A9/CYP1B1
B_A	Day11	pathways	REACTOME_INTERLEUKIN_4_AND_INTERLEUKIN_13_SIGNALING	74	-0.508082	-1.88597	0.00082024	0.0312007	0.0291235	1732	tags=39%, list=16%, signal=33%	BATF/ANXA1/STAT1/TYK2/IL12A/HSP90B1/ITGB2/TNFRSF1B/HMOX1/OPRD1/TIMP1/MUC1/SOCS3/MYC/IL13RA1/OSM/CEBPD/JUNB/TNF/SOCS1/FOS/PTGS2/CDKN1A/RHOU/CD36/IRF4/MMP2/CXCL8/CCL2
D_B	Day11	cyp1b1gs	JAATINEN_HEMATOPOIETIC_STEM_CELL_DN	174	-0.430166	-1.88595	2.59231e-07	1.08358e-05	7.58591e-06	492	tags=25%, list=4%, signal=25%	TENT5C/CD1D/FCN1/IL13RA1/CITED2/TGFBI/FCGR2A/TUBB1/LGALS2/SPON2/RASGRF2/ITGB2/TXNIP/FYB1/F13A1/LYZ/LRRN3/CST7/OLIG1/NKG7/IGSF6/PF4V1/CD36/CEBPD/GYPA/CMTM5/MPEG1/HBM/SLC14A1/CHI3L1/MS4A6A/CLEC10A/HBD/RHAG/ALAS2/HBG1/CSTA/HBA1/MYL4/MNDA/PPBP/PF4/AHSP/HBB
D_A	Day3	pathways	KEGG_HEMATOPOIETIC_CELL_LINEAGE	54	-0.543252	-1.88535	0.000941959	0.0334921	0.0302258	1099	tags=35%, list=9%, signal=32%	TFRC/CD19/CR1/CD1D/IL9R/CSF2RA/ANPEP/FLT3LG/HLA-DRB1/CD14/TNF/CSF1R/HLA-DRB5/CD38/IL7R/CD36/CD1A/CD1C/CD1E
D_C	Day3	cyp1b1gs	LI_PBMC_MENOMUNE_A_C_Y_W_135_AGE_18_45YO_CORRELATED_WITH_ANTIBODY_RESPONSE_3DY_NEGATIVE	23	-0.645508	-1.88484	0.00146574	0.00784822	0.00408181	846	tags=43%, list=7%, signal=41%	HLA-DQA1/PRKCD/ANPEP/RGL1/FUT7/CD1D/TLR7/TLR8/CSF1R/CYP1B1
D_B	Day3	pathways	REACTOME_LATE_ENDOSOMAL_MICROAUTOPHAGY	27	-0.472026	-1.88394	0.00150344	0.0241801	0.02056	2	tags=7%, list=0%, signal=7%	PLIN3/HBB
D_C	Day7	cyp1b1gs	LI_PBMC_MENOMUNE_A_C_Y_W_135_AGE_18_45YO_CORRELATED_WITH_ANTIBODY_RESPONSE_3DY_NEGATIVE	23	-0.639842	-1.88384	0.00847792	0.0187849	0.00528777	668	tags=43%, list=7%, signal=41%	PRKCD/FUT7/SAMSN1/IL4I1/RIN2/CD86/CSF1R/ANPEP/RGL1/CYP1B1
D_C	Day3	pathways	REACTOME_TOLL_LIKE_RECEPTOR_CASCADES	133	-0.45894	-1.88351	4.35467e-05	0.00498126	0.004482	892	tags=18%, list=7%, signal=17%	TLR4/RPS6KA1/TLR3/NOD2/NFKB2/CTSL/LY86/NFKBIB/CTSB/TRAF3/UNC93B1/IRAK2/CTSV/S100B/CD36/ITGB2/TLR10/CD180/CD14/TLR7/TLR8/S100A9/S100A12/S100A8
D_C	Day7	cyp1b1gs	PICCALUGA_ANGIOIMMUNOBLASTIC_LYMPHOMA_UP	102	-0.481191	-1.88343	0.000698142	0.00341399	0.000961005	863	tags=25%, list=9%, signal=24%	IGFBP7/DAB2/SLC40A1/DOCK4/RBP5/LPAR1/A2M/SPARC/CSRP2/COL6A1/PLD1/ACVRL1/NFIB/MFAP4/CTSL/GASK1B/RASSF4/CCL2/HNMT/PMP22/CDH5/CMKLR1/COL8A2/RGL1/RARRES2/CYP1B1
B_A	Day7	cyp1b1gs	KOBAYASHI_EGFR_SIGNALING_24HR_UP	60	-0.577883	-1.88266	0.00082748	0.00325028	0.00112214	1332	tags=40%, list=13%, signal=35%	CPD/EPHX1/DRAM1/HLA-DMA/MAN1A1/TRIM2/TBC1D9/GLUL/MXI1/PDCD4/GRN/CTSH/ID2/ACSL1/DEPTOR/IRF7/ZSCAN31/PROS1/ADCY9/CEBPD/MUC1/HMOX1/S100P/CYP1B1
D_A	Day7	cyp1b1gs	ONDER_CDH1_TARGETS_3_UP	15	-0.731779	-1.88241	0.00486559	0.0350487	0.0275181	7	tags=20%, list=0%, signal=20%	PRKCA/CYP1B1/S100A8
D_A	Day3	pathways	KEGG_ASTHMA	20	-0.674431	-1.88227	0.00139008	0.04318	0.0389688	441	tags=35%, list=4%, signal=34%	FCER1G/HLA-DQB1/HLA-DRB1/HLA-DQA1/RNASE3/TNF/HLA-DRB5
D_C	Day3	pathways	REACTOME_REGULATION_OF_TLR_BY_ENDOGENOUS_LIGAND	13	-0.740227	-1.88225	0.00211663	0.0792391	0.0712971	1739	tags=62%, list=14%, signal=53%	TLR2/GSDMD/TLR1/TLR4/CD36/CD14/S100A9/S100A8
D_A	Day3	pathways	REACTOME_SYNTHESIS_OF_DNA	106	-0.481907	-1.8822	9.45787e-05	0.00971323	0.00876595	4082	tags=63%, list=33%, signal=43%	PSMA4/PSMD7/PSMB5/CDK2/ORC1/RFC5/PSMD13/POLD3/PSMC2/PSMA6/RFC4/PSMD14/PSMA5/MCM4/GINS2/PSMA7/ANAPC7/MCM2/PSMB6/POLD4/PSMD8/PSMB7/PSMC5/PSMB1/LIG1/PSMD11/ANAPC5/CDC45/CDC6/CDC16/PSMD6/FEN1/PSMB2/PSMC6/ORC5/ANAPC1/PSMD4/RPA2/POLE/PSMA3/ANAPC4/UBC/PSMD2/RFC2/UBE2S/PSME3/PSMB3/MCM5/CDT1/MCM7/ANAPC15/POLD1/CCNE1/FZR1/PSMF1/PSME2/POLD2/PSMB10/CCNA2/ORC6/PSMC1/PSMC4/UBE2C/PSMD3/PSMC3/ANAPC2/POLA2
D_A	Day7	cyp1b1gs	WP_ARYL_HYDROCARBON_RECEPTOR_PATHWAY_WP2873	23	-0.670587	-1.88173	0.00666243	0.0449449	0.035288	374	tags=22%, list=3%, signal=21%	MGST1/AHRR/MYOF/SERPINB2/CYP1B1
D_C	Day3	cyp1b1gs	GOBP_POSITIVE_REGULATION_OF_SMOOTH_MUSCLE_CELL_MIGRATION	23	-0.644369	-1.88152	0.00152588	0.00790875	0.0041133	892	tags=43%, list=7%, signal=40%	FOXO4/TLR4/MYC/BCL2/NRP1/TERT/PDGFRB/DOCK4/P2RY6/CYP1B1
B_A	Day7	cyp1b1gs	GOBP_ESTROUS_CYCLE	12	-0.796309	-1.88129	0.00319569	0.0096091	0.00331748	811	tags=33%, list=8%, signal=31%	TRPM2/ANXA1/EGR1/CYP1B1
D_B	Day3	pathways	WP_CYTOPLASMIC_RIBOSOMAL_PROTEINS	73	-0.394473	-1.88105	6.40104e-05	0.00207981	0.00176843	3405	tags=77%, list=29%, signal=55%	RPL30/RPS7/RPL37A/RPS3A/RPLP1/RPS4X/RPS29/RPS27A/RPS15A/RPS27/RPS14/RPL5/RPS15/RPL10A/RPS18/RPL28/MRPL19/RPL12/RPS19/RPL18A/RPS23/RPS28/RPL39/RPL21/RPS24/RPL41/RPL22/RPS12/RPL11/RPL4/RPL7A/RPLP2/RPL35/RPS13/RPL34/RPL19/RPL37/FAU/RPL26/RPS5/RPS3/RPL36A/RPL3/RPS25/RPL14/RPL36/RPL8/RPL35A/RPS26/RPS21/RPL29/RPS6KA1/RPS6KB2/RPL17/RPL3L/RPS4Y1
D_C	Day7	cyp1b1gs	GSE45365_NK_CELL_VS_CD8_TCELL_MCMV_INFECTION_UP	135	-0.461558	-1.88088	0.000600147	0.00317935	0.000894955	1039	tags=20%, list=11%, signal=18%	SFXN3/RAB31/CD302/BLVRB/RREB1/TLR2/NAIP/CPQ/MYC/NFE2/KDM7A/STAC/ADORA2B/SAMHD1/SPR/HCK/CEBPD/RIN2/FZD2/RNASE6/CSF1R/BLNK/CD36/FGL2/MYCL/TGFBI/CYP1B1
B_A	Day11	cyp1b1gs	FRIDMAN_IMMORTALIZATION_DN	22	-0.654345	-1.88067	0.00347648	0.00917289	0.00297606	1585	tags=32%, list=14%, signal=27%	SPARC/SERPINE1/CLTB/IGFBP7/IRF7/CDKN1A/CYP1B1
D_A	Day3	pathways	BIOCARTA_LAIR_PATHWAY	11	-0.780498	-1.8804	0.0017201	0.0477444	0.0430882	393	tags=45%, list=3%, signal=44%	ITGAL/ITGB2/TNF/C3/VCAM1
D_A	Day3	pathways	WP_CELLS_AND_MOLECULES_INVOLVED_IN_LOCAL_ACUTE_INFLAMMATORY_RESPONSE	11	-0.780498	-1.8804	0.0017201	0.0477444	0.0430882	393	tags=45%, list=3%, signal=44%	ITGAL/ITGB2/TNF/C3/VCAM1
B_A	Day11	cyp1b1gs	GOBP_POSITIVE_REGULATION_OF_CELL_DEATH	374	-0.408522	-1.88017	5.34552e-08	5.85398e-07	1.89927e-07	1364	tags=21%, list=12%, signal=19%	GSN/ITGB2/TNFRSF1B/PRODH/STPG1/CLEC7A/CTSH/GADD45G/SCRIB/TNFRSF12A/DAPK3/PRELID1/HPGD/HMOX1/GRIK5/GRN/CTNNA1/AIFM2/ZC3H12A/DNAJA1/ENDOG/EGR1/BCL2L11/RARG/CAPN2/TSPO/HRK/PIK3CB/MYC/TRPM2/TYROBP/TNF/INHBA/AKAP12/TNFSF12/PCSK9/GRIK2/HBA2/PTGIS/EMILIN2/JUN/NKX3-1/TGFB3/PRKCD/SRC/PHLDA1/ATF3/NR4A1/FOS/PTGS2/NTSR1/HBA1/RGCC/TNFRSF8/HTRA4/CDKN1A/CCN1/ADM/LRP1/TLR4/SKIL/VDR/HP/LGALS2/ACER2/GAL/CD36/HBB/G…
B_A	Day11	cyp1b1gs	GSE360_T_GONDII_VS_M_TUBERCULOSIS_DC_DN	123	-0.466209	-1.88015	3.98292e-05	0.000232603	7.54659e-05	931	tags=18%, list=8%, signal=17%	ANG/GLUL/ALDH3B1/ASCL2/BST2/TNFSF12/NPAS3/ANXA9/KCTD12/ATF3/FOS/FCGR1A/PPBP/CCL4/F3/C3AR1/ALOX5AP/MNDA/CD14/S100A8/CCL2/CYP1B1
B_A	Day7	cyp1b1gs	GSE22886_DAY0_VS_DAY1_MONOCYTE_IN_CULTURE_DN	151	-0.503448	-1.87966	9.09086e-05	0.00056623	0.000195488	1048	tags=22%, list=10%, signal=20%	SLAMF7/TNFRSF4/ETS2/UGCG/AK4/DUSP4/MAFF/TNFRSF1B/ZC3H12A/VDR/ALCAM/PFKFB3/TNFSF14/MITF/SDC4/CTSV/MRC1/IL1RN/CDKN1A/PTGS2/IL3RA/PLA2G7/IER3/CCL4/RGL1/LMNA/PDE4A/ADAMDEC1/CLEC5A/SERPINB2/CXCL1/PPBP/CYP1B1
B_A	Day3	pathways	KEGG_OLFACTORY_TRANSDUCTION	46	-0.74686	-1.87824	8.43125e-07	0.000106813	0.000101674	923	tags=54%, list=8%, signal=50%	OR52I1/OR56A4/GNAL/OR10A2/OR2B11/OR11G2/OR1A1/OR52N1/OR2A5/OR10G3/OR2G6/OR10K1/OR2A25/OR7D2/OR5AS1/GUCA1B/OR2M3/OR1I1/OR4D9/OR5AU1/OR51M1/OR4K2/OR10H5/OR14J1/OR7A17
B_A	Day7	cyp1b1gs	ATF2_UP.V1_DN	97	-0.534409	-1.87822	0.000394251	0.00184832	0.00063812	1082	tags=25%, list=10%, signal=22%	MYO1D/RNASE4/GPRC5B/IGFBP2/AK4/ZC3H12A/CD302/STXBP2/STON1/FRY/CD68/CHI3L1/PTGS2/ZSCAN31/FBLN2/ADORA2B/GASK1B/KCNJ2/IL1R1/TGM5/EVC/PLAAT3/PID1/CYP1B1
D_A	Day3	cyp1b1gs	GSE29618_MONOCYTE_VS_MDC_UP	166	-0.45082	-1.87791	2.44684e-06	4.35137e-05	2.82875e-05	738	tags=20%, list=6%, signal=20%	CR1/SLC22A4/AOAH/PDXK/TNFSF13/IER3/GLUL/TLR4/HNMT/CCR1/MPO/FCER1G/CD68/TYROBP/TBC1D8/SIRPB1/SULT1A2/PILRA/SLC7A7/APOBEC3A/CD14/LILRB3/SERPINA1/PLA2G7/FPR1/FCN1/CD36/CD163/CYBB/VCAN/S100A9/CYP1B1/S100A12/S100A8
D_C	Day7	cyp1b1gs	GOBP_REGULATION_OF_DNA_BIOSYNTHETIC_PROCESS	70	-0.51065	-1.87763	0.00339737	0.0107222	0.00301819	640	tags=13%, list=6%, signal=12%	MYC/ACVRL1/NPPC/PARP3/HGF/CDKN1A/CERS1/PKIB/CYP1B1
D_A	Day7	cyp1b1gs	HOWARD_PBMC_INACT_MONOV_INFLUENZA_A_INDONESIA_05_2005_H5N1_AGE_19_39YO_AS03_ADJUVANT_VS_BUFFER_1DY_UP	262	-0.452878	-1.87722	5.67192e-08	1.85428e-06	1.45587e-06	727	tags=24%, list=6%, signal=23%	SQOR/SCO2/NFAM1/SOCS3/ANKRD22/PRRG4/TFEC/NLRC4/C3AR1/DUSP3/EMILIN2/NCF1/TLR4/TNFSF13B/SHTN1/BST1/FCER1G/WDR49/LRRK2/MUC1/TLR2/STX11/EPB41L3/DSC2/ODF3B/CCR1/TYMP/HCK/GLUL/IL4I1/ADAMTSL4/FRMD3/IRF7/RAB39A/MPEG1/PLBD1/MYOF/LRG1/FGL2/FCN1/IGSF6/MCEMP1/CD38/PLA2G7/ASGR2/FPR2/CD36/CCR2/KCNJ2/SRGN/LILRB4/MNDA/HP/LYZ/CES1/CLEC5A/VCAN/CD14/S100A9/S100A12/CYP1B1/S100A8
D_B	Day3	pathways	REACTOME_ABORTIVE_ELONGATION_OF_HIV_1_TRANSCRIPT_IN_THE_ABSENCE_OF_TAT	21	-0.495652	-1.87662	0.00663664	0.0647971	0.055096	1999	tags=43%, list=17%, signal=36%	POLR2G/NCBP2/NELFCD/POLR2I/POLR2F/POLR2L/NELFE/POLR2C/POLR2E
B_A	Day11	cyp1b1gs	GOBP_RESPONSE_TO_LIPID	487	-0.39689	-1.87653	1.08263e-08	1.43695e-07	4.66206e-08	1144	tags=19%, list=10%, signal=18%	MGST1/ZC3H12A/ARNTL/ENDOG/BCL2L11/GDAP1/GHR/TRERF1/KLF4/CALR/RARG/CAPN2/TSPO/AICDA/SMAD6/MLC1/ZFP36L2/PELI1/OXT/MYC/CNR2/SIRPA/NOD2/FGFR4/SPI1/CYBA/IRAK2/TICAM1/CD86/IL15/TRIB1/TNF/ACR/INHBA/NFKBIA/TREM2/OR51E2/PADI2/AXL/AKAP12/GFI1/FOSB/ZFP36L1/PRKCA/PF4/GATA1/NKX3-1/CEBPE/TNFAIP3/TGFB3/SRC/KLF9/NR4A1/FOS/PTGS2/IGFBP2/NTSR1/WNT5B/TLR2/SERPINF1/CTSG/MPO/IL1RN/PPBP/MRC1/ADM/AVPR1A/TLR4/VDR/ACER2/Z…
D_C	Day7	cyp1b1gs	GSE19198_1H_VS_24H_IL21_TREATED_TCELL_DN	136	-0.459915	-1.87635	0.00045775	0.00271599	0.000764523	896	tags=23%, list=9%, signal=21%	SLC25A29/SIL1/SARDH/SOX4/BCAR3/SLC29A3/HYAL3/KYNU/DNAJC5B/PDCD4/CYTL1/NME8/VSIR/TNFSF13B/ZGLP1/CSF2RB/C1orf54/EPOP/TBC1D9/CARD9/CD86/GALNT18/JAML/MICALL2/PLBD1/SRGN/LGALS2/CCR7/MYCL/MYOF/CYP1B1
B_A	Day7	cyp1b1gs	GOBP_POSITIVE_REGULATION_OF_VASCULATURE_DEVELOPMENT	89	-0.541048	-1.87623	0.000649036	0.00280178	0.000967297	805	tags=28%, list=8%, signal=26%	MYDGF/HIPK1/TNFSF12/GHRL/ZC3H12A/RHOB/GRN/ITGA5/CTSH/C3AR1/CXCR4/CX3CR1/THBS1/EMILIN2/CHI3L1/KLF4/ECM1/NRP1/CD40/F3/LRG1/CXCL8/ANXA3/HMOX1/CYP1B1
B_A	Day11	cyp1b1gs	CHIARADONNA_NEOPLASTIC_TRANSFORMATION_CDC25_UP	77	-0.504232	-1.87508	0.000273757	0.00121117	0.000392952	487	tags=12%, list=4%, signal=11%	PHLDA1/DLK1/CHI3L1/MNDA/THBS1/TMEM176B/VCAN/CCL2/CYP1B1
B_A	Day7	cyp1b1gs	GSE43955_10H_VS_60H_ACT_CD4_TCELL_DN	135	-0.509465	-1.87507	0.000146708	0.000852861	0.000294445	948	tags=16%, list=9%, signal=15%	ADGRG3/PTPRE/SERPINB1/JUNB/TGIF1/ALCAM/AHNAK/LAMB2/FBLN2/MCOLN2/IRF4/S100A6/RGCC/NRP1/ADORA2B/VIPR1/CD36/FCGR2B/TGFBI/IL1R2/SERPINB2/CYP1B1
D_C	Day3	pathways	REACTOME_ANTIGEN_PROCESSING_CROSS_PRESENTATION	87	-0.487278	-1.87475	0.00014975	0.0112967	0.0101644	1448	tags=20%, list=12%, signal=17%	FCGR1B/CALR/PSME3/NCF2/TLR1/SEC61A1/TLR4/FCGR1A/CTSL/CTSV/CD36/MRC1/NCF1/CD14/CYBB/S100A9/S100A8
D_A	Day11	pathways	REACTOME_HEME_SIGNALING	43	-0.570949	-1.87431	0.000776337	0.0738579	0.0707247	490	tags=16%, list=4%, signal=16%	MAFK/MEF2D/TLR4/CLEC1B/HBA1/HBA2/HBB
D_C	Day3	cyp1b1gs	GSE2770_IL12_AND_TGFB_ACT_VS_ACT_CD4_TCELL_2H_UP	164	-0.442621	-1.87384	1.90875e-05	0.000182762	9.50537e-05	4040	tags=54%, list=33%, signal=37%	NSMAF/AGAP3/ACSL3/PHF23/KMO/PSMD1/PALLD/AREL1/MED8/TARDBP/RBM14/ZNF274/ATP6V0B/PGD/PSMD7/LRP12/SMG6/HSP90AA1/METTL1/NLRP2/GON4L/HSPA8/ZNF37A/E2F6/NPC1/ZBTB45/LEO1/TRIO/APOL2/PSMD11/RBM10/FUS/DCAF1/FEN1/TMEM138/SACS/KEAP1/KCNK6/MSMO1/DOLK/MLLT6/TMED9/VCP/ZMIZ1/TPP2/LASP1/PPIL1/DNAJB11/FLVCR2/ZNF200/SSH1/APEX2/AP3D1/ZNF697/ZNF597/HPDL/MOB3C/TEX10/LEMD2/ITGA5/CDKN1A/CTNS/PI4K2A/TNIP1/ACTR1A/GSR/HIP1…
D_A	Day11	pathways	WP_MIRNAS_INVOLVEMENT_IN_THE_IMMUNE_RESPONSE_IN_SEPSIS	29	-0.617788	-1.8735	0.00227492	0.13604	0.130269	644	tags=17%, list=5%, signal=16%	IRF5/CXCL8/TLR4/TLR7/ELANE
B_A	Day11	cyp1b1gs	GOBP_RETINA_VASCULATURE_DEVELOPMENT_IN_CAMERA_TYPE_EYE	10	-0.787576	-1.87235	0.0037649	0.00970016	0.00314713	824	tags=40%, list=7%, signal=37%	LRP5/NRP1/ARHGEF15/CYP1B1
D_C	Day7	cyp1b1gs	GOBP_COLLAGEN_FIBRIL_ORGANIZATION	31	-0.597575	-1.87231	0.00786948	0.0182392	0.00513415	601	tags=19%, list=6%, signal=18%	SERPINF2/SCX/BMP1/COLGALT2/ADAMTS7/CYP1B1
B_A	Day11	cyp1b1gs	GOBP_OLEFINIC_COMPOUND_METABOLIC_PROCESS	72	-0.509756	-1.87219	0.000597648	0.00223735	0.000725888	1084	tags=18%, list=10%, signal=16%	EGR1/FAAH2/PLA2G4A/FAAH/PTGIS/PTGS2/ALOX15B/ADM/CYP2F1/PTGDS/ELOVL3/RBP4/CYP1B1
D_B	Day11	pathways	REACTOME_SRP_DEPENDENT_COTRANSLATIONAL_PROTEIN_TARGETING_TO_MEMBRANE	109	-0.450891	-1.87177	2.5887e-05	0.00438199	0.00407997	3644	tags=71%, list=29%, signal=51%	RPN2/RPS29/RPS21/DDOST/FAU/RPS9/RPL37A/UBA52/RPL19/RPL18/SEC61A1/RPL8/RPS12/RPL36/RPLP2/RPS27/RPS16/RPS13/RPL18A/RPL32/RPS15A/RPS8/RPL12/RPL24/RPLP1/RPL10A/RPS5/RPN1/RPS2/RPL7A/RPS20/RPL27A/RPS7/RPL22/SSR1/RPS25/RPS23/RPL23/RPL21/RPL15/SSR3/RPL37/RPLP0/RPL14/RPS14/RPL11/RPL13A/RPL36A/RPL34/RPS4X/RPS10/RPS27A/RPL38/RPL3/RPS6/RPS24/RPL30/SRPRB/RPS3A/RPL31/RPL10/RPL17/RPS4Y1/RPL13/RPL35A/RPL39/RPS11…
D_C	Day7	cyp1b1gs	FRIDMAN_IMMORTALIZATION_DN	24	-0.627804	-1.87121	0.00942285	0.0203552	0.00572979	595	tags=29%, list=6%, signal=27%	IGFBP7/SPARC/ALDH1A3/IGFBP4/CDKN1A/IRF7/CYP1B1
D_C	Day7	cyp1b1gs	GOBP_NEGATIVE_REGULATION_OF_NF_KAPPAB_TRANSCRIPTION_FACTOR_ACTIVITY	57	-0.528723	-1.87119	0.00328927	0.0107222	0.00301819	552	tags=12%, list=6%, signal=12%	TMIGD3/DAB2IP/IRAK2/TLR9/GFI1/CMKLR1/CYP1B1
D_A	Day3	cyp1b1gs	GSE36476_CTRL_VS_TSST_ACT_16H_MEMORY_CD4_TCELL_YOUNG_DN	169	-0.448276	-1.87117	1.04193e-05	0.000137079	8.91127e-05	3381	tags=54%, list=27%, signal=40%	GNG5/ATF5/CSNK2B/CCT2/SPATA5L1/NIP7/IL1R1/TUBG1/HILPDA/RPP40/MSRB1/SOCS1/CD86/CTPS1/WDR3/EBI3/NME1/PMM2/SEPHS2/PGAM1/SLC31A2/NDUFAF4/POP1/PEA15/ZWILCH/IPO5/NOP14/UCK2/ALAS1/ATP6V0B/TIMM10/TIMM13/TALDO1/AIMP2/VCP/NEFH/HRAS/ENO1/SAC3D1/TNIP2/TPI1/BYSL/PDCD11/FH/TUBA1C/NPM3/MFN2/UMPS/IDH3A/SRM/EIF3B/RUVBL2/UBL4A/IFI30/HSPA1A/RNF121/WDR18/GMPPB/MRPL35/IPO4/NUP62/PUS7/PSMC4/TNFRSF4/TRAP1/SCO2/FLII/PSE…
D_C	Day3	cyp1b1gs	JECHLINGER_EPITHELIAL_TO_MESENCHYMAL_TRANSITION_UP	51	-0.536248	-1.87053	0.000622132	0.00381394	0.00198361	389	tags=22%, list=3%, signal=21%	CTSZ/PDGFRB/CD68/MMP2/DDR2/PLA2G7/INHBA/SDC2/CCL2/CYP1B1/S100A8
D_A	Day7	pathways	REACTOME_TAK1_ACTIVATES_NFKB_BY_PHOSPHORYLATION_AND_ACTIVATION_OF_IKKS_COMPLEX	26	-0.647535	-1.87016	0.00260738	0.147563	0.141475	493	tags=12%, list=4%, signal=11%	IRAK2/S100B/S100A12
B_A	Day7	pathways	REACTOME_PURINERGIC_SIGNALING_IN_LEISHMANIASIS_INFECTION	21	-0.706341	-1.87002	0.00519806	0.131867	0.125056	1439	tags=48%, list=14%, signal=41%	TXNIP/NLRP3/C3/NT5E/CASP1/PSTPIP1/C3AR1/NFKB2/HMOX1/CTSG
B_A	Day7	cyp1b1gs	ONDER_CDH1_TARGETS_2_UP	140	-0.505469	-1.86989	0.000159641	0.000915833	0.000316186	639	tags=19%, list=6%, signal=18%	RNFT2/PCOLCE/MITF/CLEC3B/IGFBP4/COL6A1/KLF4/LTBP1/PMP22/FZD2/SPARC/NRP1/SLC22A4/RGL1/LIN7A/ITGA7/ANPEP/HMOX1/SERPINF1/PLAAT3/PID1/SRGN/MMP2/OLFML3/VCAN/CYP1B1
D_A	Day11	cyp1b1gs	GSE24634_TREG_VS_TCONV_POST_DAY10_IL4_CONVERSION_DN	167	-0.462812	-1.8696	7.2071e-07	1.68566e-05	1.30655e-05	965	tags=31%, list=8%, signal=29%	LAMP2/IFI30/HCK/SHTN1/PPFIBP2/STEAP3/APMAP/SLC31A2/VAT1/SIRPA/KIAA0930/BLVRB/PSAP/TSPAN4/FCGR2A/PLBD1/CEBPB/MAN2B1/GRN/RASGRP3/LMNA/MYOF/SIGLEC9/TNFSF13/TYROBP/CCR1/C2/SLC15A3/CEBPA/INHBA/ST14/ANPEP/FZD2/GLUL/FGR/QSOX1/FGL2/ITGB2/NRP1/CSF1R/LILRB4/IGSF6/CD14/RNASE1/TMEM176B/TREM2/PILRA/S100A9/CYP1B1/CLEC10A/MNDA/S100A8
D_C	Day7	cyp1b1gs	ELVIDGE_HYPOXIA_UP	115	-0.469072	-1.86913	0.00100599	0.00439884	0.00123823	1236	tags=26%, list=13%, signal=23%	ATF3/PAM/LOXL2/JUN/MXI1/SFXN3/PRKCA/RASA4/AHNAK2/PLAC8/OBSL1/FOS/EGLN3/LIMCH1/DDIT4/SORL1/CSRP2/DAAM1/DSC2/S100A6/CXCR4/ADORA2B/QSOX1/MAFF/CCN1/TIPARP/SRPX/DTNA/TGFBI/CYP1B1
D_C	Day3	cyp1b1gs	GOBP_VASCULAR_ENDOTHELIAL_GROWTH_FACTOR_PRODUCTION	24	-0.632485	-1.86822	0.00187247	0.00954282	0.00496317	1015	tags=42%, list=8%, signal=38%	ADORA2B/C5AR1/NOX1/SULF2/EIF2AK3/IL6R/TNF/CCR2/C3/CYP1B1
B_A	Day3	pathways	WP_GPCRS_OTHER	31	-0.768342	-1.86735	1.72432e-05	0.00158873	0.00151229	923	tags=45%, list=8%, signal=42%	OR10A2/SSTR2/CCR5/GNRHR/GPR132/CXCR3/GPR183/RXFP1/OR2A5/CXCR2/GPR84/HTR7/C5AR2/OR7A17
B_A	Day7	cyp1b1gs	WP_ARYL_HYDROCARBON_RECEPTOR_PATHWAY_WP2586	32	-0.643549	-1.86729	0.00397443	0.0111797	0.00385971	364	tags=16%, list=4%, signal=15%	CDKN1A/PTGS2/CD36/AHRR/CYP1B1
D_A	Day3	pathways	WP_MIRNAS_INVOLVEMENT_IN_THE_IMMUNE_RESPONSE_IN_SEPSIS	30	-0.610055	-1.86702	0.0017636	0.0482992	0.0435888	1422	tags=37%, list=12%, signal=33%	IRAK1/TRAF3/NFKB2/IRF7/TLR4/TLR7/TLR8/GZMB/TNF/ELANE/VCAM1
D_C	Day3	pathways	REACTOME_CLASS_A_1_RHODOPSIN_LIKE_RECEPTORS	134	-0.454758	-1.86685	2.6015e-05	0.00349083	0.00314095	1015	tags=31%, list=8%, signal=29%	ADORA2B/ADRB2/C5AR1/LPAR4/GPR68/TSHR/HTR2B/PTAFR/GPR132/NMUR1/P2RY2/GAL/PTGIR/ACKR2/CXCR3/OPRD1/S1PR2/CXCR2/C5AR2/GPR35/P2RY10/FPR2/LPAR1/CX3CR1/CCR1/HCAR2/GPR183/CCR5/S1PR3/HTR7/FPR1/CXCL5/FPR3/CCR7/RXFP1/GHRL/P2RY6/CCR2/C3/CCR6/CCL2/CCL7
B_A	Day11	cyp1b1gs	GSE24634_TEFF_VS_TCONV_DAY7_IN_CULTURE_DN	146	-0.451575	-1.86679	4.75446e-05	0.000270449	8.77447e-05	1430	tags=27%, list=13%, signal=24%	ARSB/SAT1/IFI44/GSN/SGK1/CLEC7A/PLK2/HMOX1/PTPRE/NRIP3/IFI6/IFI30/ANG/LRPAP1/SIRPA/CD86/ACTN1/CEBPA/NRP1/TYROBP/CDA/PRKCD/RIN2/TLR2/QSOX1/RGCC/SPR/DOCK4/CHI3L1/F3/EGR2/FGR/MNDA/HNMT/PLA2G7/CTSL/EPB41L3/CLEC10A/CYP1B1
B_A	Day3	pathways	REACTOME_DISEASES_OF_IMMUNE_SYSTEM	24	-0.792534	-1.86678	5.05827e-05	0.0039435	0.00375377	1739	tags=67%, list=15%, signal=57%	UNC93B1/NFKB1/IRAK4/TLR1/TRAF3/TLR2/TICAM1/NFKB2/S100A1/TLR4/CD36/CD14/TLR10/TLR3/S100A9/S100A8
D_A	Day7	cyp1b1gs	GOMF_TETRAPYRROLE_BINDING	69	-0.53876	-1.86628	0.000164744	0.0021217	0.00166583	140	tags=13%, list=1%, signal=13%	LPO/MPO/HBD/HBG1/HBG2/HBA2/HBA1/CYP1B1/HBB
D_C	Day7	cyp1b1gs	GOBP_VASCULAR_ENDOTHELIAL_GROWTH_FACTOR_PRODUCTION	21	-0.645897	-1.86604	0.0093217	0.0202349	0.00569593	442	tags=19%, list=4%, signal=18%	PTGS2/ADORA2B/CCR2/CYP1B1
B_A	Day3	pathways	KEGG_SYSTEMIC_LUPUS_ERYTHEMATOSUS	32	-0.7661	-1.86596	1.95517e-05	0.0017231	0.00164019	1629	tags=59%, list=14%, signal=51%	FCGR1A/HLA-DOA/IL10/CD28/HLA-DPA1/HLA-DMB/HLA-DPB1/HLA-DQA2/FCGR2A/CD86/CD40/HLA-DQB1/HLA-DRB1/ELANE/TNF/HLA-DQA1/HLA-DRB5/FCGR2B/C3
D_A	Day3	pathways	REACTOME_PROCESSING_OF_CAPPED_INTRON_CONTAINING_PRE_MRNA	201	-0.435215	-1.86581	3.53523e-06	0.0018915	0.00170703	5841	tags=77%, list=47%, signal=41%	POLR2G/MTREX/CPSF7/SNRNP200/PRPF38A/NUP155/DDX46/SNW1/SRSF3/CHTOP/DDX23/HNRNPH2/NUP107/WBP4/HNRNPD/POM121/NUP54/NDC1/DHX15/HNRNPK/SF3B1/CWC22/NUP160/SRSF6/MAGOH/SF3B2/METTL3/POLR2I/U2SURP/UPF3B/SNRPN/PRPF8/HNRNPF/PLRG1/WDR33/LSM2/NUP133/SNRPG/NUP98/HNRNPA0/DHX38/DHX16/ELAVL1/FIP1L1/RNPS1/CSTF1/NUP153/NUP50/SRSF9/SRSF10/SNU13/SARNP/BUD31/POLDIP3/GLE1/TFIP11/GPKOW/HNRNPA2B1/CPSF1/ZRSR2/NUP188/HNRNP…
B_A	Day7	pathways	KEGG_COMPLEMENT_AND_COAGULATION_CASCADES	24	-0.682862	-1.86477	0.00439754	0.119605	0.113428	2045	tags=62%, list=20%, signal=50%	F8/PLAUR/CR1/PLAU/CPB2/CD55/C3/SERPING1/C3AR1/PROS1/SERPINF2/F3/THBD/F13A1/CFD
B_A	Day7	pathways	WP_CHEMOKINE_SIGNALING_PATHWAY	97	-0.528775	-1.86474	0.000387159	0.0196432	0.0186287	979	tags=22%, list=9%, signal=20%	RASGRP2/TIAM1/CCL3/PIK3CB/CCR1/PIK3R5/CXCR4/CX3CR1/PRKCD/HCK/NCF1/VAV2/ADCY9/CCL4/CXCR2/GNGT2/CXCR3/FGR/CCR2/PF4/PPBP
D_C	Day7	cyp1b1gs	GSE14000_4H_VS_16H_LPS_DC_TRANSLATED_RNA_UP	129	-0.459773	-1.86455	0.000325309	0.00216063	0.000608197	331	tags=15%, list=3%, signal=14%	BTG2/GLIPR1/ZNF710/BLVRB/NAGA/LRMDA/EXOSC5/GASK1B/F13A1/RAB7B/LMNA/RNASE6/P2RY6/NRP1/DTX4/PKIB/MS4A6A/CLEC10A/CYP1B1
B_A	Day11	cyp1b1gs	GOBP_RESPONSE_TO_GONADOTROPIN	15	-0.709387	-1.86429	0.00510934	0.0121625	0.003946	834	tags=33%, list=7%, signal=31%	MYC/INHBA/GATA1/WT1/CYP1B1
D_A	Day7	pathways	REACTOME_CHEMOKINE_RECEPTORS_BIND_CHEMOKINES	25	-0.649025	-1.86401	0.00395627	0.183679	0.1761	561	tags=40%, list=5%, signal=38%	CXCR4/CCL2/CXCL8/CXCR2/CCR1/CXCR3/CXCL1/CCR2/PF4/PPBP
B_A	Day7	pathways	WP_ARYL_HYDROCARBON_RECEPTOR_PATHWAY_WP2586	32	-0.643549	-1.86287	0.00440454	0.119605	0.113428	364	tags=16%, list=4%, signal=15%	CDKN1A/PTGS2/CD36/AHRR/CYP1B1
B_A	Day11	cyp1b1gs	GSE360_HIGH_DOSE_B_MALAYI_VS_M_TUBERCULOSIS_MAC_DN	124	-0.461601	-1.86266	4.14118e-05	0.000238663	7.74321e-05	1281	tags=24%, list=11%, signal=22%	FOSL2/IGFBP7/ACSL1/KAT2B/GRIK5/IL3RA/TIMP1/BCL3/GLUL/CSRP1/CD1D/ZFP36L1/OLR1/SOCS1/TNFAIP3/PTGS2/TLR2/ANPEP/RGS16/ZFP36/SRGN/RNASE2/CXCL2/MMP14/CXCL8/CD70/EPB41L3/CXCL1/VCAN/CYP1B1
D_C	Day7	cyp1b1gs	GOBP_ARACHIDONIC_ACID_METABOLIC_PROCESS	26	-0.613645	-1.86213	0.00972952	0.0206428	0.00581075	442	tags=19%, list=4%, signal=18%	ALOX15B/PTGS2/CYP2C9/FAAH/CYP1B1
D_B	Day7	cyp1b1gs	GOMF_TETRAPYRROLE_BINDING	62	-0.544756	-1.86196	0.000259993	0.00291992	0.00195082	37	tags=16%, list=0%, signal=16%	CYP2E1/CYP51A1/MPO/CYGB/HBD/HBG1/HBG2/HBA2/HBA1/HBB
B_A	Day7	cyp1b1gs	GSE22601_IMMATURE_CD4_SINGLE_POSITIVE_VS_DOUBLE_POSITIVE_THYMOCYTE_UP	70	-0.557397	-1.86102	0.00119914	0.0044686	0.00154276	903	tags=20%, list=9%, signal=18%	ADAMTSL4/EMILIN1/PGGHG/BOC/COL9A2/SPATA6L/EVC2/EVPL/BHMT2/ELOVL3/FGR/MCEMP1/ELANE/CYP1B1
B_A	Day7	hallmark	HALLMARK_ANGIOGENESIS	21	-0.698643	-1.86046	0.00485786	0.0303616	0.0210934	938	tags=48%, list=9%, signal=43%	S100A4/LRPAP1/JAG1/VAV2/NRP1/PRG2/THBD/OLR1/PF4/VCAN
D_A	Day3	pathways	REACTOME_METABOLISM_OF_POLYAMINES	54	-0.535954	-1.86002	0.00119802	0.0388891	0.0350964	4086	tags=69%, list=33%, signal=46%	OAZ1/PSMA4/PSMD7/PSMB5/PSMD13/PSMC2/PSMA6/PSMD14/PSMA5/AZIN1/PSMA7/PSMB6/PSMD8/PSMB7/PSMC5/PSMB1/PSMD11/PSMD6/PSMB2/PSMC6/PSMD4/PSMA3/PSMD2/PSME3/PSMB3/OAZ3/PSMF1/SRM/PSME2/PSMB10/ODC1/AGMAT/PSMC1/PSMC4/PSMD3/PSMC3/AZIN2
D_C	Day7	cyp1b1gs	CHUANG_OXIDATIVE_STRESS_RESPONSE_UP	20	-0.650086	-1.85945	0.00974155	0.0206428	0.00581075	217	tags=10%, list=2%, signal=10%	LIF/CYP1B1
D_A	Day11	cyp1b1gs	GOBP_ESTROGEN_METABOLIC_PROCESS	15	-0.705098	-1.85937	0.0115402	0.0694059	0.0537963	2382	tags=60%, list=19%, signal=49%	CYP2C9/CYP3A5/HSD17B8/DHRS11/HSD17B11/UGT2B4/SULT1A1/TIPARP/CYP1B1
B_A	Day7	cyp1b1gs	GOBP_REGULATION_OF_DNA_BINDING_TRANSCRIPTION_FACTOR_ACTIVITY	262	-0.468339	-1.85921	9.16428e-06	7.83457e-05	2.70484e-05	570	tags=11%, list=5%, signal=11%	CLEC7A/MDFI/ID2/CARD9/IRAK2/CYTL1/RAB7B/CX3CR1/HDAC4/FLNA/KLF4/TLR4/TLR2/FZD2/HCK/GFI1/TMIGD3/GAS6/RGCC/CAPN3/CD40/CD36/NFAM1/ANXA3/HMOX1/BEX1/S100A12/S100A9/CYP1B1/S100A8
D_A	Day11	cyp1b1gs	GOBP_INTRINSIC_APOPTOTIC_SIGNALING_PATHWAY_IN_RESPONSE_TO_OXIDATIVE_STRESS	39	-0.578721	-1.85906	0.00213675	0.0172994	0.0134087	696	tags=18%, list=5%, signal=17%	TRAP1/MAPK7/P4HB/PRKCD/PRODH/TREM2/CYP1B1
B_A	Day11	pathways	WP_GLUCOCORTICOID_RECEPTOR_PATHWAY	51	-0.540001	-1.85854	0.00195154	0.0654264	0.0610706	1305	tags=33%, list=12%, signal=30%	NR1I2/PLK2/SLC19A2/BIRC3/FGD4/NFKB2/PRRG4/CDC42EP3/JUN/TNFAIP3/PTGS2/ENC1/SRGN/S100P/ALOX5AP/MGAM/CCL2
C_B	Day11	pathways	REACTOME_FACTORS_INVOLVED_IN_MEGAKARYOCYTE_DEVELOPMENT_AND_PLATELET_PRODUCTION	97	-0.453959	-1.85848	0.000226613	0.0140363	0.012939	360	tags=8%, list=3%, signal=8%	TUBB1/KIF6/GATA1/KIF4B/HBG2/HBG1/HBD/HBB
D_C	Day7	cyp1b1gs	GRAHAM_CML_QUIESCENT_VS_NORMAL_DIVIDING_UP	36	-0.574783	-1.85827	0.00810709	0.0183186	0.0051565	742	tags=19%, list=8%, signal=18%	CXCL8/DDIT4/PTGS2/TPSAB1/MAFF/SERPINB2/CYP1B1
D_A	Day3	pathways	REACTOME_DEFECTIVE_CFTR_CAUSES_CYSTIC_FIBROSIS	55	-0.533977	-1.85799	0.000653275	0.0282663	0.0255097	4181	tags=69%, list=34%, signal=46%	RNF5/PSMA4/PSMD7/DERL1/PSMB5/PSMD13/PSMC2/PSMA6/PSMD14/PSMA5/PSMA7/PSMB6/PSMD8/PSMB7/PSMC5/PSMB1/PSMD11/PSMD6/PSMB2/PSMC6/PSMD4/DERL2/PSMA3/UBC/PSMD2/OS9/PSME3/PSMB3/VCP/PSMF1/PSME2/PSMB10/PSMC1/PSMC4/PSMD3/PSMC3/ERLIN1/DERL3
D_C	Day3	cyp1b1gs	KARLSSON_TGFB1_TARGETS_UP	112	-0.462906	-1.85752	0.000125816	0.00095036	0.000494277	4115	tags=60%, list=33%, signal=40%	GCSH/SET/EIF3A/ACTR3/WDR75/CDC34/ACTN1/CYCS/CD44/LRP8/EIF2S1/SLC20A1/JADE1/RSL1D1/EIF2B3/MAK16/CHD3/ABCE1/C20orf27/CCT2/ANXA2/HSPD1/TCP1/GEMIN6/BAZ1A/NIP7/HSPA9/PUM3/DLAT/SRM/EIF5/NSUN2/ZMIZ1/MRTO4/GTPBP4/IDH3A/TOMM70/PPA1/EIF5A/EIF3B/PELO/TNFRSF9/GNL3/NCL/IPO5/RRM2/SYNCRIP/ARHGAP26/DDX21/EIF4G1/NAA25/REPS2/CTU2/LYAR/HSPH1/BHLHE40/PPRC1/PREP/MYBBP1A/RCC1/NOLC1/KPNB1/MYC/LMLN/SLC8A1/MMP14/CYP1B1
D_C	Day7	cyp1b1gs	HOUSTIS_ROS	22	-0.638039	-1.85744	0.00990295	0.0208854	0.00587903	2	tags=23%, list=0%, signal=23%	GPX1/TXNIP/CAT/TXNRD2/CYP1B1
B_A	Day11	pathways	REACTOME_G_ALPHA_I_SIGNALLING_EVENTS	148	-0.449418	-1.85702	0.000173845	0.0101137	0.00944035	1088	tags=28%, list=10%, signal=25%	OPRD1/CXCR3/CCR6/RGS13/PLA2G4A/CXCR2/S1PR3/GNGT1/RGS1/NPW/CNR2/FPR2/PLCB3/LPAR5/CXCL16/PRKCA/PF4/GNG4/CCL4L2/PRKCD/SRC/APLN/ADCY9/PPBP/CCR1/CCL4/GPR183/PDE4A/C3AR1/RGS16/GNGT2/GAL/CX3CR1/PTGER3/CXCL2/C5AR1/CXCL3/CXCL8/HCAR3/CCR2/CXCL1
D_A	Day3	pathways	REACTOME_REGULATION_OF_MRNA_STABILITY_BY_PROTEINS_THAT_BIND_AU_RICH_ELEMENTS	83	-0.495296	-1.85675	0.000150711	0.0134592	0.0121466	4163	tags=64%, list=34%, signal=43%	PABPC1/PSMA4/TNPO1/PSMD7/PSMB5/PSMD13/PSMC2/PSMA6/EXOSC9/PSMD14/PSMA5/PSMA7/ANP32A/PSMB6/EXOSC8/PSMD8/PSMB7/EXOSC6/PSMC5/NUP214/PSMB1/PSMD11/PSMD6/PSMB2/PSMC6/HSPA8/EXOSC7/PSMD4/PSMA3/EXOSC1/EIF4G1/KHSRP/UBC/PSMD2/PSME3/PSMB3/HSPB1/EXOSC3/PSMF1/PSME2/AKT1/PSMB10/HSPA1A/PSMC1/PSMC4/PSMD3/PSMC3/EXOSC5/MAPK11/EXOSC4/TNFSF13/PRKCA/PRKCD
D_C	Day7	cyp1b1gs	HP_DEVELOPMENTAL_GLAUCOMA	39	-0.564537	-1.85671	0.00633383	0.0157461	0.00443238	390	tags=8%, list=4%, signal=7%	FLNA/SAMHD1/CYP1B1
D_B	Day3	pathways	REACTOME_CROSS_PRESENTATION_OF_SOLUBLE_EXOGENOUS_ANTIGENS_ENDOSOMES	42	-0.429962	-1.85607	0.000529759	0.0109666	0.0093247	3055	tags=76%, list=26%, signal=57%	PSMD2/PSME3/PSMB8/PSMD7/PSMA1/PSMA4/PSMD13/PSMA7/SEM1/PSMC5/PSMD14/PSMB2/PSMB6/PSMA5/PSMB1/PSMD8/PSMC6/PSME1/PSMA3/PSMB7/PSMC4/PSMC1/PSMB3/PSMB5/PSMF1/PSMD4/PSME2/PSMD3/PSMA6/PSMD6/PSMC3/PSMB10
D_A	Day3	pathways	REACTOME_TOLL_LIKE_RECEPTOR_TLR1_TLR2_CASCADE	88	-0.489919	-1.85553	0.000197589	0.0144946	0.013081	1422	tags=18%, list=12%, signal=16%	IRAK1/ECSIT/NFKB2/NFKBIB/TLR2/MAPK11/NOD2/RPS6KA1/IRAK2/TLR4/CD14/S100B/CD36/S100A9/S100A12/S100A8
D_C	Day7	cyp1b1gs	GSE360_L_DONOVANI_VS_M_TUBERCULOSIS_DC_DN	121	-0.462024	-1.85547	0.000678807	0.00337933	0.000951247	820	tags=16%, list=8%, signal=15%	GSAP/FOS/IQSEC2/KANK1/MX1/SKIL/ANXA2/SAMHD1/ROR2/CCL2/IRF7/PADI2/RSC1A1/ALDH3B1/EPB41L3/GAL/MNDA/S100A9/CYP1B1
D_A	Day3	cyp1b1gs	GSE21360_SECONDARY_VS_TERTIARY_MEMORY_CD8_TCELL_UP	178	-0.440257	-1.85534	1.2314e-05	0.000148839	9.67572e-05	4082	tags=55%, list=33%, signal=37%	PSMA4/HDGF/GOLT1B/MRPL16/CCT8/HTRA2/RFC5/PSMD13/BMS1/EXOSC9/NFE2L3/SERPINB8/CYP51A1/MRPL39/MED6/DCTPP1/GOT1/LSM12/NDUFS7/ATP5F1B/NDUFS3/TIMM8B/TIMM8A/HNRNPM/TFPT/CLPP/PPRC1/DHRS7B/OXSM/NOL7/ELP5/PNP/MRPS18A/NCKIPSD/PMM2/LSM4/GADD45GIP1/CDK7/ATG101/C2orf49/ACTB/POP4/PSMA3/KIF14/ERCC6L/COX8A/MRPL23/NOP14/JTB/POP7/ALAS1/ALDH1B1/RAB5IF/PSME3/POLDIP2/NIT2/DNPEP/UROD/HSD17B10/MKI67/UFD1/POLD1/GNL3/TPI1…
D_C	Day3	pathways	KEGG_ASTHMA	18	-0.672745	-1.85532	0.00332668	0.103114	0.0927791	1432	tags=56%, list=12%, signal=49%	FCER1G/RNASE3/MS4A2/PRG2/CD40/HLA-DRB1/HLA-DQA1/TNF/HLA-DQB1/HLA-DRB5
D_C	Day7	cyp1b1gs	GSE19941_LPS_VS_LPS_AND_IL10_STIM_IL10_KO_NFKBP50_KO_MACROPHAGE_UP	128	-0.458085	-1.85471	0.000557422	0.00304589	0.000857388	1332	tags=24%, list=13%, signal=21%	IYD/TRAPPC10/PPP1R16B/P2RY10/NR1D2/GDF3/CTSF/SALL4/FAM184B/TRMT1/GIPR/GLCE/KYNU/PDE3B/CAPN2/FRY/C3orf70/FLNA/LPAR6/GPR146/GAB2/GASK1B/ITGB4/ITGB7/RIN2/IRF8/ABI3/AHRR/AMZ1/MYOF/CYP1B1
D_C	Day11	cyp1b1gs	GSE30971_CTRL_VS_LPS_STIM_MACROPHAGE_WBP7_KO_4H_DN	151	-0.3955	-1.85466	2.20254e-05	0.00030909	0.000218709	749	tags=19%, list=6%, signal=18%	C1orf54/S1PR3/LRP5L/MITF/ITGB2/FOS/CD84/TXNIP/IL13RA1/PRDM1/RGS1/CD1A/RNASE6/FGL2/LRRK2/CD300LB/HOMER3/SLC22A4/ITGB7/CD1E/VSIG4/RAB7B/CASS4/CD1B/CD36/TREM1/CLEC5A/MNDA/CYP1B1
D_B	Day3	pathways	REACTOME_FORMATION_OF_THE_EARLY_ELONGATION_COMPLEX	29	-0.458134	-1.85441	0.00296354	0.0360186	0.0306261	2331	tags=45%, list=20%, signal=36%	GTF2H3/GTF2H4/POLR2G/NCBP2/NELFCD/CDK7/POLR2I/POLR2F/POLR2L/NELFE/POLR2C/ERCC2/POLR2E
D_C	Day7	cyp1b1gs	KEGG_TRYPTOPHAN_METABOLISM	19	-0.655659	-1.85418	0.0103359	0.0211958	0.0059664	287	tags=37%, list=3%, signal=36%	ACAT1/CAT/AFMID/KYNU/IL4I1/AOC1/CYP1B1
B_A	Day11	cyp1b1gs	GOBP_CELLULAR_RESPONSE_TO_GONADOTROPIN_STIMULUS	12	-0.747167	-1.85416	0.00499688	0.0119926	0.00389089	677	tags=33%, list=6%, signal=31%	INHBA/GATA1/WT1/CYP1B1
B_A	Day7	cyp1b1gs	MEBARKI_HCC_PROGENITOR_WNT_UP	93	-0.530519	-1.85345	0.00115904	0.0043564	0.00150402	694	tags=24%, list=7%, signal=22%	NANOS1/ITGA5/PCSK5/CCR1/MDFI/RASSF9/ARL4C/FLNA/CSF1R/RARG/SPARC/CLIC3/BMF/RGCC/F3/IL1R1/PRSS23/MMP2/TGFBI/OLFML3/VCAN/CYP1B1
B_A	Day7	pathways	KEGG_ASTHMA	17	-0.732195	-1.85333	0.00589319	0.139029	0.131848	1584	tags=88%, list=15%, signal=75%	HLA-DOA/HLA-DRA/HLA-DQB1/HLA-DMA/HLA-DPA1/HLA-DPB1/HLA-DMB/HLA-DRB1/FCER1G/HLA-DQA1/FCER1A/HLA-DQA2/CD40/PRG2/RNASE3
B_A	Day11	cyp1b1gs	GSE14000_4H_VS_16H_LPS_DC_TRANSLATED_RNA_UP	146	-0.448301	-1.85325	5.43794e-05	0.000301496	9.78176e-05	1443	tags=21%, list=13%, signal=19%	IL17RA/DTX4/GSN/ANAPC15/PPARD/WWC3/NFKBIZ/JAZF1/LRMDA/S100A4/PLA2G4A/GASK1B/MYO1E/SDF2L1/NAGA/ACTN1/TRAF3/CDC42EP3/NRP1/RAB7B/TMEM121B/GPD1L/ARHGAP24/LMNA/MS4A6A/PKIB/BTG2/TMC7/P2RY6/CLEC10A/CYP1B1
D_C	Day3	cyp1b1gs	SMIRNOV_CIRCULATING_ENDOTHELIOCYTES_IN_CANCER_UP	134	-0.449974	-1.8529	5.04952e-05	0.000418813	0.000217822	2073	tags=37%, list=17%, signal=31%	IL21R/GAB2/ENG/ULK1/DUSP4/ELF4/SLC16A6/PFKFB3/TLR2/DHRS3/CDKN1A/SPHK1/ACSL1/VEGFA/NCF2/SLC22A4/BHLHE40/HCK/FCGR2A/C5AR1/NOD2/CTSL/FBP1/RGS1/PPARD/CTSB/ANPEP/INSIG1/GLUL/CSF2RA/QSOX1/P2RY2/DSE/SMAD7/HNMT/SLC7A5/CD1D/ADAP2/RNASE2/CD14/IER3/RGS16/CCR1/FPR1/AQP9/TLR8/CHI3L1/TGFBI/CYP1B1
D_C	Day7	cyp1b1gs	ERBB2_UP.V1_UP	109	-0.468554	-1.85276	0.000646732	0.00327041	0.000920588	909	tags=25%, list=9%, signal=23%	PNRC1/SLC9A3R2/FGF13/DAB2/CAPN2/CXCL8/EGLN3/LIMCH1/ALDH4A1/VIPR1/S100A6/BCAM/ITGB4/CA8/CXCR4/KRT81/PACSIN3/IL1R1/MUC1/LAMB2/TENT5C/TBC1D8/CLMN/CSTA/CEACAM6/S100P/CYP1B1
D_B	Day3	pathways	REACTOME_TELOMERE_MAINTENANCE	53	-0.403988	-1.85218	0.000838867	0.0152535	0.0129698	2728	tags=53%, list=23%, signal=41%	SHQ1/POLD4/DKC1/RFC4/DSCC1/RFC5/POLD1/CCNA2/PRIM2/ACD/STN1/POLD3/POLR2G/POT1/RFC2/BLM/POLR2I/POLR2F/TERT/RPA2/RTEL1/POLR2L/GAR1/POLR2C/POLR2E/POLD2/NHP2/RUVBL2
B_A	Day11	cyp1b1gs	GOBP_RESPONSE_TO_TOXIC_SUBSTANCE	136	-0.453615	-1.85199	9.59016e-05	0.000494175	0.000160331	583	tags=16%, list=5%, signal=16%	TNF/HBA2/SLC22A5/SLC18A2/FOS/PTGS2/HBA1/TLR2/HBD/MPO/CCL4/HP/HBG1/HBM/CD36/ALOX5AP/HBB/CCL3/CYP2F1/HBG2/S100A9/CYP1B1
D_B	Day3	pathways	REACTOME_MRNA_CAPPING	24	-0.472817	-1.85178	0.0105203	0.088353	0.0751251	2331	tags=46%, list=20%, signal=37%	GTF2H3/GTF2H4/POLR2G/NCBP2/CDK7/POLR2I/POLR2F/POLR2L/POLR2C/ERCC2/POLR2E
D_C	Day11	pathways	REACTOME_TRANSLATION	241	-0.373206	-1.85148	1.07304e-06	0.000147221	0.000135466	1710	tags=37%, list=14%, signal=33%	RPLP0/RPL27/EIF3M/RPL8/RPL7A/EIF4A1/RPL28/RPS20/RPS9/RPS7/RPL23/RPL19/UBA52/EEF2/RPS15/RPS5/EEF1D/RPL15/RPL3/RPLP1/RPL10A/FAU/RPS15A/PABPC1/EIF3D/RPS3A/RPS4X/RPL24/RPS8/RPS11/RPS12/RPL23A/RPS6/RPL35/EIF3H/RPS27A/RPS4Y1/RPL18/RPL32/OXA1L/EEF1G/RPS13/RPL41/RPS2/RPS3/RPS16/EEF1B2/RPS28/RPL13A/RPLP2/RPL5/RPL21/RPL37A/RPL11/RPL7/RPL18A/RPL12/RPL22/RPS25/RPS23/RPS24/RPS10/RPS21/EIF2S3/RPS14/RPL35A/RPL2…
B_A	Day7	cyp1b1gs	GSE19198_6H_VS_24H_IL21_TREATED_TCELL_UP	139	-0.500574	-1.85061	0.000432999	0.00200838	0.000693381	1480	tags=27%, list=14%, signal=24%	ACTN1/ATF3/NCF2/MARCKSL1/TMED3/BIRC3/TP53I13/PDIA3/CRELD2/CEBPB/SLC29A3/SLAMF7/HLA-F/MYDGF/SDF2L1/TNFSF13B/PSTPIP1/PLXDC2/MGST1/TNFSF14/CYTL1/SLC8A1/ZGLP1/APOC2/CD86/FRMD3/MICALL2/GALNT18/TMEM52B/PLBD1/CD40/NFAM1/OLR1/LGALS2/MYCL/S100P/BPI/CYP1B1
B_A	Day7	hallmark	HALLMARK_COAGULATION	70	-0.555822	-1.85017	0.00173388	0.0173388	0.0120459	831	tags=30%, list=8%, signal=28%	BMP1/MAFF/SERPING1/CAPN2/CTSH/ANXA1/CTSV/THBS1/SH2B2/APOC2/SPARC/PROS1/LRP1/F3/THBD/OLR1/CFD/PRSS23/MMP2/PF4/SERPINB2
B_A	Day7	pathways	WP_COMPLEMENT_AND_COAGULATION_CASCADES	22	-0.691051	-1.84998	0.0054984	0.134189	0.127258	2045	tags=68%, list=20%, signal=55%	F8/PLAUR/CR1/PLAU/CPB2/CLU/CD55/C3/SERPING1/C3AR1/PROS1/SERPINF2/F3/THBD/CFD
D_C	Day3	pathways	REACTOME_GPCR_LIGAND_BINDING	181	-0.4317	-1.84953	1.10046e-05	0.00205987	0.00185341	1015	tags=28%, list=8%, signal=26%	ADORA2B/ADRB2/C5AR1/LPAR4/GPR68/TAS2R4/TSHR/HTR2B/PTAFR/WNT3/GPR132/NMUR1/P2RY2/GAL/PTGIR/ACKR2/CXCR3/OPRD1/S1PR2/IAPP/CXCR2/C5AR2/GPR35/GNGT2/P2RY10/FPR2/LPAR1/WNT10B/CX3CR1/CCR1/HCAR2/FZD9/GPR183/CCR5/WNT11/S1PR3/HTR7/FPR1/FZD2/CXCL5/FPR3/CCR7/RXFP1/GHRL/P2RY6/CCR2/C3/CCR6/CCL2/CCL7
B_A	Day7	pathways	REACTOME_ACTIVATION_OF_IRF3_IRF7_MEDIATED_BY_TBK1_IKK_EPSILON	13	-0.770967	-1.84953	0.00678733	0.151601	0.143771	838	tags=31%, list=8%, signal=28%	SARM1/TLR4/IRF7/CD14
B_A	Day11	cyp1b1gs	GOBP_CELLULAR_RESPONSE_TO_CORTICOSTEROID_STIMULUS	31	-0.594667	-1.84934	0.00423216	0.0106534	0.0034564	1080	tags=45%, list=10%, signal=41%	AKR1C3/MT-ND3/AIFM1/RAN/DDIT4/ANXA1/SGK1/BCL2L11/ZFP36L2/ZFP36L1/KLF9/SERPINF1/ZFP36/CYP1B1
D_B	Day3	pathways	REACTOME_MRNA_DECAY_BY_3_TO_5_EXORIBONUCLEASE	16	-0.525395	-1.84909	0.0210305	0.144034	0.12247	1966	tags=56%, list=17%, signal=47%	EXOSC8/EXOSC1/EXOSC9/WDR61/EXOSC7/DCPS/EXOSC3/EXOSC4/EXOSC5
D_C	Day7	cyp1b1gs	GOBP_ICOSANOID_METABOLIC_PROCESS	56	-0.524539	-1.84879	0.0037797	0.0112131	0.00315638	874	tags=20%, list=9%, signal=18%	ANXA1/TLR2/ALOX15B/GGT1/PTGS2/LTC4S/AVP/CYP2C9/FAAH/ALOX5AP/CYP1B1
D_A	Day3	pathways	WP_FATTY_ACID_TRANSPORTERS	11	-0.767341	-1.8487	0.00268072	0.0647385	0.0584249	777	tags=45%, list=6%, signal=43%	ACSBG1/SLC27A4/ACSL6/CD36/FABP6
C_B	Day11	pathways	REACTOME_AMINE_LIGAND_BINDING_RECEPTORS	12	-0.707295	-1.84856	0.0093273	0.161568	0.148937	551	tags=58%, list=5%, signal=56%	ADRB2/HTR1F/HTR2B/HRH4/ADRB1/ADRA2A/GPR143
B_A	Day7	pathways	PID_CMYB_PATHWAY	58	-0.570223	-1.84827	0.00295031	0.0932492	0.0884329	1199	tags=31%, list=12%, signal=28%	MYC/CEBPB/TFEC/GATA1/SPI1/ETS2/CD4/CEBPA/CDKN1A/PTGS2/CSF1R/CEBPD/MPO/ADORA2B/ANPEP/LYZ/PRTN3/ELANE
B_A	Day7	cyp1b1gs	ATF2_S_UP.V1_DN	88	-0.533614	-1.84744	0.000737062	0.00311999	0.00107716	1417	tags=33%, list=14%, signal=29%	TRMT9B/NPFF/KCNAB2/PTGER2/PISD/SLC29A3/MYO1D/IL4R/IGFBP2/AK4/SERPING1/CD302/CRELD1/SBNO2/STXBP2/NFE2/CHI3L1/PTGS2/FBLN2/PADI2/VAV2/CLMN/KBTBD11/IL1R1/EVC/CSTA/PLAAT3/PID1/CYP1B1
B_A	Day11	cyp1b1gs	WP_OXIDATION_BY_CYTOCHROME_P450	18	-0.673089	-1.84629	0.00650671	0.0149211	0.00484104	76	tags=11%, list=1%, signal=11%	CYP2F1/CYP1B1
D_C	Day7	cyp1b1gs	GOBP_CELLULAR_RESPONSE_TO_XENOBIOTIC_STIMULUS	70	-0.501861	-1.84532	0.00314795	0.0105326	0.00296483	248	tags=10%, list=3%, signal=10%	CXCR4/CYP2C9/CERS1/GAS6/AHRR/S100A12/CYP1B1
D_C	Day11	pathways	REACTOME_CLASS_A_1_RHODOPSIN_LIKE_RECEPTORS	136	-0.399231	-1.84486	8.50295e-05	0.00850319	0.00782428	751	tags=27%, list=6%, signal=26%	P2RY2/S1PR3/CXCR2/FFAR4/PRLHR/LPAR6/CXCR4/DRD4/GPR68/NPW/PTGER2/GPR35/FPR2/ADRB2/ADORA2B/CMKLR1/UTS2/PROK2/CX3CR1/CYSLTR2/LPAR4/CCR1/CNR2/GNRHR/P2RY10/GAL/RXFP1/PTGIR/HTR7/P2RY6/FPR1/PTGER3/CXCR3/GPR183/CCR2/AGT/PLPPR3
D_C	Day11	pathways	WP_TYROBP_CAUSAL_NETWORK_IN_MICROGLIA	55	-0.468055	-1.84443	0.00454052	0.119395	0.109862	866	tags=33%, list=7%, signal=31%	ELF4/TCIRG1/NRROS/TMEM106A/LGALS9B/ZFP36L2/ITGB2/HLX/CD84/IL13RA1/RGS1/RNASE6/TYROBP/ADAP2/KCNE3/CD4/IL10RA/IGSF6
B_A	Day7	pathways	REACTOME_TRAF6_MEDIATED_INDUCTION_OF_TAK1_COMPLEX_WITHIN_TLR4_COMPLEX	16	-0.739328	-1.84442	0.00611791	0.142112	0.134772	838	tags=25%, list=8%, signal=23%	SARM1/IRAK2/TLR4/CD14
D_C	Day3	cyp1b1gs	TONKS_TARGETS_OF_RUNX1_RUNX1T1_FUSION_GRANULOCYTE_DN	15	-0.699941	-1.84421	0.00342441	0.0150703	0.007838	1122	tags=53%, list=9%, signal=49%	MS4A2/IL10RA/ENTPD1/PILRA/NCF1/ALOX5AP/HBA1/CYP1B1
B_A	Day11	cyp1b1gs	GOBP_CELL_CELL_ADHESION	495	-0.389525	-1.84411	2.76054e-08	3.35866e-07	1.08969e-07	1021	tags=21%, list=9%, signal=20%	VAV1/KLF4/CDH24/JAML/TMEM131L/CLDN10/LGALS9C/NFKBID/IGDCC4/CSRP1/MYO10/PIK3CB/ITGA5/PELI1/DLG5/SIRPA/NOD2/SPI1/BAIAP2L1/FUT4/CD86/ILK/IL15/EGR3/IL7/ACTN1/DLG2/CD1D/LRRC7/TNF/XCL1/SMAD7/CD4/SERPINB8/ZFP36L1/PRKCA/CLDN22/CCDC88B/CEL/EMILIN2/HLA-DQB1/GATA1/ANXA9/OLR1/CLDN5/DSC2/SOCS1/IGF1/PRKCD/SRC/FLNA/PDLIM1/PCDH9/EPCAM/FGFRL1/IGFBP2/NTN1/HLA-DQA1/ZBTB7B/NLGN3/RGCC/CTSG/GPNMB/IL1RN/SKAP1/TNFSF14/C…
C_B	Day11	pathways	WP_STEROL_REGULATORY_ELEMENTBINDING_PROTEINS_SREBP_SIGNALING	57	-0.490236	-1.84404	0.00562593	0.114918	0.105934	1337	tags=35%, list=11%, signal=31%	SREBF2/NFYA/SCARB1/PIK3CA/AMFR/LDLR/SP1/INSIG1/ACLY/SQLE/IDI1/FASN/FDPS/SCD/CYP51A1/FDFT1/HMGCR/LSS/MVD/HMGCS1
B_A	Day11	pathways	PID_FRA_PATHWAY	26	-0.617799	-1.8438	0.00528563	0.117472	0.109651	1281	tags=31%, list=11%, signal=27%	FOSL2/HMOX1/ITGB4/JUNB/JUN/MMP2/CXCL8/CCL2
D_C	Day7	cyp1b1gs	ONDER_CDH1_TARGETS_3_UP	12	-0.732379	-1.84367	0.0106996	0.0216084	0.00608257	2	tags=17%, list=0%, signal=17%	PRKCA/CYP1B1
B_A	Day3	cyp1b1gs	GAL_LEUKEMIC_STEM_CELL_DN	188	-0.687411	-1.84313	1e-10	4.75556e-09	2.73684e-09	1710	tags=43%, list=15%, signal=37%	TEP1/KIF20A/PTGER3/CDC25C/ZNF589/FCGR1A/POLA2/VDR/DNAAF1/PPP1R12B/STX11/SHCBP1/SECTM1/THOC5/COCH/IL1B/KIF18B/PLK1/IGFBP2/SLC15A3/TLR2/LGALS3/COL6A2/CEBPD/CEBPE/CD1D/MS4A3/FGR/TRGC1/CXCL1/SIRPA/FCGR2A/NCF2/IFI30/SLC16A6/CD86/CXCR3/TYMP/MS4A4A/NCF1/SAMHD1/SERPINA1/CCR1/MNDA/IGKC/AOAH/NDRG2/PRDM1/PILRA/AZU1/CD38/ELANE/IGSF6/MAPK13/LILRB4/HNMT/CD14/RNASE2/PRTN3/LILRB3/ADAP2/LGALS2/CSTA/LRRC49/FCAR/FG…
B_A	Day7	cyp1b1gs	GOBP_EXTERNAL_ENCAPSULATING_STRUCTURE_ORGANIZATION	132	-0.501939	-1.84296	0.000335612	0.00165162	0.000570212	903	tags=27%, list=9%, signal=25%	FURIN/ADAMTSL4/MYH11/EMILIN1/CAV2/BMP1/TNFRSF1B/TPSAB1/SULF2/COL18A1/COL9A2/NFKB2/MMP23B/CTSV/LAMB2/EFEMP2/FBLN2/COLGALT2/QSOX1/MMP17/SERPINF2/GAS6/RGCC/LRP1/COL23A1/ELN/SMPD3/MMP25/ADAMTS7/CST3/CTSG/MMP2/TGFBI/ELANE/CYP1B1
D_A	Day3	pathways	BIOCARTA_BLYMPHOCYTE_PATHWAY	10	-0.782839	-1.84253	0.00219212	0.0549099	0.0495549	1186	tags=70%, list=10%, signal=63%	CD40/ITGAL/CR1/FCGR2B/ITGB2/HLA-DRB1/HLA-DRB5
C_B	Day11	pathways	REACTOME_INTRA_GOLGI_TRAFFIC	38	-0.52813	-1.84212	0.00479431	0.107688	0.0992691	3432	tags=58%, list=28%, signal=42%	MAN1A2/STX16/CYTH2/COG6/SNAP29/COG4/BET1L/VPS45/ARF1/COG3/NAPB/COG8/GOLGA5/RAB33B/GOSR2/MAN2A1/MAN1A1/COG7/STX5/CYTH3/NAPA/MAN2A2
B_A	Day11	cyp1b1gs	GSE3039_CD4_TCELL_VS_B1_BCELL_UP	132	-0.453026	-1.84202	9.80765e-05	0.000499506	0.00016206	1638	tags=26%, list=15%, signal=22%	P4HB/CKB/FRMD6/CCDC80/TP53I11/GYS1/GGACT/GSN/ROGDI/CRIP1/TONSL/OAZ1/CARD10/IFI30/SMTN/PLCB3/SIGLEC10/PF4/UACA/HLA-DQA1/NCS1/CST3/MS4A6A/CTTN/OASL/RNASE2/RNASE3/MYCL/ASGR2/HTR7/EPB41L3/CCR2/CLEC10A/CYP1B1
B_A	Day11	pathways	WP_OXIDATION_BY_CYTOCHROME_P450	18	-0.673089	-1.84188	0.00726593	0.145697	0.135998	76	tags=11%, list=1%, signal=11%	CYP2F1/CYP1B1
B_A	Day7	cyp1b1gs	GSE45365_NK_CELL_VS_CD8_TCELL_MCMV_INFECTION_UP	153	-0.491859	-1.84185	0.000316958	0.00158843	0.000548397	776	tags=16%, list=7%, signal=15%	BLVRB/CD302/CASP1/NFE2/PSTPIP1/SAMHD1/SFXN3/NAIP/RAB31/KDM7A/TLR2/CSF1R/FZD2/RNASE6/HCK/RIN2/BLNK/CEBPD/ADORA2B/CD36/FGL2/MYCL/TGFBI/IL1R2/CYP1B1
B_A	Day7	pathways	WP_PROSTAGLANDIN_AND_LEUKOTRIENE_METABOLISM_IN_SENESCENCE	18	-0.718282	-1.8418	0.00785388	0.16282	0.154411	671	tags=39%, list=6%, signal=36%	PTGER1/CDKN1A/PTGS2/LTC4S/ALOX5AP/PTGER3/PTGDS
B_A	Day3	cyp1b1gs	GSE24634_TREG_VS_TCONV_POST_DAY10_IL4_CONVERSION_DN	157	-0.691131	-1.84158	1e-10	4.75556e-09	2.73684e-09	1448	tags=42%, list=12%, signal=37%	ACSL1/ITSN1/TLR1/FCGRT/PAPSS2/QSOX1/HLA-DMB/CLEC7A/CTSB/FBP1/MAN2B1/TYROBP/ENG/ACVR1B/SLC15A3/ITGB2/ANPEP/SLC2A6/CTSZ/FGR/ITGAM/PMP22/SIRPA/SLAMF8/RBM47/NAGA/FCGR2A/HCK/IFI30/ST14/MAOA/CHN2/CD86/SHTN1/MS4A4A/NRP1/PLBD1/RASGRP3/ABCB4/CDKN1A/PALLD/CCR1/FPR3/MNDA/INHBA/SLC7A7/PILRA/RTN1/IGSF6/CA2/CSF1R/LILRB4/FZD2/CD14/ENPP2/RGL1/MRC1/FGL2/SIGLEC9/TMEM176B/CD163/MYOF/S100A9/CYP1B1/CLEC10A/S100A8
D_C	Day3	pathways	REACTOME_IRAK4_DEFICIENCY_TLR2_4	15	-0.698699	-1.84154	0.00383653	0.111129	0.0999909	1175	tags=40%, list=10%, signal=36%	TLR1/TLR4/CD36/CD14/S100A9/S100A8
B_A	Day11	cyp1b1gs	JINESH_BLEBBISHIELD_TRANSFORMED_STEM_CELL_SPHERES_UP	108	-0.466408	-1.84137	0.000238294	0.00107607	0.000349122	621	tags=14%, list=6%, signal=13%	SERPINB8/OLR1/RGCC/SLC7A2/MMP7/CRIP2/MX1/LAMP3/ANXA2/CACNA2D3/THBS1/ZBTB7C/SHISA2/S100A9/CYP1B1
D_B	Day3	pathways	KEGG_HOMOLOGOUS_RECOMBINATION	21	-0.486338	-1.84136	0.00768795	0.0708722	0.0602615	6094	tags=100%, list=51%, signal=49%	RAD52/RAD51B/BRCA2/TOP3A/RAD54L/RPA4/NBN/EME1/POLD4/MUS81/TOP3B/XRCC3/POLD1/SEM1/XRCC2/SSBP1/POLD3/BLM/RPA2/POLD2
B_A	Day7	cyp1b1gs	FRIDMAN_SENESCENCE_UP	51	-0.581866	-1.8405	0.00305221	0.00930604	0.00321285	1432	tags=33%, list=14%, signal=29%	TGFB1I1/S100A11/CREG1/RGL2/IGFBP7/CITED2/IGFBP2/RHOB/IGFBP4/RAB31/THBS1/CDKN1A/IRF7/SPARC/F3/SERPINB2/CYP1B1
C_B	Day3	pathways	REACTOME_TIGHT_JUNCTION_INTERACTIONS	13	-0.523255	-1.84038	0.0143339	0.175846	0.159864	773	tags=38%, list=6%, signal=36%	CLDN10/CLDN23/PARD6A/CLDN15/CLDN5
B_A	Day7	pathways	REACTOME_TRAF6_MEDIATED_NF_KB_ACTIVATION	17	-0.727068	-1.84035	0.00699816	0.151601	0.143771	498	tags=18%, list=5%, signal=17%	NFKB2/S100B/S100A12
B_A	Day11	pathways	WP_LUNG_FIBROSIS	39	-0.561588	-1.84031	0.00436335	0.107632	0.100467	1245	tags=41%, list=11%, signal=37%	CEBPB/HMOX1/TIMP1/RTEL1/ELN/TNF/SMAD7/IGF1/CCL4/SKIL/CXCL2/CCL3/MMP2/CXCL8/CCR2/CCL2
D_A	Day3	pathways	REACTOME_TAK1_ACTIVATES_NFKB_BY_PHOSPHORYLATION_AND_ACTIVATION_OF_IKKS_COMPLEX	27	-0.617393	-1.84031	0.00383761	0.0772789	0.0697423	1422	tags=26%, list=12%, signal=23%	IRAK1/NFKB2/NFKBIB/NOD2/IRAK2/S100B/S100A12
D_C	Day7	cyp1b1gs	GOBP_OVULATION_CYCLE	38	-0.562559	-1.84021	0.0085693	0.0187849	0.00528777	74	tags=29%, list=1%, signal=29%	PAM/MDK/NOS3/SRC/HSPA5/ANXA1/A2M/RETN/SERPINF1/MMP2/CYP1B1
B_A	Day11	pathways	WP_VITAMIN_B12_METABOLISM	29	-0.6027	-1.84005	0.00507099	0.113982	0.106394	1206	tags=31%, list=11%, signal=28%	APOA1/NFKB2/MTRR/TNF/HBA1/TCN2/MPO/HBB/CCL2
B_A	Day7	cyp1b1gs	GSE7460_CTRL_VS_TGFB_TREATED_ACT_TCONV_DN	136	-0.498819	-1.83917	0.000459301	0.00210795	0.000727757	1382	tags=28%, list=13%, signal=25%	IRF2BP2/SYNGR2/CPD/PISD/MYL9/ADPGK/RAB20/ARSB/RGS1/CD38/SMAD7/FMNL3/NT5E/FURIN/ADGRG3/LRIG1/CTSW/RHOB/ARRDC4/LPXN/ABHD15/STON1/PMEPA1/TNFRSF13C/IGFBP4/NCF4/TREML2/NCF1/IRF4/SKIL/NRP1/ABI3/CD40/AHRR/FGL2/GEM/VCAN/CYP1B1
C_B	Day7	cyp1b1gs	GOMF_TETRAPYRROLE_BINDING	64	-0.501948	-1.83906	0.000748071	0.00346475	0.00159975	69	tags=14%, list=1%, signal=14%	CYP51A1/CYGB/CYP2E1/HBD/HBA2/HBG1/HBG2/HBA1/HBB
D_A	Day3	pathways	REACTOME_CROSS_PRESENTATION_OF_SOLUBLE_EXOGENOUS_ANTIGENS_ENDOSOMES	45	-0.550478	-1.83881	0.00122635	0.0388891	0.0350964	4082	tags=71%, list=33%, signal=48%	PSMA4/PSMD7/PSMB5/PSMD13/PSMC2/PSMA6/PSMD14/PSMA5/PSMA7/PSMB6/PSMD8/PSMB7/PSMC5/PSMB1/PSMD11/PSMD6/PSMB2/PSMC6/PSMD4/PSMA3/PSMD2/PSME3/PSMB3/PSMF1/PSME2/PSMB10/FCGR1A/PSMC1/PSMC4/PSMD3/PSMC3/MRC1
D_C	Day11	cyp1b1gs	TONKS_TARGETS_OF_RUNX1_RUNX1T1_FUSION_GRANULOCYTE_DN	15	-0.623751	-1.8382	0.0164856	0.0701053	0.0496057	232	tags=47%, list=2%, signal=46%	CAMK1/NCF1/MS4A2/IL10RA/PILRA/ALOX5AP/CYP1B1
B_A	Day11	cyp1b1gs	GOBP_REGULATION_OF_REACTIVE_OXYGEN_SPECIES_METABOLIC_PROCESS	90	-0.481582	-1.83788	0.000514734	0.00199517	0.000647314	1355	tags=22%, list=12%, signal=20%	ITGB2/CLEC7A/FOXM1/ZC3H12A/PARL/ZNF205/TSPO/FPR2/CYBA/TYROBP/TNF/SLC18A2/PRKCD/CDKN1A/TLR4/HP/CD36/THBS1/PLIN5/CYP1B1
D_C	Day11	cyp1b1gs	GOBP_OVULATION_CYCLE	37	-0.504718	-1.83765	0.00728358	0.0365046	0.0258302	527	tags=22%, list=4%, signal=21%	A2M/INHBA/SERPINF1/AXL/MMP2/RETN/EGR1/CYP1B1
D_A	Day7	cyp1b1gs	GOBP_ESTROGEN_METABOLIC_PROCESS	14	-0.725867	-1.8367	0.011509	0.0719309	0.0564758	876	tags=36%, list=7%, signal=33%	HSD17B8/DHRS11/UGT2B4/TIPARP/CYP1B1
B_A	Day7	cyp1b1gs	GSE11057_NAIVE_CD4_VS_PBMC_CD4_TCELL_DN	144	-0.494464	-1.83636	0.00033738	0.00165162	0.000570212	1842	tags=37%, list=18%, signal=31%	PIP5K1B/TMEM59/EFHD2/SLC15A4/RAB27A/CCDC50/EMP3/ADAM8/ENG/GABARAP/TTYH3/TGFB1I1/ARHGAP26/SH3BGRL3/GALC/SCO2/HLA-DPA1/CEBPB/PTPN12/ARSB/CYBA/GRAMD4/SRC/PLXND1/ADAMTSL4/GLUL/PDLIM1/CAT/HERPUD1/CTSZ/STXBP2/TNFSF13/NAGA/CSF2RB/CARD9/C3AR1/SLC31A2/TBC1D8/B4GALT5/FNDC3B/LYST/OSBPL5/DGAT2/CDKN1A/QSOX1/SLC22A15/CEBPD/GNGT2/PDE4A/RHOU/HAL/CFD/CYP1B1
D_A	Day7	pathways	REACTOME_CYTOPROTECTION_BY_HMOX1	98	-0.494685	-1.83606	7.92986e-05	0.016693	0.0160043	9	tags=5%, list=0%, signal=5%	TXNIP/PRKCD/HBA2/HBA1/HBB
B_A	Day7	cyp1b1gs	GOBP_ESTROGEN_METABOLIC_PROCESS	16	-0.728254	-1.83596	0.00781541	0.0193609	0.00668423	275	tags=25%, list=3%, signal=24%	HSD17B10/SULT1A1/TIPARP/CYP1B1
D_C	Day7	cyp1b1gs	GSE41176_WT_VS_TAK1_KO_ANTI_IGM_STIM_BCELL_3H_DN	120	-0.457941	-1.83591	0.000822967	0.00384351	0.00108191	977	tags=15%, list=10%, signal=14%	TFEC/TRMT1/CSF2RA/GSAP/CCR5/DUSP3/GRN/PTAFR/TBC1D9/ANXA2/LPL/IGSF6/CCR1/ALOX5AP/S100P/RGL1/S100A9/CYP1B1
D_B	Day3	pathways	REACTOME_RESPONSE_OF_EIF2AK4_GCN2_TO_AMINO_ACID_DEFICIENCY	78	-0.377424	-1.83558	0.0001439	0.00385418	0.00327715	3405	tags=73%, list=29%, signal=52%	RPL30/RPS7/RPL37A/RPS3A/RPLP1/RPS4X/RPS29/RPS27A/RPS15A/RPS27/RPS14/RPL5/RPS15/RPL10A/RPS18/RPL28/EIF2S3/RPL12/RPS19/RPL18A/RPS23/RPS28/RPL39/RPL21/RPS24/EIF2S1/RPL41/RPL22/RPS12/RPL11/RPL4/RPL7A/RPLP2/RPL35/RPS13/RPL36AL/RPL34/RPL19/RPL37/FAU/RPL26/RPS5/RPL26L1/RPS3/RPL36A/RPL3/RPS25/RPL14/RPL36/RPL8/RPL35A/RPS26/RPS21/RPL29/RPL17/RPL3L/RPS4Y1
B_A	Day7	cyp1b1gs	JI_METASTASIS_REPRESSED_BY_STK11	11	-0.792303	-1.8355	0.00568739	0.0148485	0.00512636	856	tags=55%, list=8%, signal=50%	DUSP4/SLC45A4/CD24/LTBP1/CEACAM6/CYP1B1
D_C	Day3	hallmark	HALLMARK_ALLOGRAFT_REJECTION	148	-0.44037	-1.83538	2.96009e-05	0.000211435	0.000133538	1975	tags=31%, list=16%, signal=26%	GPR65/CD86/EIF3J/MRPL3/CD3D/PTPN6/ELF4/TLR2/CCND3/AKT1/CSK/ITGAL/CFP/ICOSLG/HDAC9/MTIF2/ICAM1/TLR1/CD247/CD96/SPI1/CD40/TRAF2/TLR3/HLA-DQA1/LY86/FLNA/TNF/ITGB2/IGSF6/ACHE/CXCR3/CD80/CD2/GZMB/IRF8/IRF4/CD1D/KLRD1/CCR1/CCR5/INHBA/CCR2/MMP9/CCL2/CCL7
C_B	Day11	pathways	REACTOME_ALPHA_LINOLENIC_OMEGA3_AND_LINOLEIC_OMEGA6_ACID_METABOLISM	11	-0.716123	-1.83519	0.0116054	0.184068	0.169678	1512	tags=55%, list=13%, signal=48%	ACOX1/ELOVL1/ABCD1/ELOVL5/FADS1/FADS2
B_A	Day7	pathways	WP_IL1_AND_MEGAKARYOCYTES_IN_OBESITY	16	-0.73556	-1.83502	0.00685947	0.151601	0.143771	1398	tags=50%, list=13%, signal=43%	NLRP3/TIMP1/TIMP2/FCER1A/TLR2/PLA2G7/IL1R1/S100A9
B_A	Day7	cyp1b1gs	GSE19198_1H_VS_24H_IL21_TREATED_TCELL_DN	139	-0.49635	-1.835	0.000551371	0.00247833	0.000855628	1331	tags=26%, list=13%, signal=23%	BIRC3/TP53I13/LITAF/SARDH/SLC29A3/SIL1/SLAMF7/EMB/VSIR/MICAL2/PTPRE/TBC1D9/C1orf54/TRERF1/PDCD4/HYAL3/TNFSF13B/PSTPIP1/CSF2RB/CARD9/CYTL1/ZGLP1/NME8/CD86/TTYH2/MICALL2/GALNT18/PLBD1/CD40/MYOF/JAML/NFAM1/LGALS2/MYCL/SRGN/CYP1B1
D_A	Day3	cyp1b1gs	LI_PBMC_MENOMUNE_A_C_Y_W_135_AGE_18_45YO_CORRELATED_WITH_ANTIBODY_RESPONSE_3DY_NEGATIVE	23	-0.637119	-1.83447	0.00420589	0.0203526	0.0132309	1054	tags=48%, list=9%, signal=44%	FUT7/CD1D/IL4I1/ANPEP/PRKCD/HLA-DQA1/TLR7/TLR8/RGL1/CSF1R/CYP1B1
B_A	Day7	cyp1b1gs	GOBP_OLEFINIC_COMPOUND_METABOLIC_PROCESS	56	-0.569904	-1.83331	0.0028576	0.0089634	0.00309456	1335	tags=30%, list=13%, signal=27%	DAB2/EPHX1/CYP2S1/ADM/H6PD/ABCD1/BCO2/PNPLA2/PLA2G4B/DGAT2/PTGS2/EGR1/PLB1/ELOVL3/RBP4/PTGDS/CYP1B1
D_A	Day3	cyp1b1gs	GSE10325_CD4_TCELL_VS_MYELOID_DN	167	-0.439641	-1.83273	1.82473e-05	0.000202161	0.000131421	1389	tags=21%, list=11%, signal=19%	PHC2/MTMR14/SLC17A9/SLC2A6/LYST/PSEN2/KCNMB1/PLEKHO1/SERPINF1/NFKBIE/CD1D/TNFSF13/IRF8/RNASE6/CARD9/SIRPA/HCK/CCR1/RHBDF2/CXCR2/PRKCD/SLC7A7/SLC16A3/HLA-DQB1/HLA-DRB1/FGL2/TLR7/KYNU/LILRB3/UPK3A/CSF1R/CTSH/CYBB/CD1C/CYP1B1
D_B	Day3	pathways	REACTOME_DEGRADATION_OF_GLI1_BY_THE_PROTEASOME	51	-0.409149	-1.83264	0.00046169	0.00994642	0.00845728	3227	tags=69%, list=27%, signal=50%	RPS27A/PSMD2/PSME3/SKP1/PSMB8/PSMD7/PSMA1/PSMA4/PSMD13/PSMA7/SEM1/UBC/PSMC5/PSMD14/PSMB2/PSMB6/PSMA5/PSMB1/PSMD8/PSMC6/PSME1/PSMA3/PSMB7/PSMC4/PSMC1/PSMB3/PSMB5/PSMF1/PSMD4/PSME2/PSMD3/PSMA6/PSMD6/PSMC3/PSMB10
D_C	Day7	cyp1b1gs	GOBP_CELLULAR_HORMONE_METABOLIC_PROCESS	55	-0.521747	-1.83259	0.00431655	0.0122938	0.0034606	597	tags=18%, list=6%, signal=17%	CHST10/ALDH1A3/PLB1/IL4I1/UGT2B4/CYP2C9/DHRS9/TIPARP/RBP4/CYP1B1
B_A	Day7	cyp1b1gs	JINESH_BLEBBISHIELD_TRANSFORMED_STEM_CELL_SPHERES_UP	97	-0.521357	-1.83235	0.000792396	0.00319017	0.00110139	739	tags=20%, list=7%, signal=18%	TGIF1/FYB1/CABLES1/AHNAK/PLEC/SLC40A1/ANXA1/THBS1/SERPINB8/ZG16B/CEACAM6/EGLN3/RGCC/ANXA2/CACNA2D3/OLR1/HMOX1/S100A9/CYP1B1
B_A	Day11	pathways	WP_TLR4_SIGNALING_AND_TOLERANCE	23	-0.633314	-1.83135	0.00743494	0.145697	0.135998	1335	tags=39%, list=12%, signal=35%	IRAK1/IRF7/IKBKE/TICAM1/TRAF3/TNF/NFKBIA/TLR4/CXCL8
D_B	Day3	pathways	REACTOME_LAGGING_STRAND_SYNTHESIS	16	-0.520339	-1.8313	0.0231335	0.156487	0.133058	3730	tags=81%, list=31%, signal=56%	PRIM1/LIG1/POLA2/FEN1/POLD4/RFC4/RFC5/POLD1/PRIM2/POLD3/RFC2/RPA2/POLD2
D_A	Day11	cyp1b1gs	HOXA9_DN.V1_UP	167	-0.453236	-1.83091	1.78771e-06	3.76312e-05	2.91678e-05	341	tags=21%, list=3%, signal=21%	IFI30/GNS/TSPOAP1/SHTN1/UBE2W/FCER1G/TYMP/HDAC4/CXCL8/GALC/MYOF/CARD9/TYROBP/OTULINL/IL13RA1/CD84/FNDC3B/FZD2/SORL1/FGL2/GPR183/IL10RA/SLC22A4/THBS4/VCAN/TGM5/CCR2/CHI3L1/MS4A6A/MPO/S100A9/CYP1B1/MNDA/S100A8/MS4A3
D_A	Day3	pathways	WP_FOLATE_METABOLISM	36	-0.576349	-1.83083	0.00166726	0.0475631	0.0429245	454	tags=14%, list=4%, signal=13%	MPO/TNF/CCL2/HBA1/HBB
D_A	Day7	cyp1b1gs	GSE29618_MONOCYTE_VS_MDC_DAY7_FLU_VACCINE_UP	164	-0.468038	-1.83028	1.17362e-05	0.000199515	0.000156647	588	tags=21%, list=5%, signal=20%	EGR1/ENC1/C3AR1/CNIH4/MXI1/NCF4/CXCL8/BST1/FBN2/HNMT/PTGER2/GLUL/FUT4/SORL1/SIRPB1/CLMN/LGALS3/PLBD1/HAL/CD68/CXCL1/FCN1/LIN7A/PLA2G7/CD36/ARHGEF10L/CD163/PILRA/VCAN/CD14/S100A9/S100A12/CYP1B1/S100A8
D_C	Day7	cyp1b1gs	RICKMAN_HEAD_AND_NECK_CANCER_F	21	-0.633362	-1.82982	0.0117017	0.0225422	0.00634542	368	tags=19%, list=4%, signal=18%	MYOT/CKM/TPM2/CYP1B1
B_A	Day7	pathways	WP_NUCLEAR_RECEPTORS_METAPATHWAY	155	-0.487767	-1.82937	0.000278229	0.0162553	0.0154158	917	tags=19%, list=9%, signal=17%	ALAS1/JUNB/SLC39A13/SLC5A10/SLC39A11/MAFF/ENC1/BLVRB/VDR/MGST1/NFKB2/PRRG4/IL11/PTGS2/IL12A/EGR1/SLC2A5/JUN/SLC2A9/MYOF/THBD/AHRR/ALOX5AP/HMOX1/SRGN/S100P/SERPINB2/CES1/CYP1B1
B_A	Day11	cyp1b1gs	GOBP_POSITIVE_REGULATION_OF_VASCULATURE_DEVELOPMENT	105	-0.465753	-1.82924	0.000339511	0.00142986	0.000463907	1583	tags=37%, list=14%, signal=32%	MYDGF/FUT1/ANGPT4/ENG/SERPINE1/JMJD8/ETS1/SPHK1/CTSH/HMOX1/GRN/ZC3H12A/PKM/PGF/EPHA1/ERAP1/KLF4/ITGA5/NRP1/TNFSF12/CHRNA7/PRKCA/PTGIS/EMILIN2/ECM1/RLN2/GHRL/CHI3L1/ADM/F3/C3AR1/LRG1/ANXA3/CX3CR1/VEGFC/C5AR1/THBS1/CXCL8/CYP1B1
B_A	Day7	cyp1b1gs	WP_NUCLEAR_RECEPTORS_METAPATHWAY	155	-0.487767	-1.82923	0.000340931	0.00165162	0.000570212	917	tags=19%, list=9%, signal=17%	ALAS1/JUNB/SLC39A13/SLC5A10/SLC39A11/MAFF/ENC1/BLVRB/VDR/MGST1/NFKB2/PRRG4/IL11/PTGS2/IL12A/EGR1/SLC2A5/JUN/SLC2A9/MYOF/THBD/AHRR/ALOX5AP/HMOX1/SRGN/S100P/SERPINB2/CES1/CYP1B1
D_C	Day11	cyp1b1gs	LI_PBMC_MENOMUNE_A_C_Y_W_135_AGE_18_45YO_CORRELATED_WITH_ANTIBODY_RESPONSE_3DY_NEGATIVE	20	-0.579154	-1.8288	0.0136218	0.0603661	0.0427143	491	tags=45%, list=4%, signal=43%	BCL6/CD86/PRKCD/TLR7/RGL1/ANPEP/RIN2/CSF1R/CYP1B1
D_A	Day3	pathways	REACTOME_HEDGEHOG_LIGAND_BIOGENESIS	55	-0.525347	-1.82797	0.000945736	0.0334921	0.0302258	4082	tags=67%, list=33%, signal=45%	PSMA4/PSMD7/PSMB5/PSMD13/PSMC2/PSMA6/PSMD14/PSMA5/PSMA7/PSMB6/PSMD8/PSMB7/PSMC5/SYVN1/PSMB1/PSMD11/PSMD6/PSMB2/PSMC6/PSMD4/DERL2/PSMA3/UBC/PSMD2/OS9/PSME3/PSMB3/VCP/P4HB/PSMF1/PSME2/PSMB10/PSMC1/PSMC4/PSMD3/PSMC3/DISP2
D_A	Day3	pathways	REACTOME_AUF1_HNRNP_D0_BINDS_AND_DESTABILIZES_MRNA	52	-0.530931	-1.82795	0.000996829	0.0347032	0.0313187	4163	tags=69%, list=34%, signal=46%	PABPC1/PSMA4/PSMD7/PSMB5/PSMD13/PSMC2/PSMA6/PSMD14/PSMA5/PSMA7/PSMB6/PSMD8/PSMB7/PSMC5/PSMB1/PSMD11/PSMD6/PSMB2/PSMC6/HSPA8/PSMD4/PSMA3/EIF4G1/UBC/PSMD2/PSME3/PSMB3/HSPB1/PSMF1/PSME2/PSMB10/HSPA1A/PSMC1/PSMC4/PSMD3/PSMC3
D_B	Day11	cyp1b1gs	GAL_LEUKEMIC_STEM_CELL_DN	181	-0.420023	-1.82783	5.31757e-07	1.7098e-05	1.19699e-05	481	tags=16%, list=4%, signal=16%	CD1D/LINS1/FCN1/CEBPE/FCGR2A/CARD9/HOMER3/SLC22A4/LGALS2/AOAH/FCGR1A/LYZ/RNASE2/CD38/PILRA/CTSG/IGSF6/HAL/CLEC5A/CEBPD/TRGC1/S100P/MS4A6A/CSTA/AZU1/MNDA/MS4A3/ELANE/PRTN3
D_C	Day7	pathways	WP_GPCRS_CLASS_A_RHODOPSINLIKE	90	-0.47763	-1.82781	0.00113015	0.0895641	0.0860498	950	tags=36%, list=10%, signal=32%	MAS1/PTGIR/GALR2/OR1I1/GPR85/LPAR6/SUCNR1/CCR5/RGL4/LPAR4/PTAFR/GPR27/NMUR1/GALR3/CXCR4/ADORA2B/GPR83/CNR2/CCR1/F2RL3/P2RY2/ACKR3/CMKLR1/HTR7/P2RY6/FPR2/GPR35/CXCR3/CCR7/CCR2/GPR68/PTGER3
D_C	Day3	pathways	KEGG_GRAFT_VERSUS_HOST_DISEASE	24	-0.617983	-1.82716	0.00388601	0.111129	0.0999909	850	tags=33%, list=7%, signal=31%	HLA-DRB1/HLA-DQA1/TNF/HLA-DQB1/CD80/GZMB/KLRD1/HLA-DRB5
B_A	Day7	pathways	REACTOME_FORMATION_OF_THE_CORNIFIED_ENVELOPE	15	-0.740676	-1.82714	0.00911628	0.179349	0.170086	251	tags=40%, list=2%, signal=39%	FURIN/EVPL/DSC2/TGM5/ST14/CSTA
B_A	Day7	pathways	REACTOME_KERATINIZATION	15	-0.740676	-1.82714	0.00911628	0.179349	0.170086	251	tags=40%, list=2%, signal=39%	FURIN/EVPL/DSC2/TGM5/ST14/CSTA
D_C	Day7	cyp1b1gs	GSE20366_EX_VIVO_VS_DEC205_CONVERSION_NAIVE_CD4_TCELL_UP	131	-0.450021	-1.82658	0.00121417	0.00524566	0.0014766	1093	tags=20%, list=11%, signal=18%	RCBTB2/IDUA/GNGT2/SNX25/ABHD15/RREB1/PDE3B/TEX2/PLAC8/CCR5/CARD10/GZMA/RYR1/IL1R1/EPS8L1/TENT5A/BIK/IGFBP4/ASB2/CCR1/ABI3/PRDM1/FGL2/AHRR/CCR2/CYP1B1
B_A	Day7	cyp1b1gs	BHAT_ESR1_TARGETS_NOT_VIA_AKT1_UP	121	-0.504238	-1.82638	0.000637239	0.00277836	0.000959212	994	tags=21%, list=10%, signal=19%	NOL6/TIAM1/GAB2/LRIG1/TSKU/ZNF703/NCS1/FGFRL1/DEPTOR/IGFBP4/SH2B2/AMZ1/C16orf74/HCK/TIPARP/ADCY9/TENT5C/WWC1/PKIB/P2RY2/LRG1/GPR68/PRSS23/OLFML3/CYP1B1
B_A	Day7	pathways	REACTOME_PLATELET_ACTIVATION_SIGNALING_AND_AGGREGATION	164	-0.483212	-1.82634	0.00024228	0.0150682	0.01429	1044	tags=23%, list=10%, signal=21%	SRC/PSAP/RASGRP2/APLP2/PLCG2/ITGA2B/SERPING1/FCER1G/HSPA5/PIK3CB/CTSW/RHOB/STXBP2/LCK/EGF/CLEC3B/PIK3R5/THBS1/PRKCD/FLNA/F2RL3/ECM1/SPARC/QSOX1/VAV2/SELENOP/PROS1/SERPINF2/GAS6/GNGT2/RARRES2/CD36/F13A1/CFD/CLEC1B/SRGN/PF4/PPBP
B_A	Day11	pathways	PID_NFAT_TFPATHWAY	28	-0.602183	-1.82582	0.00546669	0.120146	0.112147	731	tags=39%, list=7%, signal=37%	EGR1/EGR3/JUNB/TNF/PTPRK/JUN/FOS/PTGS2/EGR2/IRF4/CXCL8
B_A	Day7	cyp1b1gs	GSE2405_HEAT_KILLED_VS_LIVE_A_PHAGOCYTOPHILUM_STIM_NEUTROPHIL_24H_UP	106	-0.512699	-1.82555	0.00106768	0.00408341	0.00140977	335	tags=14%, list=3%, signal=14%	EFCC1/CAMK4/ADAMTSL4/CCDC96/ATG7/CSF3R/EVC2/CLIC3/BMF/BHMT2/ELOVL3/MCEMP1/ANKRD18A/ELANE/CYP1B1
D_B	Day3	pathways	REACTOME_RNA_POLYMERASE_II_TRANSCRIPTION_TERMINATION	57	-0.394331	-1.82553	0.000117662	0.00323896	0.00275404	3417	tags=61%, list=29%, signal=44%	SARNP/SNRPE/RNPS1/CHTOP/U2AF1/MAGOH/SRSF7/SRRM1/CPSF1/POLDIP3/SNRPF/CSTF1/ALYREF/SRSF9/CLP1/SNRPD3/FIP1L1/LSM10/DDX39A/THOC1/SNRPB/NCBP2/CPSF4/SRSF2/SNRPG/THOC7/MAGOHB/U2AF1L4/SLBP/CPSF3/THOC3/DDX39B/EIF4A3/THOC6/CSTF2
D_A	Day11	cyp1b1gs	GSE29618_MONOCYTE_VS_PDC_UP	180	-0.443949	-1.8254	1.69781e-06	3.76198e-05	2.9159e-05	983	tags=27%, list=8%, signal=25%	LAT2/TLE4/EVI2B/HCK/RAB20/SLC31A2/SIRPA/GSAP/IL1RN/BCL6/BLVRB/ASAH1/RAB32/SPI1/TBXAS1/CXCL8/PLBD1/TRIB1/LYST/TLR4/KLF11/ALDH3B1/MTMR11/TYROBP/NAIP/TLR2/CD1D/CEBPA/CFP/TENT5A/FGR/FGL2/ITGB2/FYB1/LGALS3/AOAH/CSF1R/EGR1/C5AR1/PLA2G7/TREM1/CD14/RNASE2/PILRA/HCAR3/S100A12/LIN7A/S100A9/CYP1B1
B_A	Day3	cyp1b1gs	GSE10325_LUPUS_CD4_TCELL_VS_LUPUS_MYELOID_DN	177	-0.682054	-1.8254	1e-10	4.75556e-09	2.73684e-09	1503	tags=47%, list=13%, signal=42%	CD74/HLX/NAGK/CAMK1/PLCG2/PLAUR/LST1/PLXNB2/CEBPA/RAB31/TOR4A/ALDH2/SLC36A1/RIN2/CLPB/ACSL1/SECTM1/FCGRT/CLMN/DENND1A/CST3/CLEC7A/CTSB/IL13RA1/FCGR1B/CSF2RB/TYROBP/PEA15/SLC15A3/TLR2/KCNJ2/LGALS3/DSE/CEBPD/FCER1G/ANPEP/SLC2A6/PRKCD/IRF8/EPB41L3/TBC1D8/SIRPA/RBM47/NAGA/OGFRL1/NAIP/FCGR2A/HCK/NCF2/IFI30/KCTD12/QPCT/CD86/RASSF4/SERPINA1/CCR1/RNASE6/SLC7A7/PILRA/RHBDF2/IGSF6/CD36/SIGLEC7/CSF1R/HNMT/K…
B_A	Day11	cyp1b1gs	GSE36476_CTRL_VS_TSST_ACT_16H_MEMORY_CD4_TCELL_YOUNG_DN	143	-0.443224	-1.82538	0.000113926	0.00056704	0.000183971	2757	tags=43%, list=25%, signal=33%	HILPDA/AIMP2/DNAJB6/TPI1/ATP6V0B/RNF121/TESC/HRAS/PRDX4/TBL3/GMPPB/ATF5/MRPL20/MSRB1/MAP3K14/NME1/HSPA1A/EEF1E1/ENO1/TNIP2/SAC3D1/FABP5/ALAS1/EIF3B/SCO2/PFAS/BATF/DPH2/FARSA/WDR46/IFNGR2/AK4/PPCDC/IFRD2/TIMM10/WDR18/EXOSC4/UBL4A/GCNT1/TNFRSF4/SLCO4A1/CTNNA1/CLUH/NPL/IFI30/POP1/CD86/TYROBP/TNF/PTPRK/RBM47/GNG4/SOCS1/KCNK5/CCL4/LAMP3/VDR/IRF4/MYOF/IER3/CYP1B1
D_B	Day11	cyp1b1gs	TONKS_TARGETS_OF_RUNX1_RUNX1T1_FUSION_HSC_DN	173	-0.414129	-1.82515	1.63514e-06	4.2718e-05	2.99058e-05	747	tags=25%, list=6%, signal=24%	XYLT1/IRF8/CYP51A1/TPCN1/TYROBP/CHST12/GATA1/LAT2/SELPLG/FADS1/FADS2/PLXNC1/IL17RA/CEBPA/TNFSF13/GPR35/CEBPE/TGFBI/GPR183/PRKCD/FCGR2A/SLCO4C1/ANK1/FPR2/KBTBD11/ITGAL/ALOX5AP/IL6R/ZBTB16/DMTN/CST7/NKG7/CTSG/CD36/KCNH2/TRGC1/HBD/HBG1/CSTA/HBA1/MYL4/MS4A3/HBB
D_C	Day7	cyp1b1gs	GSE360_L_DONOVANI_VS_B_MALAYI_HIGH_DOSE_MAC_UP	115	-0.457983	-1.82494	0.00177868	0.0068234	0.00192072	1353	tags=25%, list=14%, signal=22%	SLC9A6/HYOU1/PTGER2/VDR/PAM/FOSL2/DNAH7/GLUL/TFEC/KYNU/TFAP4/CAPN2/KIFC3/CXCL8/DAAM1/CTSL/IL1R1/CCR1/GALNT18/CD1C/ARL4C/CDH5/KIF5C/TIPARP/ANPEP/CCR7/MRC1/PTGER3/CYP1B1
B_A	Day11	pathways	REACTOME_NUCLEAR_EVENTS_KINASE_AND_TRANSCRIPTION_FACTOR_ACTIVATION	44	-0.545406	-1.82457	0.00375049	0.0983688	0.09182	1350	tags=30%, list=12%, signal=26%	SGK1/MAPK11/EGR1/EGR3/TRIB1/JUNB/FOSB/ID2/FOS/DUSP4/F3/EGR2/RRAD
C_B	Day11	pathways	WP_FOLATE_METABOLISM	35	-0.531759	-1.8245	0.0104302	0.171532	0.158122	208	tags=17%, list=2%, signal=17%	MTHFD2/LDLR/MPO/MTHFR/HBA1/HBB
D_C	Day11	pathways	REACTOME_ANTIGEN_PROCESSING_CROSS_PRESENTATION	83	-0.4289	-1.824	0.000278879	0.0212568	0.0195596	173	tags=11%, list=1%, signal=11%	CTSV/TLR2/CYBB/FCGR1B/FCGR1A/MRC1/CD36/S100A9/S100A8
D_C	Day3	pathways	REACTOME_MITOTIC_SPINDLE_CHECKPOINT	99	-0.463585	-1.8231	0.000306108	0.0190993	0.017185	4409	tags=60%, list=36%, signal=39%	NUP133/UBE2E1/RANBP2/SEH1L/CENPM/CENPT/DYNLL2/NUP107/NUP160/ZWINT/ANAPC5/NUP85/PPP2R1A/NDE1/MAPRE1/ZW10/XPO1/CENPU/MIS12/SPC24/PPP2R1B/NUDC/CKAP5/KNL1/BIRC5/SGO1/SPC25/CENPO/NDC80/CENPP/AURKB/SEC13/CENPA/ANAPC1/UBE2S/SPDL1/KIF18A/CDC23/BUB1B/BUB1/ANAPC4/NUF2/ZWILCH/CENPI/SKA1/KIF2C/CENPE/SGO2/CDCA8/CENPL/CENPF/AHCTF1/UBE2C/ANAPC2/ERCC6L/RANGAP1/CDC20/INCENP/PLK1
D_B	Day3	pathways	REACTOME_RESOLUTION_OF_AP_SITES_VIA_THE_MULTIPLE_NUCLEOTIDE_PATCH_REPLACEMENT_PATHWAY	17	-0.51293	-1.82269	0.0133873	0.104053	0.0884748	2997	tags=65%, list=25%, signal=48%	POLE3/FEN1/POLD4/RFC4/RFC5/POLD1/POLD3/RFC2/RPA2/APEX1/POLD2
B_A	Day7	cyp1b1gs	HP_SUBCAPSULAR_CATARACT	18	-0.708863	-1.82234	0.00727205	0.0181178	0.00625506	3	tags=11%, list=0%, signal=11%	LRP5/CYP1B1
D_A	Day3	pathways	REACTOME_HDMS_DEMETHYLATE_HISTONES	22	-0.641712	-1.82231	0.00424929	0.0839235	0.0757389	16	tags=14%, list=0%, signal=14%	KDM7A/KDM5D/UTY
B_A	Day3	pathways	REACTOME_CLASS_A_1_RHODOPSIN_LIKE_RECEPTORS	122	-0.688469	-1.82227	1.75521e-10	3.55782e-08	3.38664e-08	1124	tags=39%, list=10%, signal=35%	LPAR1/PLPPR2/P2RY2/PF4/CXCL16/GPR37L1/SSTR2/CXCL1/F2RL3/PLPPR3/GAL/CCR5/GNRHR/ADORA2B/GPR132/CXCR3/PTGIR/TSHR/CCR1/FPR3/CXCL10/GPR183/GPR68/PTAFR/RXFP1/S1PR3/S1PR2/CCR4/P2RY10/CNR2/GPR35/ADRA1A/CXCL5/CXCR2/CCR7/GHRL/HTR7/FPR1/C5AR2/P2RY6/CCL2/CX3CR1/CCR2/FFAR4/C3/GALR1/CCR6
D_A	Day7	cyp1b1gs	BURTON_ADIPOGENESIS_12	25	-0.639224	-1.82223	0.00640711	0.0446397	0.0350484	7	tags=8%, list=0%, signal=8%	DIPK2A/CYP1B1
B_A	Day11	cyp1b1gs	GOBP_LONG_CHAIN_FATTY_ACID_METABOLIC_PROCESS	63	-0.505773	-1.82112	0.00101596	0.00329623	0.00106943	1265	tags=22%, list=11%, signal=20%	ACSL1/LTC4S/FAAH2/PLA2G4A/FAAH/AIG1/SLC27A6/PTGIS/PTGS2/ALOX15B/CYP2F1/PTGDS/ELOVL3/CYP1B1
D_A	Day7	cyp1b1gs	GOBP_RESPONSE_TO_TOXIC_SUBSTANCE	147	-0.472195	-1.82081	1.89319e-05	0.00030547	0.000239836	146	tags=10%, list=1%, signal=10%	LTC4S/LPO/ALOX5AP/CD36/MPO/HP/HBD/CES1/HBG1/S100A9/HBG2/HBA2/HBA1/CYP1B1/HBB
B_A	Day7	pathways	PID_UPA_UPAR_PATHWAY	20	-0.694231	-1.82081	0.0100539	0.191919	0.182007	1534	tags=50%, list=15%, signal=43%	ITGB2/DOCK1/VLDLR/CTRC/SRC/ITGA5/LRP1/FPR2/CTSG/ELANE
B_A	Day3	pathways	REACTOME_INTERLEUKIN_10_SIGNALING	33	-0.745403	-1.8208	6.92319e-05	0.00501189	0.00477075	792	tags=48%, list=7%, signal=45%	IL10/CXCL8/IL1B/CXCL1/CCR5/CD86/CCR1/CXCL10/PTAFR/IL10RA/TNF/IL1R1/FPR1/IL1RN/CCL2/CCR2
D_C	Day3	pathways	KEGG_HISTIDINE_METABOLISM	21	-0.636622	-1.81998	0.00345679	0.103153	0.0928139	1192	tags=38%, list=10%, signal=34%	ALDH1B1/ALDH3B1/ALDH1A3/MAOA/AMDHD1/HNMT/ACY3/DDC
D_C	Day7	cyp1b1gs	GOBP_BENZENE_CONTAINING_COMPOUND_METABOLIC_PROCESS	15	-0.685328	-1.81991	0.0154755	0.028575	0.00804359	1107	tags=33%, list=11%, signal=30%	GSTM3/FAH/AFMID/KYNU/CYP1B1
B_A	Day11	pathways	KEGG_SYSTEMIC_LUPUS_ERYTHEMATOSUS	27	-0.604877	-1.8199	0.00668287	0.137695	0.128528	761	tags=37%, list=7%, signal=35%	CD86/ACTN1/TNF/HLA-DQB1/FCGR1A/HLA-DQA1/CTSG/HLA-DQA2/FCGR2B/ELANE
D_C	Day7	cyp1b1gs	REACTOME_CYTOCHROME_P450_ARRANGED_BY_SUBSTRATE_TYPE	22	-0.625114	-1.81981	0.0120816	0.0231738	0.00652319	248	tags=14%, list=3%, signal=13%	CYP2C9/AHRR/CYP1B1
D_C	Day3	cyp1b1gs	GSE29618_MONOCYTE_VS_MDC_DAY7_FLU_VACCINE_UP	172	-0.427386	-1.81959	4.89324e-05	0.000413968	0.000215302	1326	tags=21%, list=11%, signal=19%	ACSL1/SMPDL3A/MID1IP1/ZDHHC7/FUT4/NCF2/ICAM1/STEAP4/PLBD1/FCAR/FCGR2A/C5AR1/IGF2R/CTSL/PDXK/APOBEC3A/CTSB/GLUL/SLC7A7/PILRA/CD36/SLC11A1/CD68/HNMT/CD14/IER3/SIRPB1/PLA2G7/SERPINA1/CD163/CYBB/S100A9/VCAN/CYP1B1/S100A12/S100A8
B_A	Day3	cyp1b1gs	HOWARD_PBMC_INACT_MONOV_INFLUENZA_A_INDONESIA_05_2005_H5N1_AGE_19_39YO_AS03_ADJUVANT_VS_BUFFER_1DY_UP	267	-0.673346	-1.81944	1e-10	4.75556e-09	2.73684e-09	1681	tags=40%, list=14%, signal=35%	SRC/MEGF9/MX1/FCGR1A/NECTIN2/NFAM1/VDR/SBNO2/STX11/SLC1A3/GBP1/ACSL1/TLR1/RAB20/SECTM1/PSTPIP2/IL1B/CTSB/ANKRD22/GASK1B/FCGR1B/PLEKHO1/SLC31A1/EMILIN2/TLR2/KCNJ2/DSE/ADM/CXCL16/TREM1/FCER1G/SLC49A3/CREB5/EPB41L3/LRG1/OPLAH/NLRC4/SLAMF8/RBM47/P2RX7/FCGR2A/RGS1/HCK/PLXDC2/IFI30/KCTD12/DOCK4/TYMP/SHTN1/MS4A4A/PLBD1/NCF1/APOL1/SERPINA1/CDKN1A/DSC2/IL4I1/LRRK2/CCR1/MNDA/TLR4/CXCL10/MPEG1/MCEMP1/EGR2/C…
B_A	Day7	cyp1b1gs	GSE360_L_MAJOR_VS_B_MALAYI_HIGH_DOSE_MAC_UP	108	-0.510021	-1.8191	0.00164847	0.0056151	0.00193858	1376	tags=26%, list=13%, signal=23%	EPOR/MARCKSL1/LITAF/GRIK1/SLC16A3/TNFRSF4/SLC35D2/DUSP4/BMP1/CLCN4/CAPN11/ALCAM/RNFT2/CASP1/PCSK5/DACH1/GPR35/ANXA1/CLIC2/IL1RN/S100A10/IL3RA/GALNT18/PLA2G7/CXCL8/OLR1/CXCL1/CYP1B1
B_A	Day11	cyp1b1gs	GOBP_REGULATION_OF_CELL_ADHESION	450	-0.388441	-1.81878	5.3461e-08	5.85398e-07	1.89927e-07	1052	tags=20%, list=9%, signal=19%	EPHA1/CXCR3/VAV1/KLF4/CALR/TMEM131L/CYTH3/LGALS9C/MUC1/NFKBID/MYO10/PIK3CB/ITGA5/PELI1/DLG5/SIRPA/NOD2/SPI1/FUT4/CD86/ILK/KANK1/IL15/EGR3/IL7/CD1D/NRP1/TNF/XCL1/SMAD7/CD4/PRKCA/S100A10/CCDC88B/EMILIN2/HLA-DQB1/SPOCK2/SOCS1/IGF1/FBLN2/FBLN1/PRKCD/SRC/FLNA/EPCAM/EFEMP2/IGFBP2/EMILIN1/HLA-DQA1/ZBTB7B/RIN2/RGCC/CTSG/GPNMB/IL1RN/SKAP1/TNFSF14/CCN1/JAG1/ARHGAP6/CHST2/SIRPB1/LAG3/HLA-DQA2/ACER2/DMTN/C2C…
B_A	Day11	pathways	REACTOME_TAK1_ACTIVATES_NFKB_BY_PHOSPHORYLATION_AND_ACTIVATION_OF_IKKS_COMPLEX	23	-0.628882	-1.81854	0.00743494	0.145697	0.135998	963	tags=30%, list=9%, signal=28%	IRAK1/NFKB2/NOD2/IRAK2/NFKBIA/S100B/S100A12
D_A	Day3	pathways	REACTOME_SWITCHING_OF_ORIGINS_TO_A_POST_REPLICATIVE_STATE	83	-0.4851	-1.81853	0.000280136	0.0169235	0.015273	4082	tags=64%, list=33%, signal=43%	PSMA4/PSMD7/PSMB5/CDK2/ORC1/PSMD13/PSMC2/PSMA6/PSMD14/PSMA5/MCM4/PSMA7/ANAPC7/MCM2/PSMB6/PSMD8/PSMB7/PSMC5/PSMB1/PSMD11/ANAPC5/CDC6/CDC16/PSMD6/PSMB2/PSMC6/ORC5/ANAPC1/PSMD4/PSMA3/ANAPC4/UBC/PSMD2/UBE2S/PSME3/PSMB3/MCM5/CDT1/MCM7/ANAPC15/CCNE1/FZR1/PSMF1/PSME2/PSMB10/CCNA2/ORC6/PSMC1/PSMC4/UBE2C/PSMD3/PSMC3/ANAPC2
D_B	Day11	pathways	REACTOME_NONSENSE_MEDIATED_DECAY_NMD	110	-0.439028	-1.81842	0.000135454	0.0146845	0.0136724	3268	tags=64%, list=26%, signal=48%	RPL37A/UBA52/RPL19/RPL18/UPF1/RPL8/RPS12/RPL36/UPF3A/RPLP2/RPS27/RPS16/RPS13/RPL18A/RPL32/RPS15A/RPS8/RPL12/RPL24/RPLP1/RPL10A/RPS5/RPS2/RPL7A/RPS20/RPL27A/RPS7/RPL22/RPS25/RPS23/RPL23/RPL21/RPL15/RPL37/RPLP0/RPL14/RPS14/RPL11/RPL13A/RPL36A/RPL34/RPS4X/SMG1/RPS10/RPS27A/RPL38/RPL3/RPS6/RPS24/RPL30/RPS3A/RPL31/RPL10/RPL17/RPS4Y1/RPL13/RPL35A/RPL39/RPS11/RPS3/RPL5/RPL9/RPL26/SMG9/RPL29/RPS18/RPL4/P…
B_A	Day7	pathways	WP_MIRNAS_INVOLVEMENT_IN_THE_IMMUNE_RESPONSE_IN_SEPSIS	27	-0.649548	-1.8179	0.00591304	0.139029	0.131848	851	tags=30%, list=8%, signal=27%	CCL3/TLR7/NFKB2/TLR4/IRF7/CCL4/CXCL8/ELANE
B_A	Day3	cyp1b1gs	GOBP_POSITIVE_REGULATION_OF_SMOOTH_MUSCLE_CELL_MIGRATION	23	-0.776273	-1.81784	0.000156032	0.00136289	0.000784351	587	tags=39%, list=5%, signal=37%	TERT/DOCK4/HAS2/NRP1/TLR4/IGFBP5/PDGFRB/P2RY6/CYP1B1
D_C	Day7	cyp1b1gs	GSE22935_UNSTIM_VS_12H_MBOVIS_BCG_STIM_MYD88_KO_MACROPHAGE_DN	127	-0.449321	-1.81771	0.000789903	0.00377964	0.00106393	1011	tags=14%, list=10%, signal=13%	NUDT19/CAND2/TRIM14/SHTN1/SNX7/SORL1/PHETA1/CEBPA/FBXO25/DEPTOR/DAB2IP/FGD2/RAB39A/NRP1/GPR183/IRF4/TMEM119/CYP1B1
B_A	Day11	cyp1b1gs	REACTOME_ENDOGENOUS_STEROLS	14	-0.703119	-1.8173	0.00861892	0.0181495	0.00588843	567	tags=21%, list=5%, signal=20%	PTGIS/AHRR/CYP1B1
D_C	Day7	cyp1b1gs	ZHU_CMV_ALL_DN	70	-0.494225	-1.81724	0.00437216	0.0122938	0.0034606	924	tags=29%, list=9%, signal=26%	IGFBP2/TFAP4/ANXA1/COL6A2/FLNA/DDIT4/FBLN1/THBS1/ID2/MITF/TENT5A/CEBPD/LAMB2/LMNA/CFD/HNMT/ACKR3/TPM2/ANPEP/CYP1B1
D_C	Day3	pathways	WP_FATTY_ACID_TRANSPORTERS	11	-0.745295	-1.81712	0.00371999	0.109421	0.0984538	1815	tags=64%, list=15%, signal=54%	SLC27A4/ACSL1/ACSL4/ACSBG1/ACSL6/CD36/FABP6
B_A	Day11	pathways	WP_ANTIVIRAL_AND_ANTIINFLAMMATORY_EFFECTS_OF_NRF2_ON_SARSCOV2_PATHWAY	22	-0.634999	-1.81704	0.00831082	0.155083	0.144759	681	tags=23%, list=6%, signal=21%	TNF/NFKBIA/PRKG2/CXCL8/CCL2
B_A	Day3	pathways	KEGG_CYTOKINE_CYTOKINE_RECEPTOR_INTERACTION	118	-0.687041	-1.81652	3.96134e-10	6.69136e-08	6.36942e-08	1551	tags=44%, list=13%, signal=39%	IL10/VEGFA/CXCL8/LTB/CXCR4/CTF1/IL1B/IL13RA1/CSF2RB/ACVR1B/CD70/IL17RB/IL17RA/PF4/CXCL16/IL3RA/TNFSF11/OSMR/CXCL1/CCR5/TNFRSF11A/CCL4L2/TNFRSF25/CXCR3/CSF2RA/CD40/CCR1/CXCL10/INHBA/FLT3LG/IL10RA/CCR4/TNF/CXCL5/IL9R/CXCR2/CSF1R/CCR7/PDGFRB/IL1R1/IL21R/TNFSF14/TNFSF15/CCL2/IFNLR1/TNFRSF9/CX3CR1/BMP7/CCR2/GDF5/CCR6/IL7R
B_A	Day7	cyp1b1gs	GOBP_RETINOL_METABOLIC_PROCESS	16	-0.720449	-1.81628	0.0106066	0.0242043	0.00835638	383	tags=31%, list=4%, signal=30%	PNPLA2/DGAT2/PLB1/RBP4/CYP1B1
D_C	Day3	cyp1b1gs	ONDER_CDH1_TARGETS_3_UP	16	-0.677367	-1.81606	0.00333278	0.0148396	0.00771801	330	tags=25%, list=3%, signal=24%	ZBTB16/PRKCA/CYP1B1/S100A8
D_A	Day11	cyp1b1gs	GRAHAM_CML_QUIESCENT_VS_NORMAL_DIVIDING_UP	45	-0.549239	-1.81526	0.000731374	0.00769254	0.00596247	314	tags=20%, list=2%, signal=20%	CA1/TPSAB1/SERPINB2/INHBA/RHAG/HBA1/HBG1/CYP1B1/HBB
D_A	Day3	pathways	WP_MITOCHONDRIAL_IMMUNE_RESPONSE_TO_SARSCOV2	24	-0.625918	-1.81512	0.00522928	0.0919788	0.0830086	2783	tags=67%, list=23%, signal=52%	NDUFB9/TOMM70/IRF3/PHB2/TICAM1/ACAD9/PHB/MAVS/ECSIT/TRAF3/NFKB2/CGAS/BCS1L/IRF7/TLR3/TLR7
D_C	Day3	cyp1b1gs	GSE360_T_GONDII_VS_M_TUBERCULOSIS_DC_DN	150	-0.43421	-1.81477	9.71632e-05	0.000775473	0.000403319	1589	tags=23%, list=13%, signal=21%	ATF5/MYO1B/BRPF1/ARHGAP26/FCER1G/ACSL1/MAFK/ATP1A3/ZNF165/ALDH3B1/CD6/FCAR/KCTD12/MAPK6/STAC/LCAT/FCGR1A/HSPA5/HFE/GUCA1B/GLUL/GFAP/ENPP2/MNDA/LPAR1/CD14/ALOX5AP/CD38/IL7R/SDC2/CD163/CCL2/CCL7/CYP1B1/S100A8
B_A	Day11	pathways	REACTOME_ENDOGENOUS_STEROLS	14	-0.703119	-1.81472	0.00857023	0.157854	0.147345	567	tags=21%, list=5%, signal=20%	PTGIS/AHRR/CYP1B1
B_A	Day11	cyp1b1gs	GOMF_OXIDOREDUCTASE_ACTIVITY_ACTING_ON_PAIRED_DONORS_WITH_INCORPORATION_OR_REDUCTION_OF_MOLECULAR_OXYGEN_REDUCED_FLAVIN_OR_FLAVOPROTEIN_AS_ONE_DONOR_AND_INCORPORATION_OF_ONE_ATOM_OF_OXYGEN	12	-0.731221	-1.81459	0.00770352	0.0167006	0.00541836	76	tags=25%, list=1%, signal=25%	HMOX1/CYP2F1/CYP1B1
D_C	Day11	cyp1b1gs	GSE6259_BCELL_VS_CD8_TCELL_UP	156	-0.385589	-1.8133	3.32297e-05	0.000437178	0.000309342	778	tags=19%, list=6%, signal=18%	ADAP1/XYLT1/SEMA4A/CXCR2/SETDB2/GPR68/ARL4C/EEPD1/LACC1/POLL/DDIT4/RHOU/ZNF528/ITGAL/BMF/TIPARP/MMP14/FZD7/AHRR/TBC1D8/CNR2/RGL1/CEBPA/JPH1/LRRC4/DMTN/GPR183/FAM171A1/EGR1/CYP1B1
D_A	Day7	cyp1b1gs	GSE29618_MONOCYTE_VS_PDC_UP	171	-0.457989	-1.81307	1.94063e-05	0.00030547	0.000239836	428	tags=21%, list=4%, signal=21%	EGR1/SPI1/CEBPA/TLR4/TLE4/FYB1/ITGB2/RAB32/CXCL8/BST1/FBN2/TLR2/FGR/EPB41L3/NAIP/MTMR11/LYST/HCK/ALDH3B1/CSF1R/CFP/TENT5A/TYROBP/LGALS3/PLBD1/AOAH/RNASE2/FGL2/LIN7A/PLA2G7/CD163/PILRA/CD14/S100A9/S100A12/CYP1B1
D_B	Day7	cyp1b1gs	TONKS_TARGETS_OF_RUNX1_RUNX1T1_FUSION_MONOCYTE_DN	45	-0.5462	-1.813	0.00132521	0.0101832	0.00680346	218	tags=13%, list=2%, signal=13%	FGL2/CD1E/CD1C/HBG1/HBA1/HBB
D_A	Day3	pathways	WP_METABOLIC_REPROGRAMMING_IN_COLON_CANCER	37	-0.566682	-1.81294	0.00301713	0.0704225	0.0635546	3448	tags=68%, list=28%, signal=49%	PAICS/PKM/GART/PGAM1/PGK1/TALDO1/SUCLG2/LDHA/MDH2/ENO1/GPI/PFKL/FH/DLST/PDHA1/IDH3A/SDHB/IDH2/ACO2/TIGAR/G6PD/FASN/SLC1A5/PYCR1/SLC16A3
B_A	Day11	cyp1b1gs	BLANCO_MELO_COVID19_SARS_COV_2_INFECTION_CALU3_CELLS_UP	208	-0.420036	-1.81286	1.74111e-05	0.000110523	3.58582e-05	1463	tags=31%, list=13%, signal=28%	DEPP1/OAS2/TENT5A/SEMA7A/IFI44/KIT/NR1I2/DUSP1/DHX58/ZEB2/SAMHD1/SEMA3A/BIRC3/ISG20/EGR1/IRF7/ADRB2/KLF4/SLFN5/TIPARP/HDX/ISG15/BEST1/NOD2/IRAK2/BST2/LMO2/OAS3/TNF/INHBA/NFKBIA/AKAP12/ALDH1L2/FOSB/LRRN3/JUN/NKX3-1/TNFAIP3/KLF9/ATF3/PTGS2/IFI44L/C11orf96/TDRD7/TNFSF14/SLC15A3/SDS/RASGRP3/MX1/LAMP3/EGR2/MX2/ZFP36/STX11/OASL/G0S2/CXCL2/CXCL3/THBS1/IL10RA/CXCL8/PRDM1/SERPINB2/CCL2/CYP1B1
B_A	Day11	cyp1b1gs	WOTTON_RUNX_TARGETS_UP	12	-0.730462	-1.8127	0.00770352	0.0167006	0.00541836	395	tags=25%, list=4%, signal=24%	RGCC/CCL2/CYP1B1
B_A	Day11	cyp1b1gs	GOBP_RESPONSE_TO_ARSENIC_CONTAINING_SUBSTANCE	27	-0.600582	-1.81235	0.00726686	0.0161568	0.00524192	1636	tags=33%, list=15%, signal=29%	SRRT/DDX3X/HMOX1/ZC3H12A/MYC/PPIF/ATF3/SERPINF1/CYP1B1
C_B	Day11	pathways	REACTOME_FORMATION_OF_FIBRIN_CLOT_CLOTTING_CASCADE	22	-0.588579	-1.81162	0.0121824	0.190082	0.175223	215	tags=32%, list=2%, signal=31%	GP1BB/THBD/PRTN3/GP1BA/VWF/PF4V1/PF4
D_B	Day3	pathways	REACTOME_TRANSCRIPTION_COUPLED_NUCLEOTIDE_EXCISION_REPAIR_TC_NER	60	-0.386969	-1.81161	0.000547646	0.0110759	0.00941763	2997	tags=57%, list=25%, signal=43%	POLE3/ERCC5/GTF2H1/COPS4/POLD4/RFC4/COPS6/RFC5/POLD1/GTF2H3/GTF2H4/UBC/PRPF19/POLD3/COPS7B/POLR2G/HMGN1/GPS1/COPS3/XRCC1/ISY1/RFC2/COPS5/ELL/CDK7/POLR2I/POLR2F/RPA2/POLR2L/POLR2C/PPIE/ERCC2/POLR2E/POLD2
D_A	Day3	pathways	REACTOME_CLASS_A_1_RHODOPSIN_LIKE_RECEPTORS	133	-0.446101	-1.81147	0.000181709	0.0141479	0.0127682	696	tags=29%, list=6%, signal=27%	NPW/CCR4/PROK2/P2RY10/PTGIR/TSHR/CCR1/FPR2/P2RY2/CNR2/RXFP1/CXCR2/OPRD1/CX3CR1/CCR5/S1PR2/FPR3/F2RL3/CXCL5/GPR183/HTR7/CXCR3/S1PR3/GPR35/FPR1/CCR7/C5AR2/PLPPR3/CCL2/ADRA1A/GALR1/CCR6/P2RY6/GHRL/PF4/CCR2/C3/FFAR4
D_B	Day7	pathways	WP_FOLATE_METABOLISM	32	-0.564766	-1.8112	0.00568831	0.153584	0.142861	37	tags=16%, list=0%, signal=16%	CTH/MTHFR/MPO/HBA1/HBB
B_A	Day7	cyp1b1gs	HP_CORNEAL_NEOVASCULARIZATION	13	-0.753209	-1.81096	0.00909795	0.0215582	0.00744283	3	tags=15%, list=0%, signal=15%	RREB1/CYP1B1
B_A	Day11	pathways	WP_PHOTODYNAMIC_THERAPYINDUCED_NFKB_SURVIVAL_SIGNALING	19	-0.652118	-1.81066	0.00992146	0.17522	0.163555	1158	tags=42%, list=10%, signal=38%	BIRC3/RELB/NFKB2/TNF/PTGS2/CXCL2/MMP2/CXCL8
D_C	Day7	cyp1b1gs	HP_ANTERIOR_CHAMBER_SYNECHIAE	11	-0.733035	-1.80981	0.0134883	0.0257609	0.00725143	41	tags=27%, list=0%, signal=27%	CD247/COL8A2/CYP1B1
D_A	Day3	pathways	REACTOME_DNA_REPLICATION_PRE_INITIATION	81	-0.483924	-1.80974	0.000897444	0.0334921	0.0302258	4470	tags=67%, list=36%, signal=43%	ORC3/PSMD12/PRIM2/MCM10/PSMA4/PSMD7/E2F2/PSMB5/CDK2/ORC1/PSMD13/PSMC2/PSMA6/PSMD14/PSMA5/MCM4/PSMA7/GMNN/RPA4/MCM2/PSMB6/PSMD8/PSMB7/PSMC5/PSMB1/PSMD11/CDC45/CDC6/PSMD6/PSMB2/PSMC6/DBF4/ORC5/PSMD4/RPA2/POLE/PSMA3/UBC/PSMD2/PSME3/PSMB3/MCM5/CDT1/MCM7/PSMF1/PSME2/PSMB10/KPNB1/ORC6/PSMC1/PSMC4/PSMD3/PSMC3/POLA2
D_C	Day3	pathways	BIOCARTA_LAIR_PATHWAY	10	-0.761173	-1.80913	0.00340541	0.103114	0.0927791	1318	tags=60%, list=11%, signal=54%	ITGAL/ICAM1/TNF/ITGB2/C3/VCAM1
D_C	Day3	pathways	WP_CELLS_AND_MOLECULES_INVOLVED_IN_LOCAL_ACUTE_INFLAMMATORY_RESPONSE	10	-0.761173	-1.80913	0.00340541	0.103114	0.0927791	1318	tags=60%, list=11%, signal=54%	ITGAL/ICAM1/TNF/ITGB2/C3/VCAM1
B_A	Day7	cyp1b1gs	HP_CAPILLARY_MALFORMATION	41	-0.592041	-1.80913	0.00707586	0.0177303	0.00612128	571	tags=15%, list=5%, signal=14%	EDEM3/KCNQ1/FZD2/NCF1/ELN/CYP1B1
B_A	Day7	cyp1b1gs	GOBP_ENDOTHELIAL_CELL_MIGRATION	126	-0.496906	-1.80889	0.000774413	0.00319017	0.00110139	1008	tags=22%, list=10%, signal=20%	ADGRA2/PLXND1/GLUL/CALR/TNFSF12/PIK3CB/ZC3H12A/RHOB/LPXN/GRN/EGF/ANXA1/THBS1/KLF4/PTGS2/SPARC/RIN2/CLEC14A/SEMA4A/RGCC/NRP1/S100A2/CD40/ANXA3/HMOX1/SERPINF1/S100P/CYP1B1
B_A	Day7	cyp1b1gs	GOBP_POSITIVE_REGULATION_OF_CELL_DEATH	335	-0.445282	-1.80708	4.52427e-06	4.28822e-05	1.48048e-05	926	tags=17%, list=9%, signal=16%	CIDEB/TNFRSF10C/ADAMTSL4/CCL3/SARM1/TRPM2/TNFSF12/TNFRSF1B/PDCD4/CAPN2/PIK3CB/ZC3H12A/ATG7/RHOB/HBB/TRIM39/VDR/FZD9/GRN/TSPO/LILRB1/LCK/FCER2/CLEC7A/CTSH/ANXA1/THBS1/EMILIN2/PRKCD/TLR4/CDKN1A/PTGS2/RARG/IL12A/EGR1/TP73/LTK/BMF/JUN/TYROBP/SKIL/RGCC/LRP1/CD40/GAL/CD36/NFATC4/HMOX1/LGALS2/HP/FCGR2B/MNDA/MMP2/S100A9/CYP1B1/S100A8
B_A	Day7	cyp1b1gs	GOBP_POSITIVE_REGULATION_OF_RECEPTOR_SIGNALING_PATHWAY_VIA_STAT	19	-0.691387	-1.80645	0.0111886	0.0247625	0.0085491	135	tags=16%, list=1%, signal=16%	SOCS1/IL10RA/CYP1B1
D_A	Day3	pathways	REACTOME_TRAF6_MEDIATED_NF_KB_ACTIVATION	20	-0.647252	-1.80642	0.00502513	0.0900972	0.0813105	1694	tags=30%, list=14%, signal=26%	MAVS/NFKB2/NFKBIB/TRAF2/S100B/S100A12
D_A	Day3	pathways	KEGG_PROTEASOME	40	-0.554746	-1.80526	0.00330929	0.076374	0.0689256	4082	tags=75%, list=33%, signal=50%	PSMA4/PSMD7/PSMB5/PSMD13/PSMC2/PSMA6/PSMD14/PSMA5/PSMA7/PSMB6/PSMD8/PSMB7/PSMC5/PSMB1/PSMD11/PSMD6/PSMB2/PSMC6/PSMD4/PSMA3/PSMD2/PSME3/PSMB3/PSMF1/PSME2/PSMB10/PSMC1/PSMC4/PSMD3/PSMC3
D_C	Day7	cyp1b1gs	GSE13306_RA_VS_UNTREATED_MEM_CD4_TCELL_UP	134	-0.443353	-1.80515	0.00155176	0.00627757	0.00176708	893	tags=16%, list=9%, signal=14%	DNAJC6/ZFP69/EXTL3/PLAC8/ITGA4/DPP4/FOS/LPAR6/SORL1/ACP5/SYCP2L/CD86/ASB2/GFI1/PNPLA7/NRP1/CSTA/GPR68/MS4A6A/CLEC10A/CYP1B1
D_C	Day3	cyp1b1gs	GSE6269_E_COLI_VS_STREP_PNEUMO_INF_PBMC_DN	124	-0.443261	-1.80495	0.000151257	0.00112249	0.000583801	1328	tags=22%, list=11%, signal=20%	GSR/FUT4/RNASE3/CAPN3/PLBD1/IGF2R/LTF/MYO1F/TRABD/ENTPD1/AZU1/RNF19B/PADI2/UGCG/NT5DC2/TNFSF13/FUT7/PRTN3/RETN/MGAM/CHI3L1/ALOX5AP/CD163/MMP9/S100A9/CLEC5A/CYP1B1
D_C	Day7	cyp1b1gs	GOBP_ESTROUS_CYCLE	11	-0.731053	-1.80491	0.0139033	0.0263275	0.00741094	2	tags=27%, list=0%, signal=27%	MDK/ANXA1/CYP1B1
D_C	Day7	cyp1b1gs	GOBP_TERPENOID_METABOLIC_PROCESS	41	-0.542569	-1.80481	0.00966184	0.0206428	0.00581075	499	tags=17%, list=5%, signal=16%	ALDH1A3/PLB1/CYP2C9/DHRS9/RARRES2/RBP4/CYP1B1
B_A	Day11	cyp1b1gs	SMID_BREAST_CANCER_LUMINAL_B_DN	306	-0.400286	-1.80434	4.32462e-06	3.50775e-05	1.13806e-05	853	tags=22%, list=8%, signal=21%	PELI1/ABCC2/CD1C/COTL1/CYBA/DNAJB4/CLEC4A/ARL4C/XCL1/PADI2/NCF1/PTGIS/HLA-DQB1/DSC2/IGF1/TNFAIP3/FBLN2/FBLN1/FLNA/PTGS2/DLK1/KCNK5/S100B/FCER1A/HLA-DQA1/PROS1/HBA1/TMEM45A/RGCC/MRC1/CHI3L1/GPR183/CCN1/ADM/MMP7/B3GNT3/LAMP3/CAV2/CD1E/LGALS2/ITGA7/MRAS/ANXA3/GAL/SRGN/IL21R/HBB/CXCL2/CLCN4/LCK/STXBP6/MMP14/ADAMDEC1/LGALS7/ICOS/FAM171A1/CXCL8/LYZ/CCR2/RBP4/CXCL1/CLEC10A/S100A8/S100A9/VCAN/CCL2/CYP1B1
B_A	Day3	cyp1b1gs	OSADA_ASCL1_TARGETS_DN	19	-0.7911	-1.80397	0.000191672	0.00164072	0.000944239	292	tags=26%, list=2%, signal=26%	AXL/TGFBI/WNT7B/NRG1/CYP1B1
D_A	Day3	pathways	REACTOME_DEGRADATION_OF_DVL	52	-0.523929	-1.80384	0.00116144	0.0384773	0.0347248	4449	tags=71%, list=36%, signal=46%	PSMD12/DVL3/CUL3/PSMA4/PSMD7/PSMB5/PSMD13/PSMC2/PSMA6/PSMD14/PSMA5/PSMA7/PSMB6/PSMD8/PSMB7/PSMC5/PSMB1/PSMD11/PSMD6/PSMB2/PSMC6/PSMD4/PSMA3/UBC/PSMD2/PSME3/PSMB3/DVL2/PSMF1/PSME2/DVL1/PSMB10/PSMC1/PSMC4/PSMD3/PSMC3/DACT1
D_A	Day3	pathways	REACTOME_MRNA_SPLICING	156	-0.433764	-1.8036	0.000114667	0.0112155	0.0101217	5142	tags=65%, list=42%, signal=38%	SRSF6/MAGOH/SF3B2/POLR2I/U2SURP/UPF3B/SNRPN/PRPF8/HNRNPF/PLRG1/WDR33/LSM2/SNRPG/HNRNPA0/DHX38/DHX16/ELAVL1/FIP1L1/RNPS1/CSTF1/SRSF9/SRSF10/SNU13/BUD31/TFIP11/GPKOW/HNRNPA2B1/CPSF1/ZRSR2/HNRNPH1/SF3B5/CWC25/CD2BP2/SNRPD3/U2AF1/DHX9/CRNKL1/SNRPB/PRPF6/CPSF4/WBP11/SF3B3/NCBP1/SRSF7/POLR2B/MAGOHB/POLR2F/SF1/ISY1/HNRNPM/SNRPC/SRSF2/RBM8A/U2AF2/GTF2F1/SNRPA1/SRSF1/CPSF3/YBX1/PRCC/POLR2C/PPIE/EFTUD2/HNR…
B_A	Day3	pathways	REACTOME_GPCR_LIGAND_BINDING	162	-0.675672	-1.80353	1e-10	2.53375e-08	2.41184e-08	1124	tags=36%, list=10%, signal=33%	LPAR1/PLPPR2/P2RY2/ADM/PF4/CXCL16/GPR37L1/WNT2B/SSTR2/CXCL1/F2RL3/PLPPR3/GAL/CCR5/GNRHR/ADORA2B/FZD9/GPR132/CXCR3/PTGIR/GNGT2/GIPR/TSHR/CCR1/FPR3/CXCL10/GPR183/GPR68/PTAFR/RXFP1/GNG4/S1PR3/S1PR2/CCR4/P2RY10/CNR2/GPR35/ADRA1A/CXCL5/CXCR2/CCR7/GHRL/FZD2/TAS2R4/HTR7/FPR1/C5AR2/P2RY6/CCL2/WNT7B/CX3CR1/IAPP/CCR2/FFAR4/C3/WNT9B/GALR1/CCR6
B_A	Day11	pathways	WP_PROSTAGLANDIN_AND_LEUKOTRIENE_METABOLISM_IN_SENESCENCE	24	-0.617873	-1.8031	0.00826446	0.155083	0.144759	1250	tags=42%, list=11%, signal=37%	MAPK11/LTC4S/PLA2G4A/PTGIS/PTGS2/ALOX15B/CDKN1A/PTGER3/ALOX5AP/PTGDS
B_A	Day3	pathways	PID_TOLL_ENDOGENOUS_PATHWAY	21	-0.780146	-1.80284	0.000222889	0.0150599	0.0143353	1580	tags=52%, list=13%, signal=45%	IRAK4/TLR1/TLR2/TICAM1/IRAK2/TLR4/CD14/TLR3/VCAN/S100A9/S100A8
D_B	Day3	pathways	REACTOME_RECOGNITION_OF_DNA_DAMAGE_BY_PCNA_CONTAINING_REPLICATION_COMPLEX	21	-0.476102	-1.8026	0.0097906	0.0836421	0.0711195	6215	tags=100%, list=52%, signal=48%	RPA1/UBE2B/POLE4/CUL4A/USP1/POLE2/DTL/RBX1/RPS27A/POLE3/WDR48/POLD4/RFC4/RFC5/POLD1/UBC/POLD3/RFC2/RPA2/POLD2
B_A	Day7	cyp1b1gs	GOBP_REACTIVE_OXYGEN_SPECIES_METABOLIC_PROCESS	124	-0.496561	-1.80254	0.000527994	0.00239797	0.000827885	1099	tags=23%, list=11%, signal=21%	PRCP/LRRK2/CYBA/ABCD1/PLCG2/BCO2/CAT/ZC3H12A/HBB/TSPO/CLEC7A/HBD/THBS1/HBG1/PRKCD/NCF4/TLR4/CDKN1A/LPO/NCF1/TYROBP/MPO/HBG2/FPR2/BST1/CD36/PID1/HP/CYP1B1
B_A	Day11	cyp1b1gs	GOBP_REACTIVE_NITROGEN_SPECIES_METABOLIC_PROCESS	56	-0.513044	-1.80215	0.000881582	0.00299036	0.000970197	1138	tags=32%, list=10%, signal=29%	ZC3H12A/KLF4/TSPO/SIRPA/GLA/TICAM1/KLF2/NOS1AP/TNF/PTGIS/PTGS2/TLR2/SPR/TLR4/CX3CR1/CD36/HBB/CYP1B1
D_C	Day11	pathways	WP_GPCRS_CLASS_A_RHODOPSINLIKE	95	-0.415253	-1.80141	0.000592624	0.0381131	0.0350701	965	tags=32%, list=8%, signal=29%	CCR5/F2RL3/ADRB1/OR7A17/P2RY2/CXCR2/PRLHR/LPAR6/CXCR4/DRD4/GPR68/PTGER2/GPR35/FPR2/ADRB2/ADORA2B/CMKLR1/CX3CR1/CYSLTR2/LPAR4/CCR1/CNR2/P2RY10/PTGIR/HTR7/P2RY6/FPR1/PTGER3/CXCR3/CCR2
B_A	Day11	hallmark	HALLMARK_E2F_TARGETS	160	-0.433009	-1.80114	0.000120496	0.00120496	0.000684925	4153	tags=69%, list=37%, signal=44%	DEK/ZW10/SPC25/ASF1B/USP1/NCAPD2/PDS5B/DIAPH3/EED/EXOSC8/POLD2/EIF2S1/RFC3/DCLRE1B/TRA2B/WEE1/SRSF1/ATAD2/MLH1/CTPS1/TBRG4/CHEK2/CKS1B/PRPS1/MCM2/DCK/HMGA1/PTTG1/TIPIN/AURKB/SSRP1/BIRC5/CDK4/LYAR/NOLC1/EZH2/MCM5/SMC6/SPC24/SMC4/GSPT1/TK1/SNRPB/HMMR/POP7/PHF5A/MCM7/CDCA3/BRCA2/XRCC6/GINS3/UBE2S/AK2/KIF2C/CDKN3/PRDX4/CENPE/CDC20/GINS1/KIF4A/HMGB3/TRIP13/TOP2A/RAN/DNMT1/RRM2/SRSF2/CSE1L/POLD3/POLE/N…
D_C	Day7	cyp1b1gs	HP_ABNORMAL_ANTERIOR_CHAMBER_MORPHOLOGY	29	-0.580563	-1.80113	0.0137957	0.0262355	0.00738504	543	tags=24%, list=6%, signal=23%	LRP5/PGAP3/B3GLCT/CD247/MITF/COL8A2/CYP1B1
D_A	Day3	pathways	REACTOME_PD_1_SIGNALING	17	-0.670776	-1.80037	0.00541842	0.0919788	0.0830086	870	tags=71%, list=7%, signal=66%	HLA-DPA1/HLA-DQA2/HLA-DPB1/LCK/CD247/CD274/PTPN6/CSK/HLA-DQB1/HLA-DRB1/HLA-DQA1/HLA-DRB5
D_C	Day7	cyp1b1gs	MEK_UP.V1_UP	111	-0.454222	-1.80036	0.00190565	0.00718656	0.00202295	851	tags=23%, list=9%, signal=21%	KLF4/COTL1/CAPN2/EGLN3/LIMCH1/GCNT1/ALDH4A1/SORL1/S100A6/ALDH1A3/BCAM/ITGB4/CXCR4/KRT81/PACSIN3/LHFPL6/OTULINL/ARL4C/TBC1D8/CLMN/GAL/CEACAM6/S100P/TGFBI/CYP1B1
B_A	Day3	hallmark	HALLMARK_INFLAMMATORY_RESPONSE	135	-0.675471	-1.79986	1.87194e-10	9.35972e-09	7.48778e-09	1865	tags=45%, list=16%, signal=38%	LDLR/IRF7/TNFSF9/PLAUR/ABCA1/SPHK1/NFKB1/SGMS2/IL10/CXCL8/MYC/ICOSLG/TLR1/IL1B/SLC31A1/PIK3R5/LPAR1/ACVR1B/CD70/P2RY2/TLR2/KCNJ2/ADM/OSMR/CD82/F3/P2RX7/ADORA2B/SLC1A2/RGS1/GPR132/IRAK2/HAS2/PTGIR/CDKN1A/CD40/CXCL10/GPR183/PTAFR/INHBA/CHST2/EBI3/IL10RA/NOD2/AXL/CCR7/SLC28A2/CD14/MEFV/IL1R1/TNFSF15/TLR3/FPR1/MMP14/OLR1/CYBB/RGS16/CCL2/CLEC5A/TNFRSF9/IL7R
B_A	Day7	pathways	WP_COMPLEMENT_SYSTEM	50	-0.571749	-1.79979	0.00461931	0.122	0.115699	1588	tags=52%, list=15%, signal=44%	ARRB2/ITGB2/ICAM2/LAMC1/CD55/C3/FKBP2/ADM/CFHR2/ITGA2B/CALR/SERPING1/CD19/FCER2/CD93/C3AR1/THBS1/CFP/TLR2/PROS1/VSIG4/CD40/F13A1/CFD/FCN1/ELANE
C_B	Day3	pathways	KEGG_TERPENOID_BACKBONE_BIOSYNTHESIS	13	-0.511511	-1.79907	0.0168634	0.195498	0.17773	6061	tags=100%, list=49%, signal=51%	PDSS1/DHDDS/GGPS1/MVK/HMGCR/MVD/IDI1/IDI2/FDPS/ACAT1/PMVK/ACAT2
D_A	Day3	pathways	REACTOME_CYTOSOLIC_IRON_SULFUR_CLUSTER_ASSEMBLY	11	-0.746035	-1.79737	0.0046194	0.0878542	0.0792862	1979	tags=64%, list=16%, signal=53%	POLD1/NUBP2/CIAO1/NUBP1/ERCC2/RTEL1/CIAO3
D_C	Day7	cyp1b1gs	GSE22601_DOUBLE_NEGATIVE_VS_CD8_SINGLE_POSITIVE_THYMOCYTE_UP	82	-0.474758	-1.79705	0.00375043	0.0112009	0.00315295	227	tags=17%, list=2%, signal=17%	EBF1/CTSF/CD226/BOC/EPGN/C1orf53/ADAMTS17/EVPL/EPHA4/CHD5/DLGAP3/ANKRD18A/ELANE/CYP1B1
B_A	Day7	cyp1b1gs	GOBP_REGULATION_OF_REACTIVE_OXYGEN_SPECIES_METABOLIC_PROCESS	83	-0.523576	-1.79703	0.00349699	0.0103019	0.00355668	1167	tags=23%, list=11%, signal=20%	PRCP/CYBA/ABCD1/PLCG2/BCO2/ZC3H12A/TSPO/CLEC7A/THBS1/PRKCD/TLR4/CDKN1A/TYROBP/FPR2/BST1/CD36/PID1/HP/CYP1B1
D_A	Day11	pathways	REACTOME_RESPONSE_OF_EIF2AK4_GCN2_TO_AMINO_ACID_DEFICIENCY	92	-0.476004	-1.797	0.000325241	0.0411941	0.0394465	3762	tags=73%, list=30%, signal=52%	RPS13/RPL34/RPL24/RPSA/RPS21/RPL31/RPL12/RPL8/RPL23/RPL18/UBA52/RPS4Y1/RPLP2/RPS29/RPS25/RPS2/RPS20/RPS27/RPL36A/RPS9/RPS16/RPL38/RPL7A/RPL18A/RPL19/RPL27A/RPS7/RPL37/RPS23/RPL15/RPS14/RPLP1/RPL35A/RPS5/RPL39/RPS11/RPL11/RPS27A/RPL10A/RPL30/RPL13A/RPL26/RPS4X/RPS24/RPL21/RPLP0/ATF4/RPS6/RPL22/RPL9/RPS18/RPS3A/RPL10/RPL14/RPS3/RPL13/DDIT3/RPL3/RPS17/RPL29/RPL7/EIF2S3/RPL4/RPL5/RPL17/ASNS/CEBPB
B_A	Day11	pathways	WP_GPCRS_CLASS_A_RHODOPSINLIKE	91	-0.467534	-1.79696	0.00111293	0.0393101	0.0366931	1088	tags=33%, list=10%, signal=30%	OPRD1/ADRB2/CXCR3/CCR6/GPR3/OR10A4/CXCR2/HTR2B/ADORA2B/GPR35/CNR2/FPR2/LPAR5/NTSR1/P2RY10/CCR1/AVPR1A/C3AR1/LPAR4/OR6A2/P2RY2/F2RL3/CX3CR1/PTGER3/GPR68/OR2AG1/P2RY6/HTR7/HCAR3/CCR2
B_A	Day11	cyp1b1gs	GOBP_RESPONSE_TO_DEXAMETHASONE	20	-0.639925	-1.79682	0.0090127	0.0188879	0.006128	400	tags=10%, list=4%, signal=10%	SERPINF1/CYP1B1
B_A	Day7	cyp1b1gs	GSE39820_CTRL_VS_TGFBETA1_IL6_IL23A_CD4_TCELL_DN	136	-0.487316	-1.79675	0.000797543	0.00319017	0.00110139	1567	tags=23%, list=15%, signal=20%	MIF4GD/NXPE3/RNASEK/TXNIP/MIIP/CUL7/USF1/ZFP36L2/FKBP2/RGS1/SPI1/TTC7A/EIF4E3/PNPLA2/RASSF7/ITGB7/GLA/HERPUD1/EHD4/TNFSF14/IGFBP4/IL1RN/PMP22/LPO/PPM1J/ITGA7/IL1R1/AHRR/GEM/CXCL1/CYP1B1
D_C	Day3	cyp1b1gs	GSE2770_IL4_ACT_VS_ACT_CD4_TCELL_6H_DN	167	-0.423627	-1.7962	6.20807e-05	0.000505003	0.000262649	3992	tags=46%, list=32%, signal=31%	FAM98A/ACSL3/KMO/PSMD1/EIF2B5/WDR1/MED8/TARDBP/TXLNA/SOWAHC/ZNF274/PITPNA/ZNFX1/LRP12/HSP90AA1/PSMC1/HHLA2/METTL1/HDGF/GON4L/EED/HSPA8/HPS5/NPC1/IFNAR2/PSMD11/FUS/DCAF1/SLC3A2/TMEM138/SACS/GPN2/MSMO1/WSB2/TMED9/VASP/VCP/RER1/ATP6V1B2/TNFRSF10D/TNPO3/SERPINB8/FLVCR2/ZNF200/ZNF697/ZNF267/PTPRJ/MOB3C/ARHGEF2/CTNS/TNIP1/YRDC/GSR/HIP1/HSPH1/XPO5/IGF2R/JPT2/CD40/PDXK/CD276/IL3RA/NLRC4/PPARD/TRAF3/FADS2…
B_A	Day7	pathways	KEGG_LEISHMANIA_INFECTION	55	-0.560834	-1.79614	0.0041003	0.114571	0.108653	1584	tags=45%, list=15%, signal=39%	HLA-DOA/ITGB2/HLA-DRA/FCGR1A/NCF2/C3/MARCKSL1/HLA-DQB1/HLA-DMA/HLA-DPA1/HLA-DPB1/CYBA/HLA-DMB/HLA-DRB1/HLA-DQA1/FCGR2C/HLA-DQA2/FCGR2A/NCF4/TLR4/PTGS2/TLR2/IL12A/NCF1/JUN
D_C	Day7	cyp1b1gs	GOBP_CELLULAR_RESPONSE_TO_KETONE	54	-0.512927	-1.79602	0.00701944	0.0167938	0.0047273	1285	tags=26%, list=13%, signal=23%	PTGER2/SGK1/SMYD3/SRC/JAK2/TFAP4/FBXO32/DDIT4/MYC/UGT3A2/P2RY6/SERPINF1/GAS6/CYP1B1
B_A	Day11	cyp1b1gs	REACTOME_CYTOCHROME_P450_ARRANGED_BY_SUBSTRATE_TYPE	25	-0.607387	-1.796	0.00796894	0.0170998	0.00554788	567	tags=16%, list=5%, signal=15%	PTGIS/AHRR/CYP2F1/CYP1B1
B_A	Day3	pathways	WP_ALLOGRAFT_REJECTION	47	-0.712704	-1.79537	2.87636e-05	0.00233215	0.00221994	1618	tags=49%, list=14%, signal=42%	HLA-DOA/IL10/VEGFA/CXCL8/CD28/HLA-DPA1/IL1B/HLA-DMB/HLA-DPB1/HLA-DQA2/PRKCZ/ABCB1/CD86/CD40/LRRK2/HLA-DQB1/HLA-DRB1/TNF/HLA-DQA1/HLA-DRB5/BHMT2/GZMB/C3
B_A	Day11	pathways	REACTOME_CYTOCHROME_P450_ARRANGED_BY_SUBSTRATE_TYPE	25	-0.607387	-1.79529	0.00861892	0.157854	0.147345	567	tags=16%, list=5%, signal=15%	PTGIS/AHRR/CYP2F1/CYP1B1
D_A	Day3	pathways	REACTOME_GPCR_LIGAND_BINDING	176	-0.425514	-1.79517	4.77896e-05	0.00643778	0.00580994	696	tags=26%, list=6%, signal=24%	NPW/CCR4/PROK2/P2RY10/PTGIR/TSHR/CCR1/FPR2/P2RY2/CNR2/RXFP1/CXCR2/OPRD1/CX3CR1/TAS2R4/CCR5/S1PR2/FPR3/WNT7B/GNG4/F2RL3/CXCL5/GPR183/HTR7/CXCR3/WNT9B/S1PR3/GPR35/FZD9/FZD2/FPR1/CCR7/C5AR2/PLPPR3/CCL2/ADRA1A/GALR1/CCR6/P2RY6/GHRL/PF4/CCR2/IAPP/C3/FFAR4
D_A	Day3	pathways	REACTOME_CELLULAR_RESPONSE_TO_CHEMICAL_STRESS	134	-0.441602	-1.79514	0.000220347	0.0150864	0.0136151	4162	tags=53%, list=34%, signal=35%	CUL3/SCO1/TXNRD1/PSMA4/PSMD7/HM13/PSMB5/PSMD13/NCF4/PSMC2/PSMA6/PSMD14/NCOR2/PSMA5/CYCS/PSMA7/TXN2/COX5B/NCF2/COX5A/PSMB6/PSMD8/KEAP1/PSMB7/LRPPRC/CSNK2B/PSMC5/GSR/PSMB1/PSMD11/CARM1/PSMD6/SURF1/COX6B1/PSMB2/PSMC6/MAFK/PSMD4/TACO1/PSMA3/COX8A/UBC/PSMD2/CAT/CYBA/GPX1/CCS/PSME3/PSMB3/TXNIP/TXNRD2/GPX8/HDAC3/P4HB/PSMF1/PSME2/PSMB10/SIN3B/PSMC1/HMOX2/PSMC4/PSMD3/PSMC3/SCO2/NCF1/PRKCD/PTK6/CYBB/HBA1/H…
D_C	Day7	cyp1b1gs	GOBP_POSITIVE_REGULATION_OF_DNA_BIOSYNTHETIC_PROCESS	45	-0.531735	-1.79509	0.00883815	0.0192793	0.00542694	29	tags=13%, list=0%, signal=13%	SRC/KLF4/MYC/HGF/PKIB/CYP1B1
B_A	Day11	cyp1b1gs	GSE22601_IMMATURE_CD4_SINGLE_POSITIVE_VS_DOUBLE_POSITIVE_THYMOCYTE_UP	84	-0.475239	-1.795	0.000610207	0.00224686	0.000728975	708	tags=19%, list=6%, signal=18%	CD1D/AKAP12/C1orf53/C2orf50/EMILIN1/AHSP/EVPL/FST/MYRFL/MCEMP1/CD200R1/FGR/ELOVL3/CRYBB2/ELANE/CYP1B1
B_A	Day11	pathways	WP_SELECTIVE_EXPRESSION_OF_CHEMOKINE_RECEPTORS_DURING_TCELL_POLARIZATION	17	-0.663882	-1.79476	0.0104232	0.177733	0.165901	2237	tags=82%, list=20%, signal=66%	TGFB1/IL4R/CXCR4/CD28/IFNGR2/CCR4/IL12A/CXCR3/CD4/TGFB3/CCR1/CCL4/CCL3/CCR2
B_A	Day7	cyp1b1gs	GOBP_INTRINSIC_APOPTOTIC_SIGNALING_PATHWAY	187	-0.468509	-1.79431	0.000296722	0.00154013	0.000531721	1383	tags=17%, list=13%, signal=15%	BCL2L10/PARL/TNFRSF1A/RRM2B/APAF1/MYC/CEBPB/LRRK2/SRC/NACC2/HIPK1/CIDEB/ERN1/TNFRSF1B/PIK3CB/HERPUD1/CD24/P4HB/LCK/PRKCD/CDKN1A/PTGS2/TP73/CRIP1/SKIL/NFATC4/MUC1/HMOX1/TREM2/S100A9/CYP1B1/S100A8
D_C	Day7	cyp1b1gs	GOBP_MEMBRANE_LIPID_CATABOLIC_PROCESS	20	-0.627134	-1.7938	0.0168986	0.0301814	0.00849577	2	tags=15%, list=0%, signal=15%	NAGA/PRKCD/CYP1B1
D_C	Day7	cyp1b1gs	GOBP_SMOOTH_MUSCLE_CELL_MIGRATION	39	-0.545259	-1.79331	0.0111773	0.0221031	0.00622181	1021	tags=26%, list=10%, signal=23%	GNA12/NDRG4/SRC/DOCK4/SORL1/MYC/CCN3/P2RY6/NRP1/CYP1B1
C_B	Day11	pathways	WP_VITAMIN_B12_METABOLISM	27	-0.553337	-1.79312	0.0116959	0.184068	0.169678	208	tags=15%, list=2%, signal=15%	MPO/MTHFR/HBA1/HBB
D_A	Day11	pathways	REACTOME_CLASS_A_1_RHODOPSIN_LIKE_RECEPTORS	139	-0.450201	-1.79294	2.91077e-05	0.0101537	0.00972298	749	tags=30%, list=6%, signal=29%	CNR2/PSAP/GALR1/NPW/LPAR5/CCR4/CCL2/HTR2B/CXCL8/FFAR4/GNRHR/ADORA2B/GALR3/C3AR1/S1PR3/PTGIR/GNRH1/F2RL3/CXCL1/CCR1/PTGER3/GPR35/P2RY6/ADRB1/PTGER2/SUCNR1/FPR2/ADRB2/GPR183/GHRL/PROK2/P2RY2/HTR7/LPAR4/C5AR1/HCAR2/HCAR3/CCR2/AGT/PF4/PPBP/PLPPR3
D_A	Day7	cyp1b1gs	GOBP_ESTROUS_CYCLE	11	-0.744193	-1.79269	0.023025	0.115125	0.0903892	588	tags=18%, list=5%, signal=17%	EGR1/CYP1B1
B_A	Day11	cyp1b1gs	GOBP_REGULATION_OF_DNA_BINDING_TRANSCRIPTION_FACTOR_ACTIVITY	268	-0.403684	-1.79255	9.50769e-06	6.50682e-05	2.11108e-05	1213	tags=21%, list=11%, signal=19%	SGK1/IRAK1/KIT/CLEC7A/TNFRSF4/TMSB4X/HMOX1/ZC3H12A/OPRD1/IKBKE/KLF4/TSSK4/FZD1/HDAC4/BCL3/PELI1/LRP5/NOD2/SPI1/IRAK2/TICAM1/TRAF3/TRIB1/LPAR5/TNF/XCL1/HES6/NFKBIA/RAB7B/FZD2/SMAD7/GFI1/ID2/PTGIS/NKX3-1/TNFAIP3/FLNA/NTSR1/CAPN3/TLR2/RGCC/BEX1/TLR4/ENPP1/MDFI/ANXA3/AMH/CX3CR1/TMIGD3/CD36/HES1/NTS/S100A8/S100A12/S100A9/CYP1B1
D_C	Day3	pathways	REACTOME_TRAF6_MEDIATED_NF_KB_ACTIVATION	20	-0.633825	-1.79213	0.00592788	0.128131	0.115289	866	tags=25%, list=7%, signal=23%	TRAF2/NFKB2/NFKBIB/S100B/S100A12
D_A	Day7	pathways	REACTOME_TOLL_LIKE_RECEPTOR_CASCADES	124	-0.468932	-1.7915	9.09927e-05	0.016693	0.0160043	493	tags=13%, list=4%, signal=12%	DUSP3/IRAK2/TLR4/ITGB2/S100A1/TLR2/UNC93B1/IRF7/S100B/CTSV/CD36/BPI/CD14/S100A9/S100A12/S100A8
D_C	Day7	cyp1b1gs	WP_TRYPTOPHAN_METABOLISM	20	-0.626198	-1.79113	0.0168986	0.0301814	0.00849577	192	tags=30%, list=2%, signal=29%	ACAT1/CAT/AFMID/KYNU/AOC1/CYP1B1
B_A	Day11	pathways	WP_NETRINUNC5B_SIGNALING_PATHWAY	34	-0.563718	-1.79093	0.0064154	0.134996	0.126009	1171	tags=26%, list=11%, signal=24%	ITGB4/CIP2A/TNF/PRKCA/JUN/SRC/NTN1/UNC5B/CCL2
B_A	Day11	pathways	BIOCARTA_ARENRF2_PATHWAY	14	-0.693654	-1.79029	0.0108696	0.182203	0.170073	1222	tags=43%, list=11%, signal=38%	MAFF/HMOX1/PRKCA/JUN/FOS/FXYD2
D_B	Day3	pathways	REACTOME_HEME_SIGNALING	39	-0.420975	-1.78969	0.00124856	0.0207954	0.017682	6	tags=10%, list=0%, signal=10%	TGS1/HBA2/HBA1/HBB
D_A	Day3	pathways	WP_IL1_AND_MEGAKARYOCYTES_IN_OBESITY	18	-0.657247	-1.78967	0.00503829	0.0900972	0.0813105	168	tags=33%, list=1%, signal=33%	IRAK1/TLR2/PLA2G7/CCL2/MMP9/S100A9
D_A	Day7	pathways	WP_SARSCOV2_INNATE_IMMUNITY_EVASION_AND_CELLSPECIFIC_IMMUNE_RESPONSE	46	-0.553614	-1.78956	0.000901042	0.0699347	0.0670492	408	tags=15%, list=3%, signal=15%	CCL2/CXCL8/CXCR2/IRF7/CXCL1/PF4/PPBP
D_B	Day3	pathways	WP_TRANSLATION_FACTORS	41	-0.414959	-1.78937	0.00178287	0.0269048	0.0228767	3318	tags=71%, list=28%, signal=51%	EEF1D/EIF2B3/PABPC1/EIF5B/EIF3F/EEF1A1/EIF2S3/EIF4B/EIF2S1/EIF2B1/EIF2B5/EIF3J/EIF3D/EIF3B/EIF4EBP3/EIF3CL/EIF2B4/EIF3H/EIF3C/EEF1B2/EEF1G/EIF3G/EIF6/EIF3I/EIF4EBP1/EIF4H/EIF5A/EIF4A1/CLUH
B_A	Day11	pathways	REACTOME_CYTOKINE_SIGNALING_IN_IMMUNE_SYSTEM	460	-0.380323	-1.78935	1.66281e-07	4.69862e-05	4.38582e-05	1809	tags=27%, list=16%, signal=24%	BOLA2/SNRPA1/TNFSF13/LMNB1/ATF1/PSMC5/PTPN6/BATF/NUP188/PSMC1/ANXA1/IFNGR2/EIF4A1/STAT1/TYK2/P4HB/IL12A/PIK3R3/UBE2M/MAPK10/PDCD4/HSP90B1/OAS2/IL17RA/BOLA2B/IL17RE/PSMD2/ITGB2/IRAK1/TNFRSF1B/NUP205/EIF4A3/MAPK11/TNFSF9/TNFRSF12A/CSF2RA/TNFRSF4/HMOX1/SAMHD1/BIRC3/ISG20/IL3RA/OPRD1/EGR1/BCL2L11/IRF7/TIMP1/GHR/PTPN13/VAV1/RELB/IFI6/NFKB2/MUC1/IFI30/CSF1R/PIK3CB/SOCS3/PELI1/MYC/ISG15/NOD2/IRAK2/IL13R…
D_C	Day7	cyp1b1gs	GOBP_INTRINSIC_APOPTOTIC_SIGNALING_PATHWAY_IN_RESPONSE_TO_OXIDATIVE_STRESS	29	-0.576547	-1.78867	0.0145622	0.027223	0.007663	228	tags=14%, list=2%, signal=14%	JAK2/PRKCD/NME5/CYP1B1
D_A	Day7	cyp1b1gs	GOBP_INTRINSIC_APOPTOTIC_SIGNALING_PATHWAY_IN_RESPONSE_TO_OXIDATIVE_STRESS	33	-0.593176	-1.78838	0.00763192	0.049901	0.0391792	1029	tags=21%, list=9%, signal=19%	GPX1/MAPK7/TRAP1/P4HB/PRKCD/TREM2/CYP1B1
B_A	Day11	cyp1b1gs	HP_BUPHTHALMOS	15	-0.680474	-1.78831	0.012058	0.023355	0.00757734	2	tags=40%, list=0%, signal=40%	FUT8/PXDN/NCAPG2/POMT2/FGFR2/CYP1B1
B_A	Day11	cyp1b1gs	GOBP_CYTOKINE_PRODUCTION	469	-0.379701	-1.78817	2.43278e-07	2.42172e-06	7.85707e-07	1335	tags=24%, list=12%, signal=22%	IRAK1/TNFRSF1B/TRPM4/KIT/CLEC7A/ZFPM1/SCRIB/DHX58/MAPK11/CEBPB/CD96/ICOSLG/GLMN/APOA1/TMSB4X/HMOX1/UFD1/ZC3H12A/FZD5/FCER1G/EGR1/IRF7/KLF4/RELB/LGALS9C/CAPN2/BCL3/TSPO/CSF1R/S1PR3/HTR2B/ADORA2B/PELI1/ISG15/SIRPA/PANX2/NOD2/CYBA/CLEC4A/OSM/TICAM1/CD86/KLF2/MCOLN2/BST2/IL15/IL7/TRAF3/OAS3/TYROBP/TNF/XCL1/INHBA/TREM2/RAB7B/AXL/SMAD7/AKAP12/CD4/CHRNA7/PF4/TLR7/CCDC88B/PLD3/SOCS1/IGF1/TNFAIP3/FCN1/TGF…
D_C	Day3	cyp1b1gs	SMID_BREAST_CANCER_NORMAL_LIKE_UP	323	-0.391211	-1.78769	2.02731e-06	2.59865e-05	1.35154e-05	582	tags=20%, list=5%, signal=19%	CD6/CTSG/CD247/KCTD12/CD96/PIK3CD/COTL1/CD40/RASGRP3/HLA-DRB1/PLTP/IL6R/RRN3/RNASE6/LAT/PLEKHO1/CSF2RA/MGAT3/ITGB7/TRGC1/IGKC/LILRB3/DMD/S100B/MRC1/EMILIN1/ACVRL1/NCF1/HLA-DQB1/ENPP2/TRAC/CD2/PPP1R16B/GZMB/IRF8/TRDC/ITGA7/CTSW/CD1D/NSG1/CD180/RUNX3/SP140/GPR183/SPIB/DLK2/FLRT2/CHI3L1/CCR7/LGALS2/LYZ/CD38/CD1C/IL7R/CCR2/C3/CCR6/CCL2/MS4A6A/HBB/VCAM1/CYP1B1/CLEC10A/CD1E
B_A	Day7	cyp1b1gs	GOBP_RETINA_DEVELOPMENT_IN_CAMERA_TYPE_EYE	56	-0.555698	-1.78762	0.00460391	0.0126245	0.00435855	1120	tags=20%, list=11%, signal=18%	CHD7/TCIRG1/HIPK1/LRP5/ROM1/LAMB2/NRP1/ATP8A2/SERPINF1/RBP4/CYP1B1
B_A	Day11	pathways	WP_TOLLLIKE_RECEPTOR_SIGNALING_PATHWAY	65	-0.494554	-1.78737	0.0026979	0.0773398	0.072191	1671	tags=37%, list=15%, signal=32%	STAT1/IL12A/PIK3R3/MAPK10/IRAK1/MAPK11/IRF7/IKBKE/PIK3R5/PIK3CB/TICAM1/CD86/TRAF3/TNF/NFKBIA/TLR7/JUN/FOS/TLR2/CCL4/TLR4/CCL3/CXCL8/CD14
D_C	Day3	pathways	REACTOME_PD_1_SIGNALING	16	-0.665867	-1.78693	0.0056366	0.125275	0.112719	1878	tags=56%, list=15%, signal=48%	CD3D/PTPN6/CSK/CD247/HLA-DRB1/HLA-DQA1/HLA-DQB1/CD274/HLA-DRB5
B_A	Day11	cyp1b1gs	GSE12392_IFNAR_KO_VS_IFNB_KO_CD8_NEG_SPLEEN_DC_UP	140	-0.435456	-1.78674	0.000358591	0.00148526	0.000481881	1463	tags=24%, list=13%, signal=21%	DEPP1/IVNS1ABP/SGK1/SEC24B/ELF4/TNFRSF12A/MAFF/SLC16A3/BIRC3/SEMA4C/ZC3H12A/BTG3/DTX1/ERAP1/DUSP2/SERTAD3/RGS1/GPR35/RP2/PPIF/CDC42EP3/ID2/JUN/ATF3/TUBB2A/RGCC/EHD4/AHRR/CCL4/COCH/F3/LGALS3/TRIM36/CYP1B1
B_A	Day11	cyp1b1gs	GSE36078_UNTREATED_VS_AD5_INF_MOUSE_LUNG_DC_UP	93	-0.463743	-1.78586	0.000743681	0.00264823	0.000859195	1560	tags=26%, list=14%, signal=22%	SERPINE1/SLC1A4/LIMA1/P2RY13/LINGO3/MAPK11/MAN1C1/CHST6/SLC25A34/FGD4/GPR35/RASIP1/GRIP1/TREM2/LRRN3/SPOCK2/PLEKHH3/DIRAS1/PARD3/EGR2/ALOX5AP/KCNJ2/S100A9/CYP1B1
D_A	Day11	pathways	REACTOME_EUKARYOTIC_TRANSLATION_INITIATION	106	-0.464362	-1.78582	0.00019697	0.029447	0.0281978	3767	tags=74%, list=30%, signal=52%	EIF4H/RPS13/RPL34/RPL24/RPSA/RPS21/RPL31/RPL12/RPL8/RPL23/EIF3B/EIF2B4/EIF4EBP1/RPL18/UBA52/RPS4Y1/RPLP2/EIF3A/EIF3M/RPS29/RPS25/RPS2/RPS20/RPS27/RPL36A/RPS9/RPS16/RPL38/RPL7A/RPL18A/RPL19/RPL27A/RPS7/RPL37/EIF3G/RPS23/EIF5/RPL15/RPS14/RPLP1/RPL35A/RPS5/RPL39/RPS11/EIF4A1/RPL11/RPS27A/RPL10A/RPL30/RPL13A/RPL26/RPS4X/RPS24/RPL21/RPLP0/RPS6/RPL22/RPL9/RPS18/PABPC1/RPS3A/RPL10/RPL14/EIF3L/RPS3/EIF3D…
D_C	Day7	cyp1b1gs	GOBP_CELL_ADHESION_MEDIATED_BY_INTEGRIN	54	-0.509925	-1.78551	0.00809935	0.0183186	0.0051565	857	tags=28%, list=9%, signal=26%	SKAP1/RAC3/PDE3B/ITGA4/DPP4/ITGB4/LPXN/ITGA2B/ITGB7/ITGA7/ITGA1/MUC1/LIF/CCN3/CYP1B1
D_B	Day11	pathways	REACTOME_REGULATION_OF_CHOLESTEROL_BIOSYNTHESIS_BY_SREBP_SREBF	49	-0.491907	-1.78537	0.00198166	0.0739617	0.068864	2427	tags=47%, list=19%, signal=38%	SC5D/MTF1/SREBF1/SREBF2/MBTPS1/ELOVL6/FASN/FDPS/SP1/IDI1/SQLE/TM7SF2/MVK/SCD/CYP51A1/DHCR7/LSS/HMGCR/FDFT1/TBL1X/INSIG1/MVD/HMGCS1
B_A	Day7	cyp1b1gs	GOBP_ICOSANOID_METABOLIC_PROCESS	50	-0.566824	-1.78518	0.00501375	0.013411	0.00463007	577	tags=18%, list=6%, signal=17%	PLA2G4B/GGT6/ANXA1/PTGS2/TLR2/LTC4S/ALOX5AP/PTGDS/CYP1B1
C_B	Day3	pathways	WP_MITOCHONDRIAL_COMPLEX_III_ASSEMBLY	13	-0.507392	-1.78458	0.0177066	0.199417	0.181293	3693	tags=92%, list=30%, signal=65%	UQCC1/UQCRC1/UQCC3/UQCR11/UQCRH/MT-CYB/UQCRC2/UQCR10/UQCRFS1/BCS1L/UQCC2/UQCRB
D_C	Day7	cyp1b1gs	GSE19198_6H_VS_24H_IL21_TREATED_TCELL_UP	128	-0.440682	-1.78425	0.00127073	0.00538547	0.00151596	1638	tags=30%, list=17%, signal=25%	PRR4/FRMD3/SDSL/NFAM1/NDRG2/PDIA3/SYTL1/TNFSF14/SLC25A35/SLC25A29/PLXDC2/ATF3/HLA-F/SOX4/BCAR3/SLC29A3/MGST1/DNAJC5B/PPP1R16A/CYTL1/PHLDA3/SLC8A1/TNFSF13B/ZGLP1/MARCKSL1/CATSPER1/TMEM52B/APOC2/CD86/GALNT18/MICALL2/PLBD1/OLR1/LGALS2/CCR7/MYCL/S100P/CYP1B1
B_A	Day7	pathways	REACTOME_INTERLEUKIN_1_SIGNALING	76	-0.525506	-1.78424	0.00310973	0.0951676	0.0902523	527	tags=9%, list=5%, signal=9%	IRAK2/NFKB2/IL1RN/S100B/IL1R1/IL1R2/S100A12
D_C	Day3	pathways	REACTOME_DAP12_INTERACTIONS	32	-0.56605	-1.78416	0.00425465	0.117741	0.10594	1926	tags=41%, list=16%, signal=34%	TREM1/PLCG2/GRB2/TYROBP/HRAS/LAT/CD300LB/VAV2/KLRD1/SIRPB1/SIGLEC14/CD300E/CLEC5A
D_C	Day7	cyp1b1gs	GSE2405_0H_VS_6H_A_PHAGOCYTOPHILUM_STIM_NEUTROPHIL_DN	89	-0.465564	-1.78372	0.00338295	0.0107222	0.00301819	1279	tags=21%, list=13%, signal=19%	COL9A2/GABRB3/INSYN2A/EVC2/ENOX2/CCDC61/CASS4/EBF1/CTSF/ACOX3/ADAMTS17/PGGHG/RIPPLY3/ADAMTSL4/ASIC1/BMF/FST/ELANE/CYP1B1
D_C	Day7	cyp1b1gs	KOBAYASHI_EGFR_SIGNALING_24HR_UP	64	-0.494265	-1.78319	0.00643202	0.0158135	0.00445135	1047	tags=33%, list=11%, signal=30%	MXI1/GLUL/NUPR1/ZNF117/PDCD4/ZSCAN31/AHNAK2/LIMCH1/GRN/FZD5/ID2/ACP5/BCAM/DEPTOR/TBC1D9/CTSH/CEBPD/MUC1/IRF7/S100P/CYP1B1
D_C	Day3	pathways	REACTOME_TRNA_PROCESSING	98	-0.453783	-1.78295	0.000587986	0.0295283	0.0265688	4616	tags=59%, list=37%, signal=37%	POP4/POP5/POM121/NUP133/RANBP2/SEH1L/NUP155/RAN/NUP107/NUP160/ADAT2/NUP35/CPSF4/NUP58/QTRT2/TRIT1/NUP85/RPP40/POM121C/TRMT6/TRMT10A/CTU1/XPOT/ELAC2/NUP214/TRMT44/METTL1/TRMU/TSEN54/NUP50/TRMT10C/FTSJ1/NUP188/POP7/CLP1/NUP88/NSUN2/SEC13/RPP25/RAE1/NUP153/QTRT1/NUP93/NUP62/PUS1/NDC1/TRMT1/PUS7/CTU2/POP1/GTPBP3/NUP210/PUS3/TP53RK/TRMT61A/WDR4/CSTF2/TRMT9B
B_A	Day11	pathways	KEGG_TOLL_LIKE_RECEPTOR_SIGNALING_PATHWAY	65	-0.493235	-1.78261	0.0029123	0.0811342	0.0757328	1671	tags=37%, list=15%, signal=32%	STAT1/IL12A/PIK3R3/MAPK10/IRAK1/MAPK11/IRF7/IKBKE/PIK3R5/PIK3CB/TICAM1/CD86/TRAF3/TNF/NFKBIA/TLR7/JUN/FOS/TLR2/CCL4/TLR4/CCL3/CXCL8/CD14
B_A	Day7	pathways	WP_TOLLLIKE_RECEPTOR_SIGNALING_PATHWAY	69	-0.53436	-1.78206	0.00378158	0.107219	0.101681	851	tags=20%, list=8%, signal=19%	CCL3/PIK3CB/TLR7/PIK3R5/TLR4/IRF7/TLR2/CD86/IL12A/JUN/CCL4/CD40/CXCL8/CD14
D_C	Day7	cyp1b1gs	REACTOME_METABOLIC_DISORDERS_OF_BIOLOGICAL_OXIDATION_ENZYMES	14	-0.682589	-1.78179	0.0190457	0.0325899	0.00917375	704	tags=21%, list=7%, signal=20%	GGT1/ACY1/CYP1B1
B_A	Day3	pathways	KEGG_ASTHMA	20	-0.775696	-1.78153	0.000274483	0.0176027	0.0167557	1618	tags=75%, list=14%, signal=65%	HLA-DOA/IL10/HLA-DPA1/HLA-DMB/MS4A2/HLA-DPB1/HLA-DQA2/FCER1G/CD40/HLA-DQB1/HLA-DRB1/TNF/HLA-DQA1/HLA-DRB5/RNASE3
B_A	Day7	pathways	KEGG_TOLL_LIKE_RECEPTOR_SIGNALING_PATHWAY	68	-0.535768	-1.78147	0.00364465	0.104879	0.0994619	851	tags=21%, list=8%, signal=19%	CCL3/PIK3CB/TLR7/PIK3R5/TLR4/IRF7/TLR2/CD86/IL12A/JUN/CCL4/CD40/CXCL8/CD14
D_C	Day11	cyp1b1gs	HP_PERIPHERAL_VISUAL_FIELD_LOSS	15	-0.604453	-1.78133	0.0224803	0.0901354	0.0637788	709	tags=27%, list=6%, signal=25%	SEMA4A/ZNF513/LRAT/CYP1B1
D_C	Day7	cyp1b1gs	GSE17721_CTRL_VS_CPG_8H_BMDC_DN	111	-0.449406	-1.78128	0.00260692	0.00935547	0.00263347	936	tags=17%, list=9%, signal=16%	CDH3/SLC26A1/INSR/BST2/NYNRIN/FUT7/SPARC/SAMSN1/RBM47/LYPD3/RUNX2/F3/AGRN/CCL2/TM4SF1/VPREB3/FGL2/MMP2/CYP1B1
B_A	Day11	pathways	WP_MATRIX_METALLOPROTEINASES	16	-0.666886	-1.78047	0.0118824	0.191085	0.178364	1065	tags=44%, list=10%, signal=40%	TIMP1/TNF/MMP7/MMP25/MMP17/MMP14/MMP2
D_A	Day3	pathways	WP_VITAMIN_B12_METABOLISM	27	-0.597309	-1.78044	0.00605938	0.100371	0.0905821	454	tags=19%, list=4%, signal=18%	MPO/TNF/CCL2/HBA1/HBB
D_C	Day7	cyp1b1gs	GOBP_POSITIVE_REGULATION_OF_SMOOTH_MUSCLE_CELL_MIGRATION	23	-0.604617	-1.78013	0.0169558	0.0301814	0.00849577	100	tags=22%, list=1%, signal=22%	DOCK4/MYC/P2RY6/NRP1/CYP1B1
D_A	Day3	pathways	REACTOME_REGULATION_OF_RUNX3_EXPRESSION_AND_ACTIVITY	52	-0.517031	-1.78009	0.00150895	0.0449268	0.0405453	4082	tags=67%, list=33%, signal=45%	PSMA4/PSMD7/PSMB5/PSMD13/PSMC2/PSMA6/PSMD14/PSMA5/PSMA7/PSMB6/PSMD8/PSMB7/PSMC5/PSMB1/PSMD11/PSMD6/PSMB2/PSMC6/PSMD4/PSMA3/MDM2/UBC/PSMD2/SMURF2/PSME3/PSMB3/TGFB1/PSMF1/PSME2/PSMB10/PSMC1/PSMC4/PSMD3/PSMC3/RUNX3
D_C	Day7	cyp1b1gs	GOBP_NEGATIVE_REGULATION_OF_CELL_ADHESION	162	-0.425102	-1.78004	0.000899743	0.0040443	0.00113843	999	tags=21%, list=10%, signal=19%	NOTCH4/SRC/ZBTB7B/PLXNB2/JAK2/ANXA1/SMAD7/PDE3B/KLF4/PRKCD/FBLN1/KANK1/DUSP3/VSIR/THBS1/ACVRL1/PTPRO/ZNF703/EPCAM/LAX1/LPXN/LGALS3/IL4I1/CD86/MUC1/EPHA4/FCGR2B/VSIG4/TACSTD2/CTSG/FGL2/MMP2/TGFBI/CYP1B1
D_C	Day3	pathways	REACTOME_TAK1_ACTIVATES_NFKB_BY_PHOSPHORYLATION_AND_ACTIVATION_OF_IKKS_COMPLEX	27	-0.586234	-1.78001	0.00514883	0.124723	0.112222	856	tags=26%, list=7%, signal=24%	IRAK1/NOD2/NFKB2/NFKBIB/IRAK2/S100B/S100A12
D_A	Day11	hallmark	HALLMARK_HEME_METABOLISM	162	-0.439701	-1.77996	1.77625e-05	0.000444063	0.000373948	361	tags=13%, list=3%, signal=13%	KLF1/SPTB/SLC7A11/CA1/ANK1/TFRC/GATA1/SLC4A1/TENT5C/FTCD/SLC22A4/DMTN/GYPB/GYPA/SELENBP1/HBD/ALAS2/RHAG/MYL4/AHSP/HBB
D_C	Day7	cyp1b1gs	GOBP_SEX_DIFFERENTIATION	133	-0.437533	-1.77981	0.00170688	0.00666283	0.00187552	1081	tags=20%, list=11%, signal=18%	BCL2L2/NOS3/HYAL3/SRC/NUPR1/GNRH1/MAS1/HSPA5/IMMP2L/SYCP2/INSR/MYC/A2M/SCX/ROR2/BIK/UMODL1/DCANP1/TIPARP/UTF1/RETN/TIFAB/MMP2/FST/RBP4/CYP1B1
C_B	Day11	hallmark	HALLMARK_MTORC1_SIGNALING	172	-0.399084	-1.77979	8.06581e-05	0.000576129	0.000315355	733	tags=20%, list=6%, signal=19%	IDH1/ACSL3/MTHFD2/LDLR/ELOVL5/MAP2K3/TRIB3/CCNG1/SLC6A6/ME1/RDH11/DDIT3/ASNS/TFRC/SC5D/ITGB2/FADS1/INSIG1/STARD4/ACLY/PSAT1/TMEM97/EBP/SQLE/IDI1/FADS2/SCD/SLC7A11/DHCR24/CYP51A1/ELOVL6/HMGCR/TM7SF2/DHCR7/HMGCS1
B_A	Day7	cyp1b1gs	GOBP_CELLULAR_RESPONSE_TO_HYDROGEN_PEROXIDE	52	-0.560234	-1.77892	0.00544784	0.0143088	0.00494002	1099	tags=27%, list=11%, signal=24%	PDE8A/LRRK2/SIRPA/SRC/GPR37L1/ERN1/TRPM2/CAT/RHOB/ANXA1/PRKCD/SMPD3/AXL/CYP1B1
D_C	Day3	pathways	REACTOME_CYTOCHROME_P450_ARRANGED_BY_SUBSTRATE_TYPE	24	-0.601664	-1.77891	0.00534326	0.125275	0.112719	129	tags=12%, list=1%, signal=12%	AHRR/CYP46A1/CYP1B1
D_C	Day3	cyp1b1gs	GOBP_POSITIVE_REGULATION_OF_REACTIVE_OXYGEN_SPECIES_METABOLIC_PROCESS	49	-0.514258	-1.77823	0.00309071	0.013986	0.00727405	1730	tags=31%, list=14%, signal=26%	PLCG2/ZNF205/CDKN1A/GRB2/TYROBP/PTK2B/HVCN1/TLR4/PRKCD/CD36/ITGB2/PDGFRB/FPR2/PID1/CYP1B1
D_C	Day7	cyp1b1gs	GOBP_OLEFINIC_COMPOUND_METABOLIC_PROCESS	66	-0.49022	-1.77817	0.00638298	0.0157801	0.00444196	807	tags=17%, list=8%, signal=15%	DAB2/H6PD/ALOX15B/ALDH1A3/PTGS2/PLB1/CYP2C9/DHRS9/FAAH/RBP4/CYP1B1
D_C	Day7	cyp1b1gs	GSE2706_UNSTIM_VS_8H_R848_DC_UP	121	-0.442742	-1.77804	0.00168164	0.00666283	0.00187552	1162	tags=31%, list=12%, signal=27%	ACP6/WDFY2/XYLT1/OSBPL1A/MARVELD1/MNS1/ICAM2/MPST/RPL39L/CHID1/HSPG2/AVPI1/FXYD5/CPVL/ACAT1/ZFP36L2/CHST13/PGAP3/TSPAN4/B3GLCT/TMEM205/FOXB1/BLVRB/KLF4/PTGFRN/DAB2/PLD1/DAAM1/PTAFR/NFE2/ACP5/TPCN1/PLBD1/CLMN/ASGR2/TGFBI/CYP1B1
D_C	Day3	cyp1b1gs	GOBP_REACTIVE_OXYGEN_SPECIES_METABOLIC_PROCESS	152	-0.424724	-1.77804	0.000213709	0.00153145	0.000796501	1836	tags=27%, list=15%, signal=23%	TUSC2/CCN6/HK2/PLCG2/NRROS/ZNF205/CDKN1A/TIGAR/GRB2/TRAP1/CTNS/P2RX7/TYROBP/PRKN/NCF2/PTK2B/NOX1/STK17A/HVCN1/TLR4/ABCD1/PRKCD/BCL2/ACP5/MPO/CD36/TNF/ITGB2/NCF1/PDGFRB/LRRK2/BMP7/INAVA/FPR2/HBA2/HBG2/HBA1/PID1/CYBB/HBB/CYP1B1
B_A	Day7	cyp1b1gs	GOBP_MEMBRANE_LIPID_CATABOLIC_PROCESS	24	-0.647388	-1.77778	0.0101405	0.0235174	0.00811925	1426	tags=42%, list=14%, signal=36%	NEU3/FUCA1/GALC/SMPDL3B/GLA/NAGA/CEL/PRKCD/SMPD3/CYP1B1
D_C	Day3	pathways	WP_TOLLLIKE_RECEPTOR_SIGNALING_RELATED_TO_MYD88	28	-0.580735	-1.77758	0.00542958	0.125275	0.112719	3345	tags=61%, list=27%, signal=44%	IRF3/TOLLIP/NFKB1/TICAM1/TRAF6/CHUK/IRF7/RELB/TLR2/IRAK1/TLR1/TLR4/TLR3/NFKB2/TRAF3/TLR7/TLR8
D_C	Day3	cyp1b1gs	REACTOME_CYTOCHROME_P450_ARRANGED_BY_SUBSTRATE_TYPE	24	-0.601664	-1.77718	0.00439382	0.0185858	0.0096664	129	tags=12%, list=1%, signal=12%	AHRR/CYP46A1/CYP1B1
D_C	Day7	pathways	REACTOME_EXTRACELLULAR_MATRIX_ORGANIZATION	146	-0.430547	-1.77673	0.000813711	0.0672904	0.06465	979	tags=27%, list=10%, signal=25%	CEACAM8/LTBP3/PRKCA/MMP17/COL6A2/CAPN2/ITGA4/FBLN1/FBLN2/A2M/SPARC/COL6A1/THBS1/MFAP4/CAPN11/EMILIN2/MMP25/CTSL/ITGB4/LRP4/BMP1/TPSAB1/ITGA2B/PLEC/ITGB7/ITGA7/CAPN3/LAMC3/ITGA1/LAMB2/PCOLCE2/AGRN/CTSV/COLGALT2/ELN/CTSG/CEACAM6/COL8A2/MMP2/ELANE
B_A	Day3	pathways	REACTOME_CHEMOKINE_RECEPTORS_BIND_CHEMOKINES	29	-0.737044	-1.77651	0.000277891	0.0176027	0.0167557	1034	tags=52%, list=9%, signal=47%	PF4/CXCL16/CXCL1/CCR5/CXCR3/CCR1/CXCL10/CCR4/CXCL5/CXCR2/CCR7/CCL2/CX3CR1/CCR2/CCR6
D_C	Day7	cyp1b1gs	GOBP_RESPONSE_TO_PROGESTERONE	23	-0.603288	-1.77622	0.0173502	0.0305171	0.00859026	1629	tags=39%, list=17%, signal=33%	FOSL1/FOSB/TXNIP/PTGER2/SRC/TLR2/FOS/THBS1/CYP1B1
D_C	Day7	cyp1b1gs	GOBP_MUSCLE_CELL_MIGRATION	48	-0.520997	-1.77604	0.0101289	0.0210919	0.00593717	1021	tags=23%, list=10%, signal=21%	GNA12/NDRG4/SRC/ANXA1/DOCK4/SORL1/MYC/CCN3/P2RY6/NRP1/CYP1B1
D_C	Day11	cyp1b1gs	GSE22601_IMMATURE_CD4_SINGLE_POSITIVE_VS_DOUBLE_POSITIVE_THYMOCYTE_UP	85	-0.41587	-1.7754	0.0019712	0.0131726	0.00932078	483	tags=18%, list=4%, signal=17%	CCDC17/CDH3/FGR/COL8A2/CD1A/ADAMTSL4/CYBB/DNAJC5B/EVPL/BAHCC1/CASS4/FST/AGT/CYP1B1/ELANE
B_A	Day11	pathways	PID_AP1_PATHWAY	48	-0.521228	-1.77529	0.00472255	0.108619	0.101387	1793	tags=44%, list=16%, signal=37%	BAG1/CDK1/FOSL1/ETS1/TRIP6/CBFB/FOSL2/DUSP1/EGR1/BCL2L11/TIMP1/MYC/JUNB/FOSB/JUN/ATF3/FOS/CCN1/CXCL8/NTS/CCL2
B_A	Day7	cyp1b1gs	GOBP_VASCULATURE_DEVELOPMENT	389	-0.433343	-1.7749	8.77726e-06	7.65377e-05	2.64242e-05	1127	tags=22%, list=11%, signal=21%	ADM/SMAD7/CHD7/FMNL3/HOXA3/RNH1/CITED2/SPI1/ADGRA2/MYDGF/PLXND1/SAT1/HIPK1/LRP5/PDE3B/GLUL/EMILIN1/JUNB/ITGA2B/SOCS3/TNFSF12/PDCD4/GHRL/PIK3CB/ZC3H12A/ROM1/RHOB/NOTCH4/YJEFN3/GRN/HSPG2/ITGA5/EFNA3/COL18A1/CTSH/JAG1/C3AR1/EREG/ANGPTL6/EGF/ARHGAP24/FOXO4/ANXA1/CXCR4/CX3CR1/THBS1/EMILIN2/CHI3L1/EFEMP2/FLNA/KLF4/PTGS2/TYMP/IL12A/EGR1/ECM1/TIPARP/SPARC/RIN2/VAV2/SERPINF2/JUN/STAB1/CLEC14A/SEMA4A/RGCC/…
B_A	Day7	pathways	WP_LUNG_FIBROSIS	31	-0.615776	-1.77468	0.009684	0.186707	0.177064	1368	tags=42%, list=13%, signal=37%	CXCL2/TIMP1/CEBPB/SMAD7/CCL3/EGF/SKIL/CCL4/ELN/CXCL8/CCR2/HMOX1/MMP2
B_A	Day7	cyp1b1gs	PASINI_SUZ12_TARGETS_DN	199	-0.459828	-1.77438	0.000220784	0.00121402	0.000419133	1033	tags=21%, list=10%, signal=19%	NT5E/CITED2/CD151/TIMP2/CTXN1/CAV2/VAT1/BMP1/AIF1L/CAPN2/RHOB/CD24/NCS1/LPAR4/AHNAK/JAG1/ID2/TPM2/IGFBP4/SAMD4A/ANXA1/THBS1/ARL4C/FLNA/LHFPL6/CDKN1A/S100A10/PMP22/FZD2/BTG2/JUN/S100A6/IER3/SKIL/AXL/ANXA2/F3/ANXA3/PRSS23/VCAN/PPBP/CYP1B1
B_A	Day7	cyp1b1gs	GOBP_RESPONSE_TO_TOXIC_SUBSTANCE	133	-0.483238	-1.77433	0.000632444	0.00277836	0.000959212	851	tags=16%, list=8%, signal=15%	CCL3/CAT/HBB/CERS1/MGST1/HBD/HBG1/CLIC2/PTGS2/TLR2/LPO/LTC4S/MPO/CCL4/HBG2/CD36/ALOX5AP/HP/CES1/S100A9/CYP1B1
B_A	Day7	cyp1b1gs	GOBP_CELLULAR_RESPONSE_TO_CORTICOSTEROID_STIMULUS	33	-0.607748	-1.77337	0.00878553	0.0212805	0.00734696	447	tags=18%, list=4%, signal=17%	ZFP36L2/SGK1/ZFP36/ANXA1/SERPINF1/CYP1B1
D_C	Day3	cyp1b1gs	REACTOME_METABOLIC_DISORDERS_OF_BIOLOGICAL_OXIDATION_ENZYMES	20	-0.627007	-1.77308	0.00462122	0.0188936	0.00982646	811	tags=25%, list=7%, signal=23%	GGT1/MAOA/ACY1/OPLAH/CYP1B1
D_C	Day3	pathways	REACTOME_METABOLIC_DISORDERS_OF_BIOLOGICAL_OXIDATION_ENZYMES	20	-0.627007	-1.77285	0.00675119	0.136281	0.122622	811	tags=25%, list=7%, signal=23%	GGT1/MAOA/ACY1/OPLAH/CYP1B1
B_A	Day3	pathways	WP_PLURIPOTENT_STEM_CELL_DIFFERENTIATION_PATHWAY	16	-0.796592	-1.7728	0.000535209	0.0285492	0.0271756	858	tags=44%, list=7%, signal=41%	WNT2B/TNFSF11/INHBA/FLT3LG/CSF1R/WNT7B/GDF5
D_A	Day7	pathways	REACTOME_CELLULAR_RESPONSE_TO_CHEMICAL_STRESS	119	-0.465965	-1.7726	0.000221858	0.0275272	0.0263914	539	tags=8%, list=5%, signal=8%	CAT/CYBA/NCF4/TXNIP/NCF1/P4HB/PRKCD/HBA2/HBA1/HBB
B_A	Day3	pathways	REACTOME_PEPTIDE_LIGAND_BINDING_RECEPTORS	70	-0.686165	-1.77213	2.30614e-06	0.000259697	0.000247202	1034	tags=37%, list=9%, signal=34%	PF4/CXCL16/GPR37L1/SSTR2/CXCL1/F2RL3/GAL/CCR5/CXCR3/CCR1/FPR3/CXCL10/RXFP1/CCR4/CXCL5/CXCR2/CCR7/GHRL/FPR1/C5AR2/CCL2/CX3CR1/CCR2/C3/GALR1/CCR6
B_A	Day11	cyp1b1gs	ATF2_UP.V1_DN	104	-0.451293	-1.77208	0.000809753	0.00283738	0.000920562	1229	tags=25%, list=11%, signal=22%	PLS1/SLCO4A1/ITIH5/ZC3H12A/NPIPA1/PLA2G4A/FRY/SMAD6/ADORA2B/MYH3/GASK1B/PTGIS/KCTD12/FBLN2/FOS/PTGS2/IGFBP2/MYO1D/CHI3L1/ATP8B4/TREM1/TGM5/KCNJ2/PLAAT3/CCL2/CYP1B1
D_B	Day3	pathways	REACTOME_DEPOSITION_OF_NEW_CENPA_CONTAINING_NUCLEOSOMES_AT_THE_CENTROMERE	25	-0.45064	-1.77128	0.00280799	0.0351841	0.0299165	2628	tags=52%, list=22%, signal=41%	RBBP7/MIS18A/CENPS/CENPH/CENPW/CENPP/HJURP/CENPU/NPM1/CENPT/CENPX/CENPI/CENPM
B_A	Day3	cyp1b1gs	GSE11057_PBMC_VS_MEM_CD4_TCELL_UP	157	-0.664719	-1.77121	1e-10	4.75556e-09	2.73684e-09	1236	tags=39%, list=11%, signal=36%	SPRED1/SPI1/IL13RA1/ARPIN/SLC15A3/ZNF385A/PF4/TREM1/ANPEP/SLC2A6/PRKCD/MS4A3/EPB41L3/TMEM121B/TBC1D8/DGAT2/OSCAR/LYST/FCGR2A/CD19/IFI30/QPCT/CD86/RASSF4/SHTN1/HDC/SMPDL3A/CSF2RA/CD300LB/LRRK2/CCR1/TLR4/IGKC/AOAH/PTAFR/MCEMP1/RNASE6/SLC7A7/PLA2G7/RTN1/SIRPB1/IGSF6/CA2/STEAP4/CXCL5/SIRPB2/CD180/KYNU/CLEC4A/RNASE2/LILRB3/LGALS2/IL1RN/TMEM176B/CLEC4E/CD163/CACNA2D3/ASGR2/MYOF/CD1C/MYCL/CYP1B1
B_A	Day7	cyp1b1gs	GOBP_NEGATIVE_REGULATION_OF_CELL_POPULATION_PROLIFERATION	370	-0.434042	-1.77114	7.1444e-06	6.62757e-05	2.28813e-05	877	tags=20%, list=8%, signal=19%	CTNNA1/MYC/CEBPB/NUPR2/CCL3L1/GAS8/ADM/SMAD7/GATA1/IGFBP7/CITED2/NACC2/VSIR/CAV2/HLA-DRB1/SH3BP4/PDCD4/GHRL/TNFRSF9/TPTE/VDR/CHD5/PTGDR2/TSPO/FGFRL1/LILRB1/CEBPA/NDRG1/DACH1/COL18A1/EREG/MTSS1/IFI30/FOXO4/SDC4/THBS1/EFEMP2/KLF4/CDKN1A/PTGS2/ASCL2/TLR2/CD86/ZBTB7B/CSF1R/PMP22/RARG/IL12A/CCL23/TP73/SPARC/IL4I1/BTG2/CLMN/TMIGD3/JUN/TYROBP/RGCC/VSIG4/GAL/PTGIR/LMNA/CXCL8/ATP8A2/SPEG/HMOX1/SERPINF1/FC…
D_B	Day3	pathways	WP_DNA_MISMATCH_REPAIR	16	-0.503201	-1.77098	0.0262881	0.174258	0.148169	2997	tags=75%, list=25%, signal=56%	EXO1/LIG1/POLE3/POLD4/RFC4/RFC5/POLD1/MLH1/POLD3/RFC2/RPA2/POLD2
D_C	Day3	pathways	WP_PROSTAGLANDIN_SIGNALING	23	-0.605657	-1.77003	0.00573959	0.125721	0.113121	403	tags=22%, list=3%, signal=21%	TNF/KLRD1/CCR2/MMP9/CCL2
B_A	Day11	cyp1b1gs	GSE43955_10H_VS_60H_ACT_CD4_TCELL_DN	134	-0.434625	-1.76981	0.000512117	0.00199517	0.000647314	1178	tags=19%, list=11%, signal=17%	DEGS2/PTPRE/KIF22/BCL2L11/LAMB2/ADIPOR2/MYO10/ADORA2B/MCOLN2/NRP1/JUNB/MYL3/FOSB/S100A6/FBLN2/PHLDA1/RGCC/CD36/FCGR2B/IRF4/TGFBI/SELENBP1/TMEM176B/SERPINB2/CYP1B1
B_A	Day11	cyp1b1gs	HOLLERN_SQUAMOUS_BREAST_TUMOR	52	-0.511074	-1.7697	0.00434611	0.0108159	0.00350912	404	tags=19%, list=4%, signal=19%	SERPINB8/C11orf96/CSTA/MMP7/EGR2/TCHH/CACNA2D3/KRT1/SERPINB2/CYP1B1
D_C	Day7	cyp1b1gs	GSE22886_DAY0_VS_DAY1_MONOCYTE_IN_CULTURE_DN	141	-0.430827	-1.76964	0.000683459	0.00337933	0.000951247	629	tags=19%, list=6%, signal=18%	TNFRSF4/CRLF2/IL3RA/FCMR/KYNU/DAB2/DOCK4/IER3/UGCG/ALCAM/FADS3/CTSL/STAC/PTGS2/ETS2/MITF/MAFF/LMNA/CDKN1A/CCL2/CTSV/CCR7/CLEC5A/MRC1/RGL1/SERPINB2/CYP1B1
D_C	Day3	cyp1b1gs	GSE360_L_DONOVANI_VS_B_MALAYI_HIGH_DOSE_MAC_UP	142	-0.426705	-1.76951	0.000177788	0.00129663	0.00067437	570	tags=20%, list=5%, signal=19%	GALNT18/PLAUR/RNFT2/TFAP4/PDIA4/GTF2A1/ALDH1B1/TDG/MAOA/CTSL/GUCA1B/ANPEP/GLUL/HYOU1/VDR/MRC1/CCR1/AQP9/IL1RN/KYNU/CCR7/MB/CD1C/IL7R/CD163/MSC/VCAN/CYP1B1
B_A	Day7	cyp1b1gs	MEBARKI_HCC_PROGENITOR_WNT_UP_BLOCKED_BY_FZD8CRD	61	-0.541453	-1.76837	0.00660377	0.0168377	0.00581311	579	tags=18%, list=6%, signal=17%	CCR1/MDFI/RARG/CLIC3/BMF/RGCC/F3/IL1R1/PRSS23/VCAN/CYP1B1
D_C	Day11	cyp1b1gs	GSE14000_4H_VS_16H_LPS_DC_TRANSLATED_RNA_UP	155	-0.375404	-1.76794	0.000161256	0.00173192	0.00122548	771	tags=12%, list=6%, signal=12%	EXOSC5/IL17RA/NFKBIZ/TSPAN32/JAZF1/BLVRB/RNASE6/DNASE1L3/DTX4/LMNA/CBX7/P2RY6/NRP1/RAB7B/PKIB/F13A1/MS4A6A/CYP1B1/CLEC10A
B_A	Day11	cyp1b1gs	GOBP_REGULATION_OF_CELL_ADHESION_MEDIATED_BY_INTEGRIN	31	-0.568349	-1.7675	0.00906892	0.0189152	0.00613687	335	tags=32%, list=3%, signal=31%	CIB1/EFNA1/PTPN6/SERPINE1/PDE3B/LPXN/MUC1/SKAP1/ACER2/CYP1B1
D_C	Day7	hallmark	HALLMARK_ALLOGRAFT_REJECTION	123	-0.437573	-1.76665	0.00171166	0.0285276	0.0210203	935	tags=24%, list=9%, signal=22%	JAK2/IL7/HLA-DQA1/TLR2/FLNA/CCR5/GCNT1/LCK/KRT1/RPL3L/CD247/GZMA/STAB1/IGSF6/CFP/IL12A/NCF4/CD86/FCGR2B/LIF/CCR1/IRF8/CCL2/IRF7/SRGN/CXCR3/CCR2/IRF4/ELANE
D_C	Day7	cyp1b1gs	GOBP_HORMONE_METABOLIC_PROCESS	99	-0.453441	-1.76645	0.00369313	0.0111044	0.00312577	831	tags=21%, list=8%, signal=20%	CTSZ/DAB2/H6PD/DPP4/CPQ/CHST10/ALDH1A3/CTSL/PLB1/CPA3/PCSK4/IL4I1/UGT2B4/CYP2C9/GFI1/DHRS9/TIPARP/CTSG/GAL/RBP4/CYP1B1
B_A	Day3	cyp1b1gs	JAK2_DN.V1_UP	52	-0.696985	-1.76625	1.49737e-05	0.000168652	9.70597e-05	1139	tags=40%, list=10%, signal=37%	RBP4/CPED1/JAM2/GPR37L1/CCND1/PTPRO/OR1A1/TYMP/L1TD1/ABCB4/FLT3LG/AKAP6/IMPG2/NDST3/SLC8A1/CSTA/FRMPD1/LILRB5/ASGR2/CCR2/CYP1B1
B_A	Day3	pathways	KEGG_GRAFT_VERSUS_HOST_DISEASE	23	-0.75452	-1.76601	0.00110941	0.0495562	0.0471719	1618	tags=65%, list=14%, signal=56%	HLA-DOA/CD28/HLA-DPA1/IL1B/HLA-DMB/HLA-DPB1/HLA-DQA2/CD86/HLA-DQB1/HLA-DRB1/TNF/HLA-DQA1/HLA-DRB5/KLRD1/GZMB
D_C	Day3	cyp1b1gs	GSE6269_E_COLI_VS_STAPH_AUREUS_INF_PBMC_DN	152	-0.421744	-1.76556	0.000260506	0.00174911	0.000909704	1911	tags=26%, list=15%, signal=23%	LAMP1/IMPDH1/TPD52L2/PDIA5/TLR2/PHC2/NAGPA/ADRM1/P4HB/IRAK1/TPRA1/EIF4G1/HIP1/INPPL1/RNASE3/ICAM1/FADS1/ELL/IGF2R/MYO1F/HSPA5/HLA-DQA1/PDXK/SLC36A1/PRKCD/RNF19B/NT5DC2/ANPEP/CYTH4/SIRPA/SLC15A3/FUT7/CD14/IER3/MGAM/LYZ/MMP9/S100A9/CLEC5A/CYP1B1
D_A	Day11	pathways	WP_CYTOPLASMIC_RIBOSOMAL_PROTEINS	79	-0.48259	-1.76528	0.000705116	0.0702766	0.0672953	3762	tags=80%, list=30%, signal=56%	RPS13/RPL34/RPL24/RPSA/RPS21/RPL31/RPL12/RPL8/RPL23/RPL18/UBA52/RPS4Y1/RPLP2/RPS29/RPS25/RPS2/RPS20/RPS27/RPL36A/RPS9/RPS16/RPL38/RPL7A/RPL18A/RPL19/RPL27A/RPS7/RPL37/RPS23/RPL15/RPS14/RPLP1/RPL35A/RPS5/RPL39/RPS11/RPL11/RPS27A/RPL10A/RPL30/RPL13A/RPL26/RPS4X/RPS24/RPL21/RPLP0/RPS6/RPL22/RPL9/RPS18/RPS3A/RPL10/RPL14/RPS3/RPL13/RPL3/RPS17/RPL29/RPL7/RPL4/RPL5/RPL17/RPS6KA1
B_A	Day11	pathways	REACTOME_GENERATION_OF_SECOND_MESSENGER_MOLECULES	24	-0.604901	-1.76524	0.0103306	0.177686	0.165857	633	tags=33%, list=6%, signal=32%	CD4/HLA-DQB1/LAT/HLA-DQA1/GRAP2/HLA-DQA2/CD101/LCK
D_A	Day11	cyp1b1gs	GSE29618_MONOCYTE_VS_MDC_DAY7_FLU_VACCINE_UP	172	-0.43545	-1.76503	7.1385e-06	0.000136605	0.000105882	633	tags=20%, list=5%, signal=20%	TBXAS1/CXCL8/FCGR2A/ZNF185/PLBD1/CEBPB/NCF4/C3AR1/HNMT/ENC1/MID1IP1/SIRPB1/CXCL1/FUT4/FCN1/PTGER2/GLUL/SORL1/CD68/LGALS3/EGR1/C5AR1/PLA2G7/VCAN/TREM1/CD14/HAL/PILRA/CD36/HCAR3/S100A12/LIN7A/S100A9/CYP1B1/S100A8
B_A	Day7	cyp1b1gs	PICCALUGA_ANGIOIMMUNOBLASTIC_LYMPHOMA_UP	103	-0.497791	-1.76484	0.00210893	0.00681106	0.00235148	1783	tags=44%, list=17%, signal=37%	CALD1/DOCK4/CYBRD1/CD63/GJA1/CSRP2/ENG/CLU/LAMC1/NPL/C3/CP/DAB2/FUCA1/LOXL1/PLD1/EPHX1/MYL9/ITPRIPL2/IGFBP7/GPRC5B/LPAR1/EMILIN1/CAV2/SERPING1/WDFY3/ITGA9/HSPG2/PCOLCE/CD93/P2RY13/SLC40A1/COL6A1/CHI3L1/TLR4/PMP22/SPARC/RASSF4/HNMT/RGL1/RARRES2/GASK1B/ADAMDEC1/PTGDS/CYP1B1
B_A	Day11	cyp1b1gs	BILD_HRAS_ONCOGENIC_SIGNATURE	172	-0.417942	-1.76458	8.64289e-05	0.000450665	0.000146214	1277	tags=20%, list=11%, signal=18%	DUSP1/NFKBIZ/TNFRSF12A/IER2/SLC16A3/SEMA4C/PTPRE/EGR1/TIMP1/ADRB2/MRGPRX3/SMTN/PPIF/TRIB1/JUNB/MFSD2A/SOCS1/S100A6/FOS/PTGS2/HPSE/DUSP4/PPBP/CLCF1/ZFP36/EREG/G0S2/CXCL2/CXCL3/MMP14/CXCL8/IER3/CXCL1/SERPINB2/CYP1B1
D_C	Day7	cyp1b1gs	MEBARKI_HCC_PROGENITOR_WNT_UP_BLOCKED_BY_FZD8CRD	59	-0.496256	-1.76445	0.00810957	0.0183186	0.0051565	846	tags=19%, list=9%, signal=17%	SH3BP4/MDFI/LAYN/KANK1/RARG/IL1R1/F3/BMF/CCR1/PRSS23/CYP1B1
D_C	Day7	cyp1b1gs	HP_NEVUS	79	-0.469285	-1.76438	0.00583791	0.0150639	0.00424034	392	tags=9%, list=4%, signal=9%	MRAS/ROR2/MITF/MYH3/FZD2/ELN/CYP1B1
D_C	Day3	pathways	REACTOME_RAC3_GTPASE_CYCLE	70	-0.47638	-1.76386	0.00166241	0.0668855	0.0601817	2146	tags=34%, list=17%, signal=28%	TMPO/DIAPH3/YKT6/SYDE1/SLITRK5/SRGAP2/DOCK10/PAK1/ARHGAP1/ARHGAP26/SLC1A5/NCF2/NOX1/NCKAP1/ABR/RACGAP1/RAPGEF1/TFRC/VAV2/NCF1/NHS/IL32/CDC42EP1/CYBB
B_A	Day11	pathways	REACTOME_TOLL_LIKE_RECEPTOR_9_TLR9_CASCADE	74	-0.475178	-1.76383	0.00306538	0.0842129	0.0786064	1075	tags=23%, list=10%, signal=21%	IRAK1/MAPK11/IRF7/NFKB2/PELI1/NOD2/IRAK2/TICAM1/NFKBIA/TLR7/JUN/FOS/S100B/DUSP4/TLR4/CD14/S100A12
B_A	Day11	pathways	PID_IL23_PATHWAY	22	-0.616377	-1.76376	0.0118429	0.191085	0.178364	903	tags=32%, list=8%, signal=29%	SOCS3/TNF/NFKBIA/CD4/MPO/CXCL1/CCL2
B_A	Day11	cyp1b1gs	HP_PETERS_ANOMALY	13	-0.695451	-1.76357	0.0148607	0.0272281	0.00883392	379	tags=15%, list=3%, signal=15%	B3GLCT/CYP1B1
D_C	Day3	pathways	KEGG_AUTOIMMUNE_THYROID_DISEASE	24	-0.596362	-1.76324	0.00615285	0.128131	0.115289	880	tags=33%, list=7%, signal=31%	CD40/HLA-DRB1/HLA-DQA1/TSHR/HLA-DQB1/CD80/GZMB/HLA-DRB5
D_A	Day3	cyp1b1gs	JAK2_DN.V1_UP	56	-0.505678	-1.76254	0.00244317	0.0136379	0.00886573	927	tags=25%, list=8%, signal=23%	DOT1L/L1TD1/PTPRO/RBP4/OR1A1/FLT3LG/TYMP/IMPG2/FRMPD1/CSTA/LILRB5/CCR2/ASGR2/CYP1B1
D_C	Day3	pathways	REACTOME_DECTIN_2_FAMILY	11	-0.722881	-1.76247	0.00659452	0.134644	0.121149	61	tags=45%, list=0%, signal=45%	PLCG2/FCER1G/CLEC4D/CLEC4E/CLEC10A
D_A	Day3	pathways	WP_SELENIUM_MICRONUTRIENT_NETWORK	52	-0.511751	-1.76191	0.00189322	0.0498548	0.0449928	454	tags=13%, list=4%, signal=13%	MPO/KYNU/TNF/CCL2/ALOX5AP/HBA1/HBB
C_B	Day7	pathways	REACTOME_CELLULAR_RESPONSE_TO_CHEMICAL_STRESS	107	-0.442178	-1.76167	8.14721e-05	0.00649734	0.00596718	160	tags=4%, list=1%, signal=4%	HELZ2/HBA2/HBA1/HBB
B_A	Day7	pathways	REACTOME_EXTRACELLULAR_MATRIX_ORGANIZATION	137	-0.477403	-1.76164	0.00117016	0.0480014	0.0455221	1536	tags=43%, list=15%, signal=37%	P3H1/ITGB2/ICAM2/PPIB/SPOCK3/COL4A5/ACTN1/COLGALT1/LAMC1/ADAM15/PLOD3/LOXL1/TIMP1/NCSTN/CD151/TIMP2/FURIN/PLOD1/ICAM4/EMILIN1/CEACAM8/ITGA2B/AGRN/BMP1/CAPN2/TPSAB1/ITGA9/ITGB7/CAPN11/P4HB/HSPG2/ITGA5/PCOLCE/COL18A1/PLEC/COL9A2/SDC4/CTSV/COL6A1/THBS1/LAMB2/EMILIN2/EFEMP2/FBLN2/LTBP1/COLGALT2/CEACAM6/SPARC/MMP17/COL23A1/ELN/CAPN3/MMP25/FBN2/ITGA7/CTSG/MMP2/VCAN/ELANE
B_A	Day11	pathways	REACTOME_MYD88_INDEPENDENT_TLR4_CASCADE	78	-0.470403	-1.76163	0.00460828	0.107632	0.100467	1335	tags=23%, list=12%, signal=20%	IRAK1/MAPK11/BIRC3/IRF7/IKBKE/NFKB2/NOD2/IRAK2/TICAM1/TRAF3/NFKBIA/JUN/FOS/S100B/DUSP4/TLR4/CD14/S100A12
D_A	Day3	pathways	REACTOME_HEME_SIGNALING	41	-0.539542	-1.76134	0.00343088	0.0765981	0.0691279	6	tags=10%, list=0%, signal=10%	TLR4/HBA1/HBA2/HBB
D_C	Day7	cyp1b1gs	GSE360_L_MAJOR_VS_B_MALAYI_HIGH_DOSE_MAC_UP	95	-0.455005	-1.76114	0.00335796	0.0107222	0.00301819	1077	tags=23%, list=11%, signal=21%	DNAH7/TNFRSF4/IL3RA/KHDRBS3/KYNU/ANXA1/SLC18A2/CXCL8/DAAM1/MARCKSL1/CAPN11/ALCAM/CTSL/RYR1/BMP1/GALNT18/CLIC2/KIF5C/OLR1/GPR35/CCR7/CYP1B1
D_A	Day11	cyp1b1gs	GSE6269_E_COLI_VS_STAPH_AUREUS_INF_PBMC_DN	152	-0.443077	-1.76098	2.22903e-05	0.000375369	0.000290947	1801	tags=34%, list=14%, signal=29%	TPD52L2/TGOLN2/IER3/CLN3/RAB27A/PLXND1/ELL/TK2/MYDGF/CDC42EP3/TPRA1/CHPF2/CSF3R/ADAM9/POR/PISD/MYO1F/FADS1/PRRG4/NAGPA/SLC26A6/ALCAM/PLP2/CTSD/SLC36A1/APOBR/TMCO3/S100A6/APMAP/SIRT7/CYTH4/SIRPA/CLMN/TSPAN4/P4HB/GRN/MAN2A2/TLR2/SLC15A3/ANPEP/PRKCD/LGALS3/HOMER3/MGAM/CD14/LYZ/HCAR3/CLEC5A/RNASE3/S100A9/CYP1B1
B_A	Day11	cyp1b1gs	BOQUEST_STEM_CELL_CULTURED_VS_FRESH_UP	263	-0.397191	-1.76095	2.24527e-05	0.000138511	4.49388e-05	1588	tags=28%, list=14%, signal=25%	AP2S1/ENG/GEM/SERPINE1/COL4A5/TMPO/SLC1A4/SRPX2/PFKFB3/DEPP1/IER5/ETS2/IFI44/GSN/DLGAP5/DUSP1/GADD45G/ADGRG2/SLC19A2/CRIP1/SAMHD1/SLC16A3/MAN1C1/EGR1/MOCOS/ERAP1/KLF4/SELENOP/ANG/MYO10/PELI1/CLEC3B/MYC/BST2/PLBD1/CDC42EP3/TRIB1/JUNB/INHBA/NFKBIA/MTSS1/JUN/IGF1/TNFAIP3/KLF9/ATF3/HBA1/SERPINF1/GPNMB/CHI3L1/COCH/MX1/ARHGAP6/RGS16/MX2/ATP8B4/BTG2/ZFP36/DKK2/SRGN/OASL/CXCL2/MICAL2/FGL2/CXCL3/CCL3/THBS…
D_C	Day7	pathways	REACTOME_SIGNALING_BY_INTERLEUKINS	278	-0.392853	-1.7596	0.000129007	0.0204476	0.0196453	996	tags=18%, list=10%, signal=17%	IL3RA/SOCS3/JAK2/CSF2RA/IL7/ANXA1/PDCD4/CSF3R/FOS/CXCL8/CCR5/NFKB2/IL1RL1/LCK/MYC/GAB2/DUSP3/CSF2RB/PTAFR/PTGS2/ANXA2/IRAK2/IL1R1/HGF/F13A1/FCER2/HCK/IL12A/CEBPD/CLCF1/CD86/MUC1/LIF/CCR1/CDKN1A/CCL2/IL10RA/RHOU/CSF1R/IL9R/IL13RA1/CTSG/BLNK/CD36/CCR2/S100B/IRF4/MMP2/SERPINB2/PRTN3/S100A12
B_A	Day11	pathways	PID_DELTA_NP63_PATHWAY	27	-0.584787	-1.75946	0.0107331	0.181453	0.169373	1346	tags=30%, list=12%, signal=26%	CCNB2/FOSL2/RAB38/CEBPD/AXL/VDR/HES1/RRAD
B_A	Day11	cyp1b1gs	GOBP_NEGATIVE_REGULATION_OF_CELL_POPULATION_PROLIFERATION	420	-0.377461	-1.75925	1.31746e-06	1.1541e-05	3.74437e-06	1278	tags=22%, list=11%, signal=20%	IGFBP7/DUSP1/PPARD/SCRIB/MAPK11/CEBPB/GLMN/HMOX1/KAT2B/CTNNA1/BTG3/FZD5/SMYD2/CDKN2C/KLF4/TMEM131L/LGALS9C/RARG/IFI30/ANG/TSPO/CSF1R/SMAD6/PELI1/ST18/MYC/RIPPLY3/DLG5/ASCL2/OSM/CD86/ILK/IL15/CEBPA/TRIB1/TYROBP/TNF/XCL1/INHBA/PTPRK/TREM2/SMAD7/MTBP/MTSS1/MINAR1/JUN/GATA1/RERG/NKX3-1/WT1/TNFAIP3/TGFB3/FBLN1/KLF9/EFEMP2/FGFRL1/GHRL/PTGS2/ZBTB7B/ALOX15B/APLN/PMP22/TLR2/SERPINF1/RGCC/TNFRSF8/ZNF503/LM…
D_B	Day3	pathways	REACTOME_TRNA_PROCESSING_IN_THE_NUCLEUS	43	-0.407419	-1.75806	0.00544	0.0564761	0.0480207	3361	tags=65%, list=28%, signal=47%	NUP214/XPOT/NUP88/NUP85/ELAC2/TSEN34/POP1/CPSF1/RPP30/NUP93/RPP38/RTRAF/CLP1/POP5/RAE1/CPSF4/TSEN54/NUP37/RAN/ZBTB8OS/POP7/RPP21/RTCB/POP4/TSEN2/AAAS/CSTF2/RPP40
B_A	Day3	pathways	REACTOME_OLFACTORY_SIGNALING_PATHWAY	10	-0.85735	-1.7579	0.000590777	0.0292075	0.0278022	1300	tags=80%, list=11%, signal=71%	OR56A4/GNAL/OR2B11/OR1A1/OR10G3/OR2A25/OR10H5/OR14J1
D_C	Day3	pathways	REACTOME_INTERACTIONS_OF_REV_WITH_HOST_CELLULAR_PROTEINS	36	-0.542301	-1.75755	0.0046919	0.122244	0.109992	4761	tags=81%, list=39%, signal=50%	AAAS/POM121/NUP133/RANBP2/RANBP1/SEH1L/NUP155/RAN/NUP107/NUP160/NUP35/NUP58/NUP85/POM121C/XPO1/NUP214/NUP50/NUP188/NUP88/SEC13/RAE1/NUP153/NUP93/NUP62/NDC1/NUP210/RANGAP1/RCC1/KPNB1
B_A	Day11	hallmark	HALLMARK_IL6_JAK_STAT3_SIGNALING	58	-0.499363	-1.75742	0.00480981	0.0225262	0.0128044	1680	tags=41%, list=15%, signal=35%	IFNGR2/STAT1/TYK2/IL17RA/TNFRSF1B/TNFRSF12A/CSF2RA/HMOX1/IL3RA/PIK3R5/SOCS3/IL13RA1/IL7/TNF/PF4/JUN/SOCS1/TLR2/CCR1/IL9R/CD36/CXCL3/CXCL1/CD14
D_C	Day7	cyp1b1gs	WOTTON_RUNX_TARGETS_UP	10	-0.728476	-1.75711	0.0193871	0.0328033	0.00923381	729	tags=40%, list=7%, signal=37%	SLC40A1/UGCG/CCL2/CYP1B1
B_A	Day3	pathways	REACTOME_IRAK4_DEFICIENCY_TLR2_4	13	-0.819117	-1.75684	0.000922234	0.0434737	0.041382	1580	tags=69%, list=13%, signal=60%	IRAK4/TLR1/TLR2/S100A1/TLR4/CD36/CD14/S100A9/S100A8
D_C	Day3	pathways	KEGG_ALLOGRAFT_REJECTION	25	-0.588913	-1.75681	0.00710136	0.140593	0.126502	880	tags=32%, list=7%, signal=30%	CD40/HLA-DRB1/HLA-DQA1/TNF/HLA-DQB1/CD80/GZMB/HLA-DRB5
B_A	Day7	cyp1b1gs	HP_PETERS_ANOMALY	13	-0.730579	-1.75655	0.0150987	0.0313478	0.0108226	3	tags=23%, list=0%, signal=23%	B3GLCT/POMT2/CYP1B1
B_A	Day7	cyp1b1gs	GOBP_POSITIVE_REGULATION_OF_LOCOMOTION	305	-0.437129	-1.75643	5.10657e-05	0.000371078	0.000128112	1044	tags=21%, list=10%, signal=20%	SRC/CD151/SPI1/ADGRA2/VSIR/TIAM1/PLCG2/CALR/CCL3/NSMF/FAM83H/HSPA5/PIK3CB/ZC3H12A/RHOB/ZNF703/GRN/ITGA5/CCR1/CLEC7A/TNFSF14/CTSH/C3AR1/EGF/FOXO4/SUCNR1/ANXA1/CXCR4/CX3CR1/CD99L2/SLC8A1/THBS1/TLR4/PTGS2/SEMA4C/LGALS3/CSF1R/CEACAM6/IL12A/FUT4/SPARC/RIN2/JUN/GAS6/SHTN1/PLA2G7/SEMA4A/CCL4/NRP1/FPR2/CD40/RARRES2/F3/FGR/IL1R1/SEMA4G/CXCL8/CCR2/ANXA3/HMOX1/P2RY6/MMP2/TREM2/AZU1/CYP1B1
B_A	Day3	cyp1b1gs	GSE24634_TREG_VS_TCONV_POST_DAY7_IL4_CONVERSION_DN	158	-0.658969	-1.75638	3.76162e-10	1.46361e-08	8.42316e-09	1649	tags=35%, list=14%, signal=31%	PLA2G15/MAFF/ALDH2/SLC2A5/GSN/SLC1A3/CXCR4/ACSL1/TLR1/RAB20/FCGRT/CTSB/TYROBP/SLC15A3/LGALS3/SLC2A6/CTSZ/IRF8/CD68/SIRPA/RBM47/HCK/KCTD12/QPCT/CHN2/TYMP/SHTN1/NRP1/PLBD1/RASGRP3/CDKN1A/FPR3/MNDA/RHBDF2/PLA2G7/RTN1/CA2/LILRB4/HNMT/PPARD/ALOX5/KYNU/CD14/RGL1/CSTA/FGL2/MMP9/TMEM176B/LYZ/CTSV/CYBB/CCL2/CD163/FCGR2B/CTSH/CYP1B1
B_A	Day7	cyp1b1gs	RAF_UP.V1_UP	117	-0.486752	-1.75631	0.00141557	0.00489831	0.00169111	982	tags=19%, list=9%, signal=17%	SAT1/MICAL2/LRP5/ALAS1/RNF144A/DUSP4/CAPN2/COTL1/CCR1/SLC31A2/ACSL1/TBC1D8/BLNK/CLMN/CEBPD/DSC2/MTMR11/MYCL/S100P/S100A9/CYP1B1/S100A8
B_A	Day7	cyp1b1gs	GOBP_CELLULAR_RESPONSE_TO_REACTIVE_OXYGEN_SPECIES	86	-0.508707	-1.75593	0.00325059	0.00970724	0.00335137	1099	tags=29%, list=11%, signal=26%	MAP1LC3A/FANCC/STAT6/TREX1/CAMKK2/PDE8A/LRRK2/SIRPA/SRC/GPR37L1/ERN1/TRPM2/CAT/RHOB/ANXA1/PRKCD/NME8/NCF1/JUN/MPO/SMPD3/AXL/CD36/MMP2/CYP1B1
D_C	Day11	cyp1b1gs	GSE12392_IFNAR_KO_VS_IFNB_KO_CD8_NEG_SPLEEN_DC_DN	151	-0.374338	-1.75542	9.20687e-05	0.00107669	0.000761855	638	tags=13%, list=5%, signal=12%	NFKBIZ/FOSB/CFHR2/AREG/SRGN/UGCG/ADORA2B/ID3/PLD4/LMNA/GNRHR/MYCL/MRC1/SIT1/MPO/THBS1/SCT/CYP1B1/ELANE
B_A	Day7	cyp1b1gs	HP_OPTIC_NEUROPATHY	27	-0.625907	-1.75512	0.0105393	0.0241848	0.00834966	3	tags=11%, list=0%, signal=11%	AGXT/HLA-DRB1/CYP1B1
D_C	Day3	pathways	WP_WNT_SIGNALING_IN_KIDNEY_DISEASE	23	-0.600544	-1.75508	0.00705149	0.140593	0.126502	673	tags=22%, list=5%, signal=21%	WNT3/WNT10B/FZD9/WNT11/FZD2
B_A	Day11	cyp1b1gs	GOBP_RETINAL_METABOLIC_PROCESS	10	-0.73776	-1.75392	0.0144321	0.026785	0.00869017	2	tags=20%, list=0%, signal=20%	RDH13/CYP1B1
D_C	Day7	cyp1b1gs	GOBP_POSITIVE_REGULATION_OF_CYTOKINE_PRODUCTION	279	-0.392428	-1.75329	0.000153339	0.00119712	0.000336978	1234	tags=22%, list=13%, signal=20%	HLA-F/DHX33/LGALS9/IL12RB1/RARA/MDK/TLR7/CD226/CRLF2/TMIGD2/SRC/ZBTB7B/TRIM6/JAK2/FCN1/IL7/PYHIN1/ANXA1/SULF2/TLR2/ALOX15B/IL1RL1/SORL1/KLRC4-KLRK1/SERPINF2/THBS1/FZD5/KLRK1/NLRC4/PTAFR/SPON2/PTGS2/CYBB/CARD9/CD84/ADORA2B/IL1R1/F3/HGF/TLR9/LPL/LACC1/IL12A/C1QTNF4/LRRK2/RAB7B/CD86/TYROBP/MCOLN2/IRF8/IRF7/CSF1R/NFATC4/CD36/CCR7/CLEC5A/CCR2/MNDA/IRF4/AZU1/ELANE/CYP1B1
D_C	Day7	cyp1b1gs	FRIDMAN_SENESCENCE_UP	49	-0.512012	-1.7532	0.0113699	0.0221031	0.00622181	1012	tags=27%, list=10%, signal=24%	RAB31/IGFBP2/IGFBP7/IGSF3/SPARC/THBS1/ALDH1A3/F3/IGFBP4/CDKN1A/IRF7/SERPINB2/CYP1B1
D_C	Day3	cyp1b1gs	JAK2_DN.V1_UP	56	-0.492646	-1.75313	0.00290121	0.0136785	0.00711409	1043	tags=27%, list=8%, signal=25%	ABCB4/RANGAP1/DOT1L/WNT3/SLC8A1/DMD/RBP4/FRMPD1/TYMP/LILRB5/PTPRO/CSTA/CCR2/ASGR2/CYP1B1
B_A	Day11	cyp1b1gs	HP_HIGH_MYOPIA	24	-0.597273	-1.7531	0.0109912	0.0216854	0.00703565	855	tags=21%, list=8%, signal=19%	PRDM5/LRPAP1/RIN2/TGFBI/CYP1B1
D_B	Day3	pathways	KEGG_BASE_EXCISION_REPAIR	28	-0.436013	-1.75303	0.00435462	0.0472846	0.0402054	2997	tags=64%, list=25%, signal=48%	POLE3/UNG/FEN1/NEIL2/POLD4/APEX2/POLD1/TDG/MUTYH/HMGB1/POLD3/XRCC1/NEIL3/NTHL1/APEX1/POLD2/MPG/OGG1
D_C	Day7	cyp1b1gs	GSE20715_WT_VS_TLR4_KO_24H_OZONE_LUNG_DN	111	-0.442252	-1.75292	0.00346244	0.0108506	0.00305434	668	tags=12%, list=7%, signal=11%	PRKCD/IER3/HAL/LPXN/ITGA2B/ZNF704/CCR1/CDKN1A/ELN/PNPLA7/CLEC1B/SLC28A3/CYP1B1
B_A	Day3	cyp1b1gs	GOBP_VASCULAR_ENDOTHELIAL_GROWTH_FACTOR_PRODUCTION	24	-0.744838	-1.75242	0.000578922	0.00412964	0.00237663	830	tags=33%, list=7%, signal=31%	SULF2/ADORA2B/NDRG2/TNF/CCR2/CCBE1/C3/CYP1B1
B_A	Day11	cyp1b1gs	GRAHAM_CML_DIVIDING_VS_NORMAL_DIVIDING_UP	10	-0.737093	-1.75233	0.0148504	0.0272281	0.00883392	590	tags=80%, list=5%, signal=76%	PF4/PROS1/PPBP/CSTA/RHAG/RNASE2/TPSAB1/CYP1B1
B_A	Day11	pathways	WP_FOLATE_METABOLISM	35	-0.548304	-1.75225	0.00760152	0.14741	0.137596	1206	tags=23%, list=11%, signal=20%	APOA1/NFKB2/MTRR/TNF/HBA1/MPO/HBB/CCL2
D_B	Day7	pathways	REACTOME_ACTIVATION_OF_GENE_EXPRESSION_BY_SREBF_SREBP	38	-0.535641	-1.75223	0.00520959	0.14705	0.136783	928	tags=45%, list=9%, signal=41%	TBL1XR1/DHCR7/TBL1X/ELOVL6/MVK/SQLE/IDI1/FDFT1/FASN/LSS/SCD/CYP51A1/FDPS/TM7SF2/HMGCR/MVD/HMGCS1
D_C	Day3	pathways	WP_FOLATE_METABOLISM	38	-0.534008	-1.75086	0.00452065	0.119334	0.107373	2458	tags=39%, list=20%, signal=32%	FLAD1/LDLR/MTHFD2/MTRR/GART/INSR/ICAM1/SCARB1/NFKB2/SLC19A1/MPO/TNF/HBA1/CCL2/HBB
D_C	Day7	cyp1b1gs	GSE16450_CTRL_VS_IFNA_12H_STIM_MATURE_NEURON_CELL_LINE_UP	93	-0.454113	-1.75079	0.00439263	0.0122938	0.0034606	863	tags=19%, list=9%, signal=18%	IGFBP7/HES2/NAGA/ACOX2/DIPK2B/MYO5C/NFE2L3/LYPD3/ACSM3/CA8/EPHB4/SH2B2/TBX19/ODF3B/ACKR3/MYOF/PTGER3/CYP1B1
B_A	Day11	pathways	WP_CCL18_SIGNALING_PATHWAY	23	-0.605363	-1.75053	0.0113589	0.185686	0.173324	1671	tags=43%, list=15%, signal=37%	STAT1/AK4/ZEB2/SNAI1/MYC/TEAD4/ATF3/VMP1/VEGFC/MMP2
D_C	Day3	cyp1b1gs	RUTELLA_RESPONSE_TO_CSF2RB_AND_IL4_UP	288	-0.387421	-1.75016	4.36156e-06	4.98632e-05	2.59336e-05	1221	tags=17%, list=10%, signal=15%	CD84/IL13RA1/FADS1/TRIP10/PVR/DIPK1A/TUBA1C/LMNB1/RASGRP3/MAOA/SCD/PPARD/MAP3K14/TFRC/TRAF3/ACP5/SLC7A11/CSF2RA/SDC4/NRP1/RBM47/SLC1A4/VDR/EMILIN1/PLXNA1/CD80/PPP1R16B/DOCK4/MMP2/SLAMF7/RGL1/IRF4/PTP4A3/SLAMF8/LPAR1/RUNX3/INHBA/GAS6/KYNU/CHI3L1/CCR7/SLC12A8/SDC2/ADAMDEC1/TNIP3/MMP9/CYP1B1/CD1E
B_A	Day3	pathways	KEGG_AUTOIMMUNE_THYROID_DISEASE	23	-0.747661	-1.74996	0.00168908	0.0624317	0.0594278	1618	tags=65%, list=14%, signal=56%	HLA-DOA/IL10/CD28/HLA-DPA1/HLA-DMB/HLA-DPB1/HLA-DQA2/CD86/TSHR/CD40/HLA-DQB1/HLA-DRB1/HLA-DQA1/HLA-DRB5/GZMB
D_C	Day3	cyp1b1gs	GOBP_MUSCLE_CELL_MIGRATION	57	-0.490985	-1.74977	0.00249355	0.0124091	0.0064539	631	tags=26%, list=5%, signal=25%	TLR4/PPARD/MYC/BCL2/SIX4/PLEKHO1/NRP1/PLXNA1/TERT/PDGFRB/S1PR2/DOCK4/P2RY6/THBS4/CYP1B1
D_C	Day7	cyp1b1gs	HOSHIDA_LIVER_CANCER_SUBCLASS_S1	152	-0.42187	-1.74968	0.00185616	0.00705974	0.00198725	1370	tags=26%, list=14%, signal=22%	CYBA/AEBP1/S100A13/FYB1/HLA-DQA2/NBL1/LGALS9/PAM/RAB31/FUT4/LTBP3/GLIPR1/IFI30/ANXA1/IGKC/DAB2/COL6A2/FLNA/LGMN/IER3/GRN/COL6A1/EFNB1/ACP5/CYBB/CXCR4/QSOX1/FCGR2A/F13A1/RIN2/SLC2A5/CCN1/RNASE6/SRGN/ALOX5AP/TPM2/FGL2/CCR7/CYP1B1
B_A	Day11	pathways	PID_BETA_CATENIN_NUC_PATHWAY	45	-0.520698	-1.74948	0.0061156	0.130072	0.121412	834	tags=24%, list=7%, signal=23%	KLF4/MYC/SALL4/ID2/JUN/IGF2BP1/CCN1/MMP2/CXCL8/KRT1/VCAN
B_A	Day11	pathways	KEGG_BLADDER_CANCER	30	-0.567644	-1.74941	0.0100766	0.176385	0.164642	1215	tags=30%, list=11%, signal=27%	DAPK3/PGF/MYC/CDKN1A/TYMP/VEGFC/THBS1/MMP2/CXCL8
B_A	Day11	cyp1b1gs	FOROUTAN_TGFB_EMT_DN	66	-0.482637	-1.74939	0.00374827	0.00970016	0.00314713	1605	tags=35%, list=14%, signal=30%	SERPINB1/AREG/CITED2/SQOR/LY6E/PLS1/HPGD/SLCO4A1/BIRC3/RAB38/MUC1/SULT1A1/ADORA2B/CEBPD/RBM47/LSR/TBC1D8/EPCAM/MMP7/EREG/S100P/PLAAT3/CYP1B1
B_A	Day11	cyp1b1gs	KEGG_TRYPTOPHAN_METABOLISM	22	-0.608637	-1.7493	0.0141104	0.0264118	0.00856909	267	tags=14%, list=2%, signal=13%	AOC1/IL4I1/CYP1B1
B_A	Day7	pathways	REACTOME_TOLL_LIKE_RECEPTOR_9_TLR9_CASCADE	75	-0.516517	-1.74924	0.00533887	0.131966	0.12515	689	tags=13%, list=7%, signal=13%	DUSP4/TLR7/IRAK2/NFKB2/TLR4/IRF7/JUN/S100B/CD14/S100A12
D_C	Day3	pathways	REACTOME_TNF_RECEPTOR_SUPERFAMILY_TNFSF_MEMBERS_MEDIATING_NON_CANONICAL_NF_KB_PATHWAY	12	-0.700852	-1.74896	0.00923749	0.153882	0.138459	880	tags=50%, list=7%, signal=46%	CD40/TRAF2/MAP3K14/TRAF3/TNFRSF11A/TNFSF14
B_A	Day3	cyp1b1gs	FLETCHER_PBMC_BCG_10W_INFANT_BCG_STIMULATED_VS_UNSTIMULATED_10W_DN	207	-0.650141	-1.74888	1e-10	4.75556e-09	2.73684e-09	1855	tags=43%, list=16%, signal=37%	PTGS1/MITF/CAPG/IGF2R/CEBPA/STARD8/CD84/ABCA1/RPS6KA1/SPHK1/GSN/SLC1A3/PDXK/LRP3/FCGRT/NCEH1/CST3/S100A10/CTSB/SPRED1/SPI1/FBP1/TYROBP/SNAI3/ENG/PI4K2A/SLC31A1/LGALS3/CAMSAP2/IL17RA/CXCL16/KIFC3/IL3RA/SRXN1/SLC49A3/MRAS/FGR/HSD3B7/ITGAM/SIRPA/CD300C/ANXA2/CCR5/FLVCR2/NLRC4/SLAMF8/TM4SF19/METTL7B/NRROS/PLXDC2/IFI30/SLC16A3/PTGR1/KCTD12/LRP1/CD86/RASSF4/SHTN1/PLBD1/CD300LB/CCR1/FPR3/MNDA/EGR2/PDE4A…
D_C	Day3	cyp1b1gs	SMID_BREAST_CANCER_LUMINAL_B_DN	338	-0.381015	-1.74847	2.18004e-06	2.63474e-05	1.37031e-05	975	tags=20%, list=8%, signal=19%	CD96/PIK3CD/CA9/LTF/COTL1/HLA-DQA1/PLTP/DSG3/KCNK5/KHDRBS3/ADD2/MICAL3/PADI2/KCNN4/SV2B/CSF2RA/FLNA/SCRG1/ITGB7/GAL/IGKC/DMD/S100B/MRC1/ADGRG2/NCF1/HLA-DQB1/TNNI2/RBP4/ENPP2/TRAC/CD2/PPP1R16B/GZMB/TRDC/ITGA7/CTSW/PTP4A3/INAVA/NSG1/RUNX3/IL32/DTX4/GPR183/SPIB/KYNU/CHI3L1/MMP14/CCR7/LGALS2/LYZ/CD38/CD1C/IL7R/HBA1/CCR2/ADAMDEC1/C3/CCL2/HBB/S100A9/VCAN/VCAM1/CYP1B1/CLEC10A/CD1E/S100A8
B_A	Day3	pathways	KEGG_ALLOGRAFT_REJECTION	24	-0.742213	-1.74825	0.00126165	0.0530128	0.0504622	1618	tags=62%, list=14%, signal=54%	HLA-DOA/IL10/CD28/HLA-DPA1/HLA-DMB/HLA-DPB1/HLA-DQA2/CD86/CD40/HLA-DQB1/HLA-DRB1/TNF/HLA-DQA1/HLA-DRB5/GZMB
D_C	Day7	cyp1b1gs	GOBP_POSITIVE_REGULATION_OF_RECEPTOR_SIGNALING_PATHWAY_VIA_STAT	21	-0.605063	-1.74807	0.0210234	0.0349083	0.00982634	175	tags=19%, list=2%, signal=19%	CRLF2/JAK2/IL10RA/CYP1B1
B_A	Day3	pathways	REACTOME_ACTIVATION_OF_MATRIX_METALLOPROTEINASES	17	-0.777344	-1.74762	0.00108771	0.0495562	0.0471719	479	tags=35%, list=4%, signal=34%	MMP2/MMP25/ELANE/MMP9/MMP14/CTSV
B_A	Day3	pathways	WP_PROSTAGLANDIN_SIGNALING	24	-0.741837	-1.74736	0.00128151	0.0530128	0.0504622	1862	tags=54%, list=16%, signal=46%	IRF7/NFKB1/VEGFA/CXCL8/CD28/IL1B/CXCL1/CXCL10/TNF/KLRD1/MMP9/CCL2/CCR2
B_A	Day11	cyp1b1gs	CHUANG_OXIDATIVE_STRESS_RESPONSE_UP	21	-0.614237	-1.74664	0.0131228	0.024988	0.00810714	1191	tags=24%, list=11%, signal=21%	HMOX1/RCBTB1/EGR1/JUN/CYP1B1
D_A	Day3	pathways	REACTOME_ORC1_REMOVAL_FROM_CHROMATIN	66	-0.484351	-1.74637	0.00155048	0.0449268	0.0405453	4082	tags=64%, list=33%, signal=43%	PSMA4/PSMD7/PSMB5/CDK2/ORC1/PSMD13/PSMC2/PSMA6/PSMD14/PSMA5/MCM4/PSMA7/MCM2/PSMB6/PSMD8/PSMB7/PSMC5/PSMB1/PSMD11/CDC6/PSMD6/PSMB2/PSMC6/ORC5/PSMD4/PSMA3/UBC/PSMD2/PSME3/PSMB3/MCM5/CDT1/MCM7/PSMF1/PSME2/PSMB10/CCNA2/ORC6/PSMC1/PSMC4/PSMD3/PSMC3
B_A	Day3	pathways	BIOCARTA_AHSP_PATHWAY	11	-0.837448	-1.74628	0.00112461	0.0495562	0.0471719	152	tags=27%, list=1%, signal=27%	HBB/HBA1/HBA2
B_A	Day11	cyp1b1gs	GOBP_CELLULAR_RESPONSE_TO_LIPID	324	-0.384999	-1.74592	6.52812e-06	4.8463e-05	1.57234e-05	1144	tags=19%, list=10%, signal=18%	MGST1/ZC3H12A/ARNTL/BCL2L11/GDAP1/TRERF1/CALR/RARG/CAPN2/TSPO/AICDA/MLC1/ZFP36L2/MYC/SIRPA/NOD2/SPI1/IRAK2/TICAM1/CD86/IL15/TRIB1/TNF/INHBA/NFKBIA/TREM2/OR51E2/PADI2/AXL/GFI1/ZFP36L1/PRKCA/PF4/GATA1/NKX3-1/CEBPE/TNFAIP3/SRC/KLF9/WNT5B/TLR2/SERPINF1/CTSG/PPBP/MRC1/TLR4/VDR/ZFP36/CX3CR1/CD36/CXCL2/ZNF366/CXCL3/HES1/CCL3/MMP2/CXCL8/BPI/CXCL1/CD14/CCL2/CYP1B1
D_C	Day3	pathways	WP_IL1_AND_MEGAKARYOCYTES_IN_OBESITY	20	-0.617249	-1.74526	0.00823316	0.147409	0.132635	158	tags=40%, list=1%, signal=40%	TLR2/IRAK1/ICAM1/TLR1/PLA2G7/MMP9/CCL2/S100A9
B_A	Day7	cyp1b1gs	GOBP_POSITIVE_REGULATION_OF_SMOOTH_MUSCLE_CELL_MIGRATION	19	-0.667962	-1.74525	0.0181585	0.0347241	0.0119883	466	tags=26%, list=4%, signal=25%	FOXO4/TLR4/NRP1/P2RY6/CYP1B1
[truncated: 4,775 more rows]
